# Supplementary material for: Cross-Level Influence of Group-Focused Transformational Leadership on Organizational Citizenship Behavior among Chinese Secondary School Teachers
Source: Behav Sci (Basel). 2023 Oct 16;13(10):848. doi: 10.3390/bs13100848 (PMC10604576; doi:10.3390/bs13100848)
Supplement: Supplementary file 1 [file behavsci-13-00848-s001.zip]

Archive with 1 entries (1 files):
- behavsci-2616575-supplementary.xlsx
