# Supplementary material for: Cross-Level Influence of Group-Focused Transformational Leadership on Organizational Citizenship Behavior among Chinese Secondary School Teachers
Source: Behav Sci (Basel). 2023 Oct 16;13(10):848. doi: 10.3390/bs13100848 (PMC10604576; doi:10.3390/bs13100848)
Supplement: Supplementary file 1 [file behavsci-13-00848-s001.zip › behavsci-2616575-supplementary.xlsx]

## Sheet: index
				ID	ID	ID
					GROUP	GROUP
					GTL	BX
					IAV	BX1
					PAM	BX2
					FAG	BX3
					EHP	BX4
					ITL	WX
					IC	WX1
					II	WX2
					GI	BM
					PCT	WM
					TR	WM1
					DR	WM2
					RR	WM3
					OCB	Y
					SEC	Y1
					TMAT	Y2
					SPWP	Y3
					SDE	Y4
					CM	BW
				Q1	GTL1	BX1_1	identifying and articulating a vision	Group-oriented Transformational Leadership	IAV
				Q2	GTL2	BX1_2
				Q3	GTL3	BX1_3
				Q4	GTL4	BX1_4
				Q5	GTL5	BX1_5
				Q6	GTL6	BX2_1	providing an appropriate model		PAM
				Q7	GTL7	BX2_2
				Q8	GTL8	BX2_3
				Q9	GTL9	BX3_1	fostering the acceptance of group goal		FAG
				Q10	GTL10	BX3_2
				Q11	GTL11	BX3_3
				Q12	GTL12	BX3_4
				Q13	GTL13	BX4_1	expecting high performance		EHP
				Q14	GTL14	BX4_2
				Q15	GTL15	BX4_3
				Q16	ITL1	WX1_1	individual consideration	Individual-oriented Transformational Leadership	IC
				Q17	ITL2	WX1_2
				Q18	ITL3	WX1_3
				Q19	ITL4	WX1_4
				Q20	ITL5	WX2_1	intellectual inspiration		II
				Q21	ITL6	WX2_2
				Q22	ITL7	WX2_3
				Q23	ITL8	WX2_4
				Q24	GI1	BM1	Group identity	Group identity
				Q25	GI2	BM2
				Q26	GI3	BM3
				Q27	GI4	BM4
				Q28	GI5	BM5
				Q29	GI6	BM6
				Q44	PCT1	WM1_1	Transactional Responsibility	Psychological contract	TR
				Q45	PCT2	WM1_2
				Q46	PCT3	WM1_3
				Q47	PCT4	WM1_4
				Q48	PCT5	WM2_1	Developmental Responsibility		DR
				Q49	PCT6	WM2_2
				Q50	PCT7	WM2_3
				Q51	PCT8	WM3_1	Relational Responsibility		RR
				Q52	PCT9	WM3_2
				Q53	PCT10	WM3_3
				Q54	OCB1	Y1_1	Students’ Emotional Counseling	Organizational Citizenship Behavior
				Q55	OCB2	Y1_2
				Q56	OCB3	Y1_3
				Q57	OCB4	Y1_4
				Q58	OCB5	Y1_5
				Q59	OCB6	Y2_1	Teachers’ Mutual Assistance in Teaching
				Q60	OCB7	Y2_2
				Q61	OCB8	Y2_3
				Q62	OCB9	Y3_1	Social Public Welfare Participation
				Q63	OCB10	Y3_2
				Q64	OCB11	Y3_3
				Q65	OCB12	Y4_1	Self-development and enhancement
				Q66	OCB13	Y4_2
				Q67	OCB14	Y4_3
				Q68	CM1	BW1	Collectivism	Collectivism
				Q69	CM2	BW2
				Q70	CM3	BW3
				性别	P1	P1
				年龄	P2	P2
				教龄	P3	P3
				文化程度	P4	P4
				职称	P5	P5
				任教学校层次	P6	P6
				是否担任年级组长	P7	P7

## Sheet: 原数据
ID	GROUP	BX	BX1	BX2	BX3	BX4	WX	WX1	WX2	BM	WM	WM1	WM2	WM3	Y	Y1	Y2	Y3	Y4	BW	BX1_1	BX1_2	BX1_3	BX1_4	BX1_5	BX2_1	BX2_2	BX2_3	BX3_1	BX3_2	BX3_3	BX3_4	BX4_1	BX4_2	BX4_3	WX1_1	WX1_2	WX1_3	WX1_4	WX2_1	WX2_2	WX2_3	WX2_4	BM1	BM2	BM3	BM4	BM5	BM6
1	1	4.17083	4.6	3.66667	3.75	4.66667	3.625	3.75	3.5	4.16667	5.16667	5.5	5.33333	4.66667	4.26667	4.4	4	4.66667	4	4.66667	5	5	4	4	5	3	4	4	5	3	4	3	5	6	3	4	4	2	5	4	3	4	3	3	5	5	4	5	3
2	1	6.175	5.2	6.33333	6.5	6.66667	4.125	3.25	5	6.83333	6.27778	6.5	6.33333	6	3.9	4.6	3	4.33333	3.66667	3.66667	4	6	6	4	6	6	7	6	7	7	6	6	7	7	6	4	3	2	4	5	5	5	5	7	7	7	7	7	6
3	1	4.5625	4	5	4.25	5	4.75	5.75	3.75	4	6.30556	6.25	6	6.66667	5.28333	5.8	5.33333	5	5	4	3	4	4	5	4	5	5	5	5	5	4	3	6	4	5	6	5	7	5	4	3	4	4	6	4	3	4	4	3
4	1	4.89167	5.4	6.33333	4.5	3.33333	6.5	6	7	3.66667	5.55556	5	6	5.66667	6	6	6	5.66667	6.33333	4	6	5	4	6	6	7	6	6	6	4	4	4	4	3	3	6	6	7	5	7	7	7	7	6	4	2	4	3	3
5	1	5.14167	5.4	6.33333	5.5	3.33333	6.5	6	7	5	6.66667	6	7	7	6.48333	6.6	6.66667	6.33333	6.33333	4.33333	5	5	5	7	5	6	7	6	5	6	6	5	3	4	3	6	6	6	6	7	7	7	7	4	4	5	6	5	6
6	1	2.5	3	2	3	2	5	5	5	3.5	4.72222	4.5	4	5.66667	3.81667	3.6	3.66667	3.66667	4.33333	5.66667	4	3	2	1	5	2	2	2	2	3	3	4	3	1	2	6	4	5	5	5	5	5	5	3	4	3	3	4	4
7	1	4.95	6.8	4	5	4	5.25	5.25	5.25	4.83333	6.52778	6.25	7	6.33333	4.7	4.8	4.66667	4.66667	4.66667	4.33333	6	7	7	7	7	4	5	3	5	5	3	7	4	4	4	5	7	4	5	5	6	6	4	3	4	5	6	6	5
8	1	3.39167	2.4	4.33333	3.5	3.33333	2.875	3.5	2.25	4.5	4.61111	4.5	4.33333	5	3.8	4.2	4	3.33333	3.66667	5.66667	2	4	4	1	1	4	4	5	2	4	4	4	3	3	4	3	4	2	5	4	1	1	3	4	4	4	6	5	4
9	1	5.3125	4	6	4.25	7	5.625	5.5	5.75	4.33333	4.66667	5	4.33333	4.66667	4	4	3.66667	4.66667	3.66667	5.66667	5	3	3	5	4	6	7	5	5	5	4	3	7	7	7	5	5	7	5	5	7	5	6	4	4	4	5	5	4
10	1	5.75	5	6	7	5	5.875	6.75	5	4.16667	4.97222	5.25	6	3.66667	4.31667	4.6	4.66667	4	4	4.66667	6	4	6	4	5	7	5	6	7	7	7	7	4	6	5	6	7	7	7	5	5	5	5	4	4	4	5	4	4
11	2	4.86667	3.8	6.66667	4	5	4.625	4.75	4.5	2.66667	4.66667	5	4.33333	4.66667	4.36667	3.8	5.33333	4.33333	4	4	4	3	5	3	4	7	6	7	4	3	4	5	6	5	4	4	5	6	4	5	4	3	6	4	2	3	3	2	2
12	2	4	3	4	4	5	4.5	5	4	2.83333	3.61111	4.5	4.33333	2	3.03333	2.8	3.33333	3	3	4.33333	4	2	2	4	3	3	4	5	3	5	5	3	6	5	4	5	6	4	5	5	3	4	4	4	2	3	3	3	2
13	2	3.975	4.4	3.33333	5.5	2.66667	6.5	6.5	6.5	5.83333	7	7	7	7	5.26667	5.4	5.66667	5	5	3	2	5	4	5	6	3	4	3	6	6	5	5	2	2	4	7	6	6	7	6	6	7	7	6	4	5	7	6	7
14	2	4.55833	5.4	3.66667	5.5	3.66667	3.625	3.75	3.5	3	4.66667	4	6.33333	3.66667	4.11667	2.8	4.33333	5	4.33333	4	5	5	5	5	7	3	4	4	5	5	6	6	3	5	3	4	1	5	5	3	4	3	4	4	3	3	3	3	2
15	2	4.36667	3.8	5.66667	4	4	3.125	3.25	3	4.5	4.66667	4	5	5	3.75	4	4.33333	3.33333	3.33333	3.33333	4	3	4	3	5	6	6	5	3	4	4	5	4	3	5	3	3	4	3	3	5	1	3	4	5	4	5	4	5
16	2	4.975	6.4	3.33333	6.5	3.66667	4.375	4.5	4.25	4.83333	5.88889	6	5.33333	6.33333	4.61667	4.8	5	4	4.66667	6	7	5	7	7	6	4	3	3	6	6	7	7	4	4	3	5	5	3	5	5	5	4	3	6	5	5	4	4	5
17	2	4.67083	4.6	3.66667	4.75	5.66667	4.75	5.25	4.25	5.16667	4.05556	4.5	4.66667	3	4.06667	4.6	4	4.66667	3	5	4	5	5	3	6	4	3	4	5	5	5	4	5	7	5	6	4	6	5	3	5	3	6	4	4	6	5	6	6
18	2	4.69583	4.2	6	4.25	4.33333	5	5.5	4.5	4.33333	5.86111	5.25	6.66667	5.66667	4.88333	5.2	5	5.33333	4	6.33333	4	3	5	5	4	5	7	6	5	4	3	5	5	4	4	6	5	5	6	4	5	4	5	3	5	4	4	5	5
19	2	4.89167	5.4	6.33333	4.5	3.33333	5	5.5	4.5	3.66667	6.44444	6	6.66667	6.66667	4.16667	4	3.66667	4	5	3	5	4	6	6	6	6	7	6	5	4	5	4	1	5	4	6	4	6	6	7	4	4	3	3	3	3	4	5	4
20	2	3.975	4.4	3.33333	5.5	2.66667	4.5	5	4	1.83333	4.33333	4	5.66667	3.33333	4.26667	3.4	4.66667	4.66667	4.33333	6.66667	4	5	3	5	5	4	3	3	6	5	5	6	3	1	4	5	5	5	5	3	6	1	6	1	3	2	2	1	2
21	2	5.17083	5.6	4.66667	4.75	5.66667	6.25	5.75	6.75	7	6.22222	6	6.33333	6.33333	4.83333	5	5	4	5.33333	5	5	6	5	5	7	4	6	4	5	5	5	4	6	6	5	6	5	6	6	7	6	7	7	7	7	7	7	7	7
22	3	2.16667	3	1.66667	3	1	5.5	5	6	2	3.47222	2.75	4	3.66667	4.05	4.2	4.33333	3.66667	4	3.66667	3	3	2	4	3	2	2	1	3	3	3	3	1	1	1	5	5	6	4	7	6	6	5	2	3	1	2	2	2
23	3	5.5625	5	6	4.25	7	6.5	6	7	6.83333	6.58333	6.75	6.66667	6.33333	5.76667	6.4	5.33333	6.66667	4.66667	6.66667	3	5	5	6	6	5	6	7	3	5	4	5	7	7	7	6	6	7	5	7	7	7	7	6	7	7	7	7	7
24	3	5.5	4	5	7	6	4.25	4.75	3.75	4.83333	5.16667	5.5	4.66667	5.33333	4.05	4.2	3.33333	4.33333	4.33333	5	3	4	4	4	5	5	5	5	7	7	7	7	6	6	6	5	5	4	5	4	2	2	7	4	4	5	4	5	7
25	3	3.025	2.6	3.33333	3.5	2.66667	5.25	5.75	4.75	4.16667	5.83333	5.5	6	6	4.91667	4	5.33333	5	5.33333	4.66667	2	4	2	2	3	3	4	3	3	5	3	3	2	3	3	5	6	7	5	5	4	5	5	4	4	4	5	5	3
26	3	4.77917	4.2	4.33333	5.25	5.33333	4.5	5	4	4.5	5.63889	6.25	6	4.66667	4.38333	4.2	4.33333	4.33333	4.66667	3	3	4	5	5	4	5	5	3	5	6	5	5	6	5	5	6	4	4	6	4	4	4	4	4	4	4	5	5	5
27	3	3.3625	3.2	4	2.25	4	5.25	4.75	5.75	3.5	2.25	1.75	2.33333	2.66667	2.83333	2	3	3.66667	2.66667	3.66667	3	3	5	1	4	5	3	4	3	1	3	2	3	5	4	5	4	6	4	5	6	6	6	3	3	4	3	3	5
28	3	3.6125	3.2	4	3.25	4	5.25	4.75	5.75	3.83333	5.69444	5.75	5.66667	5.66667	3.8	3.2	4.33333	3.33333	4.33333	4.66667	3	4	2	3	4	4	5	3	3	3	3	4	3	4	5	5	6	3	5	5	6	6	6	3	4	4	5	3	4
29	3	4.27917	4.2	4.33333	4.25	4.33333	4.5	5	4	4.33333	6.19444	6.25	6.33333	6	4.56667	4.6	5.33333	3.66667	4.66667	4	5	5	3	5	3	4	4	5	4	5	4	4	5	4	4	5	5	5	5	4	4	4	4	3	4	5	5	4	5
30	3	3.8625	4.2	4	3.25	4	6.125	7	5.25	4.5	6.88889	7	6.66667	7	5.63333	6.2	6	4.66667	5.66667	6.66667	5	5	4	3	4	5	3	4	3	4	3	3	5	3	4	7	7	7	7	5	5	5	6	5	5	4	4	5	4
31	3	2.5	3	2	3	2	5.5	5	6	3.5	5.13889	4.75	5.33333	5.33333	4.68333	4.4	5.33333	4.66667	4.33333	4.33333	2	4	4	4	1	2	2	2	3	4	1	4	3	2	1	4	7	4	5	6	6	6	6	4	3	3	5	2	4
32	3	5	4	5	6	5	4.75	4.75	4.75	6.83333	5.08333	5.25	5	5	3.43333	2.4	3.33333	4.33333	3.66667	6.33333	4	3	5	4	4	5	6	4	6	5	6	7	5	5	5	4	6	4	5	6	3	7	3	7	6	7	7	7	7
33	4	3.7	3.8	3	4	4	6.125	7	5.25	4.16667	6.61111	6.5	6.66667	6.66667	4.5	5	4.33333	4.66667	4	6.33333	4	3	4	4	4	3	3	3	5	4	3	4	4	4	4	7	7	7	7	6	5	5	5	3	3	4	6	5	4
34	4	4.59167	5.2	4.33333	3.5	5.33333	6.5	6.5	6.5	6	6.47222	6.75	7	5.66667	3.63333	4.2	3.33333	3.33333	3.66667	4.33333	6	5	5	5	5	4	5	4	2	5	4	3	6	5	5	7	6	7	6	7	6	7	6	7	7	7	5	5	5
35	4	3.00417	4.6	1.66667	3.75	2	4.875	4.5	5.25	3.16667	4.44444	5	4	4.33333	3.6	3.4	4	3.66667	3.33333	7	4	3	5	5	6	2	2	1	3	5	3	4	1	3	2	6	2	5	5	7	4	4	6	4	3	3	4	2	3
36	4	4.42083	4.6	3.66667	4.75	4.66667	5.625	6.5	4.75	6.5	6	6	5.66667	6.33333	3.03333	3.8	2.33333	2.66667	3.33333	5.33333	5	5	5	5	3	4	4	3	5	5	5	4	4	6	4	6	7	7	6	4	4	5	6	7	5	7	7	6	7
37	4	3.95	3.8	4	4	4	5.5	5.5	5.5	4.66667	6.77778	7	6.66667	6.66667	4.26667	4.4	3.66667	5.33333	3.66667	5.33333	3	5	3	5	3	5	4	3	3	4	4	5	3	5	4	5	6	5	6	6	5	5	6	6	3	4	6	4	5
38	4	3.8125	4	5	2.25	4	3.125	2.25	4	3.5	2.72222	2.5	3.33333	2.33333	2.96667	3.2	2.66667	3	3	6.66667	4	4	5	2	5	5	5	5	2	2	1	4	6	3	3	3	1	2	3	4	2	3	7	3	3	4	4	3	4
39	4	4.30833	4.4	3.66667	5.5	3.66667	3.75	3.75	3.75	3.33333	4.47222	4.75	4.33333	4.33333	2.2	2.8	2	1.66667	2.33333	7	6	4	4	4	4	4	4	3	5	6	7	4	4	4	3	5	1	3	6	4	5	4	2	4	3	2	3	3	5
40	4	4.5	3	5	5	5	4.375	3.5	5.25	6.83333	6.5	5.5	7	7	3.83333	4	3.33333	4.33333	3.66667	4.33333	3	3	3	3	3	5	5	5	6	4	4	6	5	5	5	4	2	5	3	5	5	6	5	6	7	7	7	7	7
41	4	4.05833	4.4	2.66667	5.5	3.66667	1.25	1.25	1.25	4	1.52778	1.25	1.66667	1.66667	1.53333	1.8	1	2	1.33333	6	4	4	6	4	4	2	3	3	5	6	6	5	4	3	4	1	1	1	2	2	1	1	1	4	4	5	5	4	2
42	4	2.08333	3	1.66667	2	1.66667	6.25	6.25	6.25	2.83333	3.44444	3	3.66667	3.66667	2.6	3.4	2	2.33333	2.66667	7	4	2	3	3	3	1	2	2	2	2	1	3	1	1	3	6	6	6	7	6	7	6	6	3	1	2	3	4	4
43	4	3.67083	3.6	3.66667	3.75	3.66667	4.25	4.25	4.25	3	2.91667	2.75	3.66667	2.33333	3.06667	3.6	3	3	2.66667	6.66667	3	3	4	3	5	3	3	5	4	4	2	5	3	5	3	4	4	4	5	5	4	4	4	3	4	3	2	4	2
44	5	6.34167	6.2	6.33333	6.5	6.33333	7	7	7	5.33333	6.61111	6.5	6.33333	7	4.5	4	4.33333	5.66667	4	3.33333	5	7	7	5	7	6	7	6	6	7	6	7	7	5	7	7	7	7	7	7	7	7	7	6	6	6	4	5	5
45	5	5.11667	4.8	6.66667	4	5	5.5	6.5	4.5	5	5.91667	5.75	6	6	4.21667	5.2	3	4.33333	4.33333	4	4	4	6	5	5	6	7	7	4	3	5	4	5	5	5	6	7	7	6	7	4	1	6	5	4	4	6	6	5
46	5	6.53333	5.8	7	7	6.33333	4.875	4.5	5.25	6	6.05556	5.5	6.33333	6.33333	4.16667	4	3.33333	4.66667	4.66667	2	6	5	7	6	5	7	7	7	7	7	7	7	7	5	7	3	5	5	5	5	6	5	5	6	6	6	6	6	6
47	5	5.17083	4.6	4.66667	4.75	6.66667	6.125	6.5	5.75	4.83333	5.02778	4.75	5	5.33333	4.33333	4	4	4.66667	4.66667	1.33333	5	3	5	6	4	4	6	4	6	5	4	4	7	6	7	6	7	7	6	5	6	6	6	4	4	5	5	6	5
48	5	7	7	7	7	7	7	7	7	6	7	7	7	7	5.53333	5.8	5.33333	5.66667	5.33333	2.33333	7	7	7	7	7	7	7	7	7	7	7	7	7	7	7	7	7	7	7	7	7	7	7	6	6	6	6	6	6
49	5	3.92083	4.6	1.66667	4.75	4.66667	4.25	4.75	3.75	5.33333	4.05556	4.5	3.33333	4.33333	2.55	2.2	2	2.66667	3.33333	3.33333	5	4	3	5	6	1	3	1	5	4	5	5	5	4	5	6	4	5	4	5	4	3	3	6	5	5	5	5	6
50	5	4.92083	5.6	3.66667	4.75	5.66667	3.125	3.75	2.5	6	7	7	7	7	3.83333	4	4	3.66667	3.66667	3.33333	5	6	7	6	4	5	3	3	3	6	4	6	6	5	6	4	3	6	2	1	1	4	4	6	6	6	6	6	6
51	5	3.59167	4.2	4.33333	1.5	4.33333	6.375	6.25	6.5	5.5	5.11111	4	5.33333	6	3.4	3.6	3.33333	3	3.66667	2.33333	5	5	5	3	3	2	6	5	1	1	1	3	4	4	5	5	7	7	6	7	7	6	6	6	4	5	6	6	6
52	5	3.39167	2.4	4.33333	3.5	3.33333	4	4.5	3.5	4.83333	4.16667	3.5	4.66667	4.33333	2.4	2.6	2.66667	1.33333	3	2.66667	3	1	2	4	2	4	4	5	3	3	4	4	4	3	3	4	4	5	5	3	4	3	4	4	5	6	4	5	5
53	5	4.61667	4.8	5.66667	4	4	4.75	5.25	4.25	5.66667	3.41667	3.25	3.33333	3.66667	3.45	3.8	3.33333	3.33333	3.33333	1.66667	5	5	5	5	4	5	7	5	5	3	3	5	4	5	3	7	5	4	5	4	4	4	5	6	6	5	5	6	6
54	5	7	7	7	7	7	4	4.5	3.5	6	6.47222	6.75	5.66667	7	4	4	3.66667	4.33333	4	2.66667	7	7	7	7	7	7	7	7	7	7	7	7	7	7	7	5	5	4	4	4	5	2	3	6	6	6	6	6	6
55	5	4.86667	4.8	6.66667	4	4	4.125	3.25	5	4.33333	3.72222	4.5	3.33333	3.33333	3.41667	3	3.66667	3	4	2	5	5	3	6	5	6	7	7	4	4	3	5	4	4	4	3	5	2	3	5	5	6	4	4	5	4	4	4	5
56	5	4.95	4.8	5	5	5	5.25	5.25	5.25	4.83333	5.47222	5.75	5	5.66667	4.01667	4.4	5	3.33333	3.33333	3	6	4	3	5	6	5	5	5	6	6	3	5	4	5	6	7	7	1	6	5	5	6	5	4	6	6	4	5	4
57	6	6.42083	6.6	5.66667	6.75	6.66667	6.5	6	7	6	6.80556	6.75	6.66667	7	6.76667	6.4	7	6.66667	7	6.66667	7	6	7	7	6	6	6	5	6	7	7	7	6	7	7	6	6	7	5	7	7	7	7	6	6	6	6	6	6
58	6	4.42083	4.6	3.66667	4.75	4.66667	6.5	6	7	4.66667	5.08333	5.25	5.33333	4.66667	6.48333	6.6	6.33333	6.33333	6.66667	5	4	5	5	5	4	4	3	4	5	3	6	5	6	4	4	6	6	6	6	7	7	7	7	5	5	5	5	4	4
59	6	4.92083	4.6	4.66667	4.75	5.66667	6	6.5	5.5	5.66667	6.19444	6.25	6.33333	6	6.56667	6.6	6.33333	6.33333	7	6.66667	5	3	6	5	4	5	5	4	3	5	5	6	6	6	5	5	7	7	7	6	6	5	5	5	5	6	6	6	6
60	6	4.61667	3.8	6.66667	4	4	5.25	5.75	4.75	5	3.05556	3.5	4.33333	1.33333	6.05	6.2	6.66667	6	5.33333	4.66667	5	3	5	4	2	7	7	6	3	5	4	4	4	3	5	4	7	7	5	4	5	6	4	6	4	5	6	4	5
61	6	6.53333	5.8	7	7	6.33333	6.375	6.25	6.5	6	6.91667	6.75	7	7	6.7	6.8	7	7	6	6.66667	6	5	6	6	6	7	7	7	7	7	7	7	5	7	7	6	7	6	6	7	6	6	7	6	6	6	6	6	6
62	6	6.53333	5.8	7	7	6.33333	6.375	6.25	6.5	5.5	6.52778	6.25	6.66667	6.66667	6.61667	6.8	6.66667	6.33333	6.66667	6.33333	5	6	6	7	5	7	7	7	7	7	7	7	7	6	6	7	6	5	7	7	6	7	6	6	4	5	6	6	6
63	6	5	4	5	6	5	6	6.5	5.5	4.5	6.13889	6.75	4.66667	7	6.7	5.8	7	7	7	6.66667	4	5	3	5	3	4	5	6	6	6	6	6	4	5	6	7	7	6	6	5	6	5	6	5	4	4	5	4	5
64	6	6.78333	6.8	7	7	6.33333	4.625	4.75	4.5	6	5.69444	5.75	6	5.33333	6.31667	6.6	6	6.33333	6.33333	5.33333	7	6	7	7	7	7	7	7	7	7	7	7	6	7	6	5	6	4	4	5	4	4	5	6	6	6	6	6	6
65	6	4.61667	3.8	6.66667	4	4	4.75	4.75	4.75	5.66667	3.36111	3.75	2.66667	3.66667	6.03333	5.8	6.33333	5.66667	6.33333	4.33333	3	4	5	4	3	7	7	6	4	3	4	5	5	3	4	4	5	5	5	5	4	5	5	6	6	6	5	6	5
66	6	5.67083	5.6	4.66667	5.75	6.66667	5.375	5.25	5.5	6	6.80556	6.75	6.66667	7	6.48333	6.6	7	6	6.33333	6.33333	7	5	5	5	6	5	5	4	5	6	6	6	6	7	7	6	3	6	6	5	5	6	6	6	6	6	6	6	6
67	6	6.17083	6.6	4.66667	6.75	6.66667	6.5	6	7	6	6.80556	6.75	6.66667	7	6.66667	7	7	5.66667	7	5.66667	6	6	7	7	7	5	5	4	7	6	7	7	6	7	7	7	5	6	6	7	7	7	7	6	6	6	6	6	6
68	7	2.69583	3.2	3	3.25	1.33333	5.5	6	5	3.83333	3.55556	3	3.66667	4	1.88333	2.2	1.66667	2.33333	1.33333	4.66667	3	3	3	4	3	2	4	3	3	4	4	2	2	1	1	5	6	6	7	5	5	5	5	3	3	4	5	3	5
69	7	2.94167	1.6	3.33333	3.5	3.33333	5.625	4.25	7	4	2.13889	1.75	1.66667	3	1.81667	1.6	2.33333	2.33333	1	4.66667	1	2	1	1	3	4	3	3	3	4	4	3	3	4	3	5	3	4	5	7	7	7	7	5	3	5	3	4	4
70	7	2.72083	1.8	2.66667	2.75	3.66667	5.5	5	6	2.83333	4.83333	4.5	5.66667	4.33333	3.08333	3	2.66667	3	3.66667	4.66667	3	1	1	2	2	3	3	2	3	2	4	2	3	5	3	5	5	5	5	7	7	5	5	3	2	3	2	4	3
71	7	2.6125	2.2	3	2.25	3	5.125	4.75	5.5	2.66667	3.30556	3.25	3.66667	3	1.8	2.2	1.66667	1.33333	2	4.66667	1	3	4	2	1	2	3	4	4	2	1	2	3	3	3	5	6	3	5	6	5	6	5	3	3	3	3	2	2
72	7	2.07917	1.4	1.33333	2.25	3.33333	3	4	2	1.83333	1.69444	1.75	1	2.33333	2.36667	1.8	3	2.66667	2	6.66667	2	1	2	1	1	1	1	2	2	2	3	2	4	3	3	4	4	4	4	4	1	2	1	3	1	1	2	2	2
73	7	2.94167	1.6	3.33333	3.5	3.33333	3.75	4.75	2.75	4	4	4	3.66667	4.33333	1.85	1.4	1.66667	1.66667	2.66667	4.66667	2	2	1	2	1	2	4	4	3	3	4	4	4	4	2	5	4	5	5	1	3	4	3	4	4	3	5	3	5
74	7	2.82917	3.4	1.33333	3.25	3.33333	5.125	4.75	5.5	3	4.61111	4.5	4.66667	4.66667	3.05	3.2	2.66667	2.66667	3.66667	4.66667	3	4	2	4	4	1	2	1	3	4	3	3	4	3	3	6	6	2	5	7	5	4	6	2	4	5	3	2	2
75	7	2.57917	3.4	1.33333	3.25	2.33333	4	5	3	3.5	3.52778	3.25	4	3.33333	1.76667	1.4	2	2.33333	1.33333	6.33333	4	3	3	4	3	1	1	2	4	2	3	4	2	3	2	6	6	3	5	3	3	3	3	4	3	4	3	4	3
76	7	2.57917	2.4	1.33333	3.25	3.33333	3	4	2	3.5	2	2	1	3	2.36667	1.8	3	2.33333	2.33333	5.33333	2	3	1	3	3	2	1	1	3	3	4	3	4	3	3	3	5	4	4	1	3	2	2	5	4	3	3	3	3
77	7	3.42083	3.6	3.66667	2.75	3.66667	3.5	4	3	4.5	1.80556	1.75	2	1.66667	2.4	2.6	2	3	2	4	6	3	3	3	3	4	3	4	1	2	4	4	4	3	4	4	4	2	6	3	3	3	3	4	4	4	6	4	5
78	7	2.78333	3.8	3.66667	2	1.66667	5.5	5	6	4	2.38889	1.5	3.33333	2.33333	2.78333	2.8	4	2.33333	2	6.33333	4	5	4	3	3	3	3	5	2	2	2	2	1	2	2	5	5	5	5	6	6	6	6	4	5	5	3	3	4
79	8	5.725	5.4	6.33333	5.5	5.66667	7	7	7	4.16667	6.61111	6.5	6.66667	6.66667	6.25	6	6	6.33333	6.66667	6.66667	7	4	7	5	4	6	7	6	5	5	5	7	6	6	5	7	7	7	7	7	7	7	7	3	3	4	4	5	6
80	8	6.22917	7	5.33333	6.25	6.33333	4.75	4.75	4.75	7	5.72222	5.5	6	5.66667	6.61667	5.8	7	6.66667	7	4.33333	7	7	7	7	7	5	6	5	6	7	6	6	6	7	6	6	4	4	5	5	6	5	3	7	7	7	7	7	7
81	8	4.2	4.8	4	4	4	4	4	4	5.16667	6.13889	6.75	6	5.66667	6.21667	6.2	6.66667	5.33333	6.66667	6.33333	6	3	3	6	6	5	3	4	4	4	4	4	4	3	5	5	3	3	5	3	4	5	4	5	5	5	6	5	5
82	8	5.52917	6.2	4.33333	6.25	5.33333	5.75	5.25	6.25	6.83333	6	6	6	6	6.81667	6.6	7	6.66667	7	5.33333	6	7	5	7	6	4	5	4	6	6	7	6	6	5	5	6	5	5	5	6	6	6	7	6	7	7	7	7	7
83	8	5.39583	5	6	5.25	5.33333	6.375	6.75	6	4.5	6.30556	6.25	6	6.66667	6.05	6.2	6	5.66667	6.33333	4.66667	5	5	4	5	6	6	5	7	5	5	6	5	5	6	5	6	7	7	7	6	7	5	6	5	4	4	4	5	5
84	8	5.34167	6.2	4.33333	4.5	6.33333	4.375	4	4.75	6.33333	5.72222	6.5	5.66667	5	6.26667	6.4	6.33333	5.66667	6.66667	6.66667	5	6	7	6	7	5	4	4	4	5	5	4	7	6	6	4	4	4	4	4	5	3	7	4	7	6	7	7	7
85	8	3.72083	3.8	3.66667	3.75	3.66667	5.5	5.5	5.5	5.16667	6.77778	7	6.66667	6.66667	5.95	5.8	5.66667	5.66667	6.66667	5	5	3	4	4	3	3	5	3	3	5	3	4	4	4	3	6	5	5	6	5	6	5	6	5	7	5	5	5	4
86	8	5.64583	7	7	4.25	4.33333	5.25	6.25	4.25	5	7	7	7	7	6.9	6.6	7	7	7	6.66667	7	7	7	7	7	7	7	7	3	5	4	5	4	5	4	7	6	6	6	6	4	4	3	6	4	4	5	6	5
87	8	3.14167	3.4	2.33333	3.5	3.33333	3	2.75	3.25	4.33333	3.27778	3.5	2.33333	4	3.61667	2.8	3.33333	4	4.33333	5.33333	3	4	3	3	4	2	2	3	4	4	3	3	3	3	4	3	3	2	3	2	1	7	3	4	4	5	5	5	3
88	8	4.3125	3	5	4.25	5	5.75	5.75	5.75	3.5	6.25	6.75	6	6	5.78333	5.8	5.66667	6	5.66667	4.66667	4	2	3	3	3	5	5	5	3	5	4	5	5	5	5	5	6	6	6	6	6	5	6	3	4	2	7	2	3
89	8	5.62083	6.4	4.66667	4.75	6.66667	6.25	6.25	6.25	4	7	7	7	7	6.06667	6.6	6.33333	5.33333	6	5.33333	6	7	7	7	5	5	5	4	5	5	4	5	7	7	6	5	7	7	6	6	6	6	7	3	5	5	4	4	3
90	9	6.12083	5.4	5.66667	6.75	6.66667	4	4	4	4.83333	5.41667	5.25	5.66667	5.33333	6.23333	6.6	6	6.33333	6	6.33333	5	5	6	6	5	7	5	5	7	7	6	7	7	6	7	4	4	4	4	4	4	4	4	6	5	4	4	4	6
91	9	6.62083	6.4	6.66667	6.75	6.66667	6.5	6.5	6.5	6.33333	6.80556	6.75	7	6.66667	6.75	7	7	6	7	6.33333	6	7	7	5	7	6	7	7	7	6	7	7	6	7	7	7	7	6	6	6	6	7	7	5	7	7	5	7	7
92	9	4.75	4	4	6	5	3.375	3	3.75	4.5	6.11111	6	6	6.33333	6.36667	5.8	5.66667	7	7	6.33333	3	4	4	5	4	3	6	3	6	6	6	6	7	3	5	2	5	2	3	3	4	3	5	5	6	5	3	3	5
93	9	6.45417	6.4	6.66667	6.75	6	4.75	4.75	4.75	5.83333	6.41667	6.25	6.66667	6.33333	6.55	6.2	7	6.33333	6.66667	5	5	6	7	7	7	6	7	7	7	7	7	6	6	5	7	4	6	4	5	6	4	4	5	6	6	5	5	6	7
94	9	4.45	4.8	4	4	5	3.125	3.25	3	2.66667	2.94444	2.5	3.66667	2.66667	6.56667	6.6	6.66667	6.33333	6.66667	4.66667	6	5	4	5	4	5	3	4	4	5	4	3	5	6	4	3	3	4	3	1	3	4	4	2	4	4	2	2	2
95	9	5.42083	5.6	4.66667	4.75	6.66667	4.75	4.75	4.75	3.66667	6.75	6.25	7	7	6.41667	7	6	6	6.66667	6.33333	6	5	5	7	5	5	4	5	5	6	4	4	6	7	7	4	5	5	5	4	5	5	5	2	4	5	4	3	4
96	9	6.34167	6.2	6.33333	6.5	6.33333	5.75	6.25	5.25	6.5	6.27778	6.5	6	6.33333	6.6	6.4	7	6.33333	6.66667	6.66667	7	6	5	6	7	6	6	7	6	7	7	6	7	5	7	6	6	6	7	4	6	5	6	6	7	7	6	7	6
97	9	6.9	6.6	7	7	7	6.375	6.75	6	6.83333	6.88889	7	6.66667	7	6.78333	6.8	6.66667	7	6.66667	6.66667	6	7	6	7	7	7	7	7	7	7	7	7	7	7	7	7	7	7	6	7	4	6	7	6	7	7	7	7	7
98	9	5.87083	5.4	5.66667	6.75	5.66667	6.25	6.25	6.25	4.33333	5.25	5.75	5	5	6.6	6.4	6.33333	6.66667	7	5.33333	6	6	5	5	5	6	6	5	6	7	7	7	5	7	5	6	7	6	6	7	6	6	6	4	4	4	5	5	4
99	9	6.4	6.6	6	6	7	6.375	6.25	6.5	6.5	6.72222	6.5	7	6.66667	6.75	7	6.66667	6.33333	7	7	6	6	7	7	7	6	7	5	5	6	6	7	7	7	7	6	7	6	6	5	7	7	7	7	7	6	6	7	6
100	9	5.42083	5.6	4.66667	5.75	5.66667	5.875	6.75	5	3.66667	5.38889	5.5	6	4.66667	6.51667	6.4	7	6.66667	6	4.66667	5	6	6	6	5	4	4	6	5	6	7	5	6	6	5	6	7	7	7	6	7	3	4	4	3	4	4	3	4
101	9	6.9	6.6	7	7	7	6.5	6	7	6.83333	6.88889	7	7	6.66667	6.75	7	7	6	7	7	7	7	5	7	7	7	7	7	7	7	7	7	7	7	7	7	6	5	6	7	7	7	7	7	7	7	7	7	6
102	10	5.14583	6	6	4.25	4.33333	4.625	4.25	5	2.5	2.30556	2.25	2.66667	2	1.48333	1.6	1.33333	2	1	5	5	7	7	6	5	6	5	7	4	5	4	4	3	5	5	5	4	3	5	6	4	5	5	2	4	2	2	3	2
103	10	4.17083	4.6	3.66667	3.75	4.66667	5.75	5.25	6.25	3.16667	1.33333	1	2	1	2.41667	3	2	2.66667	2	6.66667	5	5	4	3	6	3	4	4	3	4	5	3	4	5	5	5	7	4	5	7	5	6	7	4	3	3	4	2	3
104	10	2.8	2.2	3	3	3	4	5	3	2	3	3	2.66667	3.33333	1.4	1.6	1.33333	1.33333	1.33333	6.33333	3	2	1	2	3	2	3	4	3	3	3	3	4	2	3	6	5	4	5	5	2	2	3	2	2	2	2	2	2
105	10	3.52917	4.2	1.33333	4.25	4.33333	3.5	4	3	2.33333	1.88889	2	1.33333	2.33333	2	2	2	2	2	6.66667	4	5	4	5	3	2	1	1	5	5	4	3	3	5	5	4	4	4	4	3	3	3	3	2	2	2	2	2	4
106	10	5	5	5	5	5	4.5	5.5	3.5	3.66667	2.08333	2.25	2	2	2.43333	2.4	2.33333	3	2	5.66667	6	3	5	6	5	5	5	5	4	5	5	6	5	5	5	5	6	5	6	2	3	2	7	4	4	4	2	4	4
107	10	5.47083	3.8	4.66667	6.75	6.66667	3.875	3	4.75	3.33333	2.16667	2.5	2	2	1.21667	1.2	1	1.33333	1.33333	6.66667	4	5	3	3	4	4	6	4	7	7	6	7	6	7	7	3	2	3	4	6	5	4	4	4	4	4	4	2	2
108	10	4.89583	5	6	4.25	4.33333	4.5	5	4	2.66667	2.22222	2	2.66667	2	2.43333	2.4	2	2	3.33333	4.66667	4	4	5	6	6	7	5	6	4	4	4	5	4	5	4	5	5	5	5	4	5	3	4	2	3	3	3	3	2
109	10	2.3	1.2	2	3	3	6.25	5.75	6.75	3	4.52778	4.25	5.33333	4	3.06667	2.6	3.66667	3	3	5	2	1	1	1	1	1	3	2	4	2	4	2	2	4	3	6	7	5	5	6	7	7	7	2	3	3	3	4	3
110	10	2.44583	3.2	3	2.25	1.33333	4.375	4	4.75	3.33333	3.52778	4.25	1.66667	4.66667	1.65	1.6	1.66667	1.66667	1.66667	6.66667	4	5	3	2	2	2	4	3	3	2	2	2	2	1	1	4	4	4	4	4	5	5	5	3	4	3	3	4	3
111	10	2.44583	3.2	3	2.25	1.33333	5.5	5	6	3	4.30556	4.25	4.33333	4.33333	1.86667	1.8	2	1.66667	2	6.66667	3	2	3	4	4	4	2	3	3	1	3	2	1	2	1	6	5	4	5	5	6	6	7	4	2	2	4	2	4
112	10	2.72083	2.8	2.66667	2.75	2.66667	4.375	3.5	5.25	3.5	3.41667	3.25	4.33333	2.66667	2.63333	2.2	2.66667	3.33333	2.33333	6.66667	3	3	2	3	3	1	4	3	3	2	4	2	2	2	4	4	4	3	3	5	3	6	7	3	3	4	4	3	4
113	10	5.72083	3.8	5.66667	6.75	6.66667	6.5	6	7	4	1.30556	1.25	1.33333	1.33333	2.51667	3.4	2.66667	2.33333	1.66667	5	4	3	4	4	4	5	5	7	7	7	7	6	7	6	7	6	6	6	6	7	7	7	7	4	4	4	4	4	4
114	11	4.45	4.8	4	5	4	7	7	7	3.66667	5.38889	5.5	4.66667	6	6.21667	6.2	5.66667	6.66667	6.33333	6	5	4	5	6	4	4	5	3	5	5	5	5	5	4	3	7	7	7	7	7	7	7	7	4	4	3	4	5	2
115	11	4.725	6.4	3.33333	5.5	3.66667	3.25	3.25	3.25	6.33333	6.80556	6.75	7	6.66667	3.78333	3.8	3.66667	4.33333	3.33333	4.66667	6	6	7	7	6	3	3	4	5	6	6	5	3	4	4	4	2	2	5	3	3	4	3	5	6	7	7	7	6
116	11	3.725	3.4	3.33333	4.5	3.66667	6	6	6	4.33333	6.72222	6.5	6.66667	7	6.33333	6	7	5.33333	7	5.33333	4	4	4	3	2	2	3	5	5	4	5	4	4	4	3	6	6	6	6	6	5	6	7	5	3	3	4	6	5
117	11	3.64167	3.4	3.33333	4.5	3.33333	3.75	4.25	3.25	4	3.5	3.5	3	4	2.95	2.8	3	3	3	5	3	4	3	3	4	4	4	2	5	4	6	3	3	3	4	6	3	4	4	4	3	3	3	4	4	4	4	4	4
118	11	3.975	4.4	3.33333	4.5	3.66667	5.5	6	5	4.83333	3.88889	4	3.33333	4.33333	4.7	4.8	5	5	4	6.33333	5	3	3	6	5	3	3	4	5	4	4	5	5	3	3	5	6	6	7	7	4	5	4	4	3	6	5	5	6
119	11	3.89167	4.4	3.33333	4.5	3.33333	4.25	5.25	3.25	3.5	4.66667	5	4.66667	4.33333	4.4	4.6	5	4.33333	3.66667	5	5	5	3	5	4	2	5	3	4	5	5	4	3	4	3	4	6	6	5	4	5	2	2	5	3	4	3	3	3
120	11	6.59583	6.8	7	6.25	6.33333	7	7	7	6.16667	6.91667	6.75	7	7	5.61667	5.8	5	5.66667	6	7	7	6	7	7	7	7	7	7	6	7	6	6	6	7	6	7	7	7	7	7	7	7	7	6	6	5	7	6	7
121	11	5.5625	5	6	4.25	7	4.125	3.25	5	3.83333	5.33333	6	5.33333	4.66667	4.65	4.6	4.66667	4.33333	5	5	6	6	4	3	6	6	7	5	4	5	3	5	7	7	7	4	3	3	3	7	3	7	3	4	3	3	3	5	5
122	11	5.3125	5	6	4.25	6	4.125	3.25	5	4.33333	6.61111	6.5	6.33333	7	4.13333	4.2	4	4	4.33333	5.33333	5	4	4	6	6	6	5	7	4	4	3	6	4	7	7	4	6	1	2	5	6	4	5	4	5	3	5	3	6
123	11	4.475	5.4	3.33333	5.5	3.66667	3.25	4.25	2.25	4.66667	5.91667	5.75	6	6	3.43333	3.4	3.66667	3.66667	3	5.66667	7	4	5	6	5	4	3	3	6	5	6	5	4	4	3	4	7	2	4	4	2	1	2	5	5	4	5	4	5
124	12	5.17083	5.6	4.66667	4.75	5.66667	6.25	5.75	6.75	7	6.11111	7	5.33333	6	6.38333	6.2	6.66667	6.66667	6	4.33333	5	5	6	5	7	4	5	5	4	5	6	4	5	6	6	7	5	5	6	7	7	6	7	7	7	7	7	7	7
125	12	5.5	5	5	6	6	3.25	4.25	2.25	4.83333	4.80556	4.75	5	4.66667	6.38333	6.2	6.66667	6.33333	6.33333	6.33333	4	5	5	6	5	5	5	5	6	7	5	6	5	7	6	5	1	5	6	3	2	2	2	6	4	5	4	6	4
126	12	5.39583	5	6	5.25	5.33333	6.875	6.75	7	5.5	7	7	7	7	6.45	6.8	6	7	6	5.66667	4	6	6	4	5	7	6	5	5	5	5	6	6	4	6	7	7	6	7	7	7	7	7	6	5	5	6	5	6
127	12	6.25833	6.2	5.66667	6.5	6.66667	6.5	6	7	5.33333	6.27778	6.5	6	6.33333	6.46667	6.2	6.33333	6.33333	7	5	6	4	7	7	7	5	6	6	6	6	7	7	6	7	7	7	6	4	7	7	7	7	7	5	5	6	6	5	5
128	12	5.05833	4.4	4.66667	6.5	4.66667	7	7	7	3	6.61111	6.5	6.66667	6.66667	6.55	6.2	6.66667	7	6.33333	5.33333	4	5	5	5	3	4	5	5	6	6	7	7	4	6	4	7	7	7	7	7	7	7	7	3	4	3	3	3	2
129	12	5.39583	5	6	5.25	5.33333	4.125	2.75	5.5	4.5	6.77778	7	7	6.33333	6.16667	6	6	7	5.66667	4.66667	5	5	6	4	5	6	5	7	6	4	6	5	5	5	6	3	2	3	3	7	6	4	5	5	5	4	4	5	4
130	12	6.02917	6.2	5.33333	6.25	6.33333	5.25	5.25	5.25	6.66667	5.75	6.25	5.66667	5.33333	6.2	5.8	6.66667	6	6.33333	6.66667	7	6	6	7	5	6	6	4	7	6	6	6	6	6	7	5	6	5	5	6	6	2	7	7	7	6	6	7	7
131	12	4.69583	4.2	6	4.25	4.33333	4.125	3.75	4.5	6.33333	6.08333	6.25	6.33333	5.66667	6	6	7	5.33333	5.66667	6	3	3	5	5	5	6	5	7	6	3	3	5	5	4	4	5	2	3	5	7	3	5	3	5	7	7	5	7	7
132	12	6.4	6.6	6	6	7	5.625	4.25	7	6.5	6.19444	6.25	6	6.33333	6.3	6.2	6.66667	6	6.33333	5.66667	7	5	7	7	7	6	5	7	6	6	6	6	7	7	7	4	5	3	5	7	7	7	7	6	7	7	6	7	6
133	12	5.675	5.2	6.33333	5.5	5.66667	6.875	6.75	7	6	6.33333	7	5.66667	6.33333	6.5	6	7	6.66667	6.33333	6.66667	5	4	5	6	6	6	6	7	6	5	5	6	5	5	7	7	7	7	6	7	7	7	7	6	5	5	6	7	7
134	12	4.27917	4.2	4.33333	4.25	4.33333	6.625	6.5	6.75	4.33333	6.58333	6.75	6.33333	6.66667	6.43333	6.4	6	7	6.33333	4	6	4	4	3	4	5	5	3	5	4	3	5	3	6	4	7	6	6	7	7	6	7	7	5	4	6	2	3	6
135	13	3.72083	3.8	3.66667	3.75	3.66667	6.5	6.5	6.5	4.16667	5	5	4.66667	5.33333	5.76667	5.4	5.66667	5.33333	6.66667	6.33333	4	4	4	3	4	5	2	4	4	5	2	4	3	5	3	6	7	6	7	7	7	7	5	4	5	5	3	4	4
136	13	6.31667	6.6	6.66667	6	6	6.125	6.5	5.75	5.5	6.02778	5.75	6.33333	6	6.78333	6.8	7	7	6.33333	7	7	7	6	7	6	6	7	7	6	6	6	6	7	4	7	6	6	7	7	5	6	7	5	5	5	6	5	6	6
137	13	6.2	5.8	6	6	7	5.75	6.25	5.25	6	6.91667	6.75	7	7	6	6	6	5.66667	6.33333	5	6	5	6	7	5	6	7	5	7	6	5	6	7	7	7	7	6	6	6	6	2	7	6	5	5	7	6	6	7
138	13	4.975	6.4	3.33333	6.5	3.66667	3.75	4.25	3.25	5.83333	5.88889	6	5	6.66667	5.83333	6	6	5.33333	6	5	6	7	6	7	6	5	2	3	6	7	7	6	3	4	4	4	6	3	4	2	2	2	7	7	6	6	5	5	6
139	13	3.5	4	3	4	3	2.875	3	2.75	1.83333	2.63889	2.25	2	3.66667	2.98333	3.6	2.66667	3	2.66667	5.33333	5	2	4	5	4	3	4	2	2	6	3	5	3	4	2	3	2	4	3	5	1	1	4	2	2	1	2	2	2
140	13	5.45	4.8	5	6	6	6.375	6.25	6.5	4.66667	6.44444	7	6.33333	6	6	6	5.66667	6.33333	6	7	4	4	5	5	6	5	5	5	6	7	5	6	6	5	7	6	7	6	6	7	7	5	7	5	5	4	5	4	5
141	13	4.69583	4.2	6	4.25	4.33333	3.875	3	4.75	4.33333	5.08333	5.25	5	5	4.56667	4.6	5	5	3.66667	6.66667	5	3	5	3	5	5	7	6	4	4	4	5	3	6	4	4	2	3	3	5	5	4	5	5	5	5	3	4	4
142	13	5.08333	6	4	6	4.33333	3.125	3.25	3	3	4.91667	5.75	4.66667	4.33333	3.86667	4.8	4	3.33333	3.33333	5	7	6	7	5	5	4	4	4	5	6	6	7	3	5	5	3	4	2	4	3	3	3	3	3	3	3	4	2	3
143	13	4.27917	4.2	4.33333	4.25	4.33333	2.875	3	2.75	6.33333	6.33333	6	6	7	4.56667	4.6	5.33333	4.33333	4	5.33333	4	5	6	3	3	5	5	3	4	4	5	4	3	5	5	4	3	2	3	1	3	4	3	7	7	6	6	6	6
144	13	4.89583	5	6	4.25	4.33333	6.5	6	7	5.66667	6.63889	6.25	7	6.66667	6.05	6.2	6.66667	6	5.33333	5	3	7	5	6	4	4	7	7	5	4	5	3	4	5	4	6	6	6	6	7	7	7	7	7	6	7	5	4	5
145	13	5.64583	5	7	5.25	5.33333	3.75	4.25	3.25	5	7	7	7	7	6.41667	6	6.66667	6.33333	6.66667	5	4	5	6	4	6	7	7	7	6	6	4	5	4	7	5	5	4	4	4	3	3	3	4	5	5	4	4	6	6
146	13	4.77917	4.2	4.33333	5.25	5.33333	4.875	3.5	6.25	5.5	6.36111	6.75	5.66667	6.66667	6.53333	6.8	6.33333	6.33333	6.66667	4.66667	5	3	4	4	5	5	4	4	5	4	6	6	7	4	5	3	5	2	4	6	7	7	5	7	6	5	6	4	5
147	13	5.64583	7	7	4.25	4.33333	4.75	4.75	4.75	6	5.11111	5	5.66667	4.66667	6.08333	6	7	5	6.33333	7	7	7	7	7	7	7	7	7	4	4	4	5	3	5	5	5	5	5	4	5	5	4	5	5	4	6	7	7	7
148	14	2.5	3	2	3	2	3.25	4.25	2.25	3.5	2.16667	2.5	2	2	3.3	3.2	3.33333	4	2.66667	5.66667	3	4	3	2	3	3	1	2	2	2	4	4	2	3	1	3	5	4	5	2	3	2	2	3	4	4	4	3	3
149	14	3.725	4.4	3.33333	3.5	3.66667	5.375	4.5	6.25	4.33333	6.30556	6.25	6.66667	6	4.46667	4.2	3.66667	5.33333	4.66667	7	4	4	5	4	5	3	3	4	4	3	4	3	4	3	4	5	5	3	5	6	6	7	6	3	6	4	5	3	5
150	14	4.27917	4.2	4.33333	4.25	4.33333	6.5	6	7	5.33333	6.11111	6	6.33333	6	5.95	5.8	6.66667	5.33333	6	4.33333	6	3	3	5	4	4	5	4	3	5	5	4	6	3	4	6	7	5	6	7	7	7	7	4	6	6	5	6	5
151	14	4.64167	5.4	5.33333	4.5	3.33333	6.25	5.75	6.75	3.16667	6.66667	7	6.33333	6.66667	5.08333	5	6	4.33333	5	1.66667	6	6	5	6	4	5	5	6	5	3	5	5	4	3	3	6	6	6	5	7	6	7	7	3	3	3	3	4	3
152	14	5.5	4	5	7	6	5.5	5.5	5.5	4.83333	6.11111	6	6.33333	6	4.43333	4.4	4.66667	4	4.66667	4.33333	5	3	3	5	4	7	4	4	7	7	7	7	6	6	6	7	7	1	7	6	5	6	5	5	5	4	5	6	4
153	14	4.36667	3.8	5.66667	4	4	4.75	6.25	3.25	3.5	4.75	4.25	5	5	3.38333	3.2	3.66667	3.33333	3.33333	4.66667	5	3	4	4	3	5	5	7	5	4	4	3	3	5	4	7	4	7	7	2	5	2	4	3	4	4	4	2	4
154	14	5.14583	5	6	4.25	5.33333	6.5	7	6	6	5.86111	6.25	6.33333	5	5.8	6.2	5.66667	5.33333	6	3.33333	5	5	4	6	5	5	7	6	5	3	5	4	6	5	5	7	7	7	7	7	5	6	6	6	6	6	6	6	6
155	14	3.64167	3.4	4.33333	3.5	3.33333	4.5	4.5	4.5	4	2.22222	2	2.66667	2	3.63333	4.2	3.33333	3.33333	3.66667	5	4	3	2	4	4	5	4	4	4	3	3	4	4	4	2	5	4	4	5	5	4	5	4	3	4	4	5	3	5
156	14	5.05833	5.4	4.66667	5.5	4.66667	5.875	5.5	6.25	3	3.72222	4.5	3.66667	3	4.53333	4.8	4	5.33333	4	3.66667	5	5	6	6	5	5	4	5	5	5	6	6	5	5	4	5	7	6	4	7	6	5	7	5	4	3	2	1	3
157	14	5.2	6.8	5	5	4	6.75	6.75	6.75	4.16667	6.19444	6.25	6	6.33333	5.1	5.4	5.33333	4.66667	5	3.66667	7	6	7	7	7	5	5	5	6	4	5	5	5	3	4	7	7	7	6	7	7	6	7	6	5	4	3	3	4
158	15	3.39167	2.4	5.33333	3.5	2.33333	5	6	4	3.5	4	4	5.33333	2.66667	4.01667	4.4	4	3.66667	4	4.33333	3	1	2	3	3	6	5	5	5	3	3	3	3	2	2	6	6	6	6	4	4	4	4	3	5	2	3	3	5
159	15	5.08333	5	5	6	4.33333	4.75	5.25	4.25	4	6.66667	7	7	6	3.8	4.2	3.33333	3.33333	4.33333	4.66667	4	4	6	6	5	5	5	5	6	7	5	6	4	5	4	5	5	5	6	5	4	4	4	3	5	5	4	4	3
160	15	3.72083	3.8	3.66667	3.75	3.66667	4	5	3	5.16667	5.88889	6	5.66667	6	3.28333	2.8	3.33333	4	3	3.66667	4	4	3	5	3	5	4	2	3	4	4	4	4	3	4	5	4	6	5	3	1	5	3	4	6	6	4	5	6
161	15	4.69583	4.2	6	4.25	4.33333	4.5	5.5	3.5	4.33333	5.52778	5.25	6	5.33333	4.25	5	3.66667	3.66667	4.66667	6.66667	4	5	3	4	5	6	6	6	5	5	4	3	5	4	4	5	6	5	6	4	2	3	5	5	4	4	4	5	4
162	15	5.34167	6.2	4.33333	4.5	6.33333	2.375	3.5	1.25	6.33333	7	7	7	7	4.1	3.4	4	4.33333	4.66667	5	6	5	7	7	6	5	3	5	5	5	4	4	6	6	7	3	3	5	3	1	1	2	1	7	6	5	7	6	7
163	15	2.78333	3.8	3.66667	2	1.66667	3.5	4	3	4	3.69444	3.75	5	2.33333	3.55	4.2	2.66667	3.66667	3.66667	5	4	4	4	4	3	3	3	5	2	2	2	2	1	2	2	6	4	4	2	3	5	2	2	4	4	3	3	5	5
164	15	3.95	3.8	4	4	4	4.25	5.25	3.25	1.66667	2.77778	3	2.66667	2.66667	3.58333	4	3.66667	3.33333	3.33333	4	3	4	4	3	5	4	4	4	5	4	3	4	4	4	4	6	4	5	6	2	3	4	4	2	2	2	1	2	1
165	15	4.69583	4.2	6	4.25	4.33333	4.5	5.5	3.5	5.33333	5.91667	5.75	5.66667	6.33333	4.58333	4	5.33333	4.66667	4.33333	2.66667	6	4	3	3	5	6	6	6	5	3	5	4	5	4	4	5	5	6	6	2	4	4	4	5	6	5	5	5	6
166	15	3.2	3.8	2	3	4	4.25	5.25	3.25	3.33333	3.80556	3.75	2	5.66667	3.71667	4.2	3.33333	4.33333	3	6.66667	3	4	2	5	5	3	1	2	3	2	4	3	5	4	3	4	7	4	6	1	5	1	6	2	4	2	3	4	5
167	15	5.33333	6	5	6	4.33333	4.75	5.25	4.25	4.33333	5.08333	5.25	5	5	4.2	4.8	3.66667	4	4.33333	4	7	5	6	5	7	5	5	5	6	5	6	7	4	5	4	5	6	5	5	5	3	4	5	5	3	6	4	4	4
168	15	3.14167	3.4	2.33333	3.5	3.33333	5	6	4	4.33333	5.80556	5.75	5.66667	6	3.66667	4	3	4.66667	3	4.33333	4	3	2	4	4	2	3	2	3	4	3	4	4	2	4	6	6	6	6	1	6	2	7	4	4	5	4	5	4
169	16	4.17083	4.6	3.66667	3.75	4.66667	6.25	5.75	6.75	6	1.94444	2.5	1.33333	2	3.01667	3.4	3.66667	2.33333	2.66667	4.66667	4	6	3	5	5	5	3	3	4	4	3	4	7	4	3	5	6	6	6	6	7	7	7	6	5	6	7	6	6
170	16	2.89167	3.4	2.33333	2.5	3.33333	2.875	3	2.75	4	2.52778	3.25	1.66667	2.66667	2.61667	2.8	2.33333	2	3.33333	7	3	3	4	3	4	3	2	2	3	3	2	2	3	3	4	4	2	2	4	3	3	2	3	5	3	3	4	5	4
171	16	2.92083	3.6	2.66667	1.75	3.66667	4.875	4.5	5.25	4	4.25	3.75	6	3	3.13333	3.2	3.33333	3.33333	2.66667	4.66667	4	4	3	3	4	3	2	3	2	1	2	2	3	4	4	6	1	7	4	6	5	5	5	4	4	4	4	4	4
172	16	2.64167	3.4	2.33333	1.5	3.33333	3.625	3.75	3.5	3.66667	2.44444	2	2	3.33333	2.78333	2.8	3	2.66667	2.66667	7	4	3	2	4	4	2	2	3	1	2	1	2	3	3	4	4	6	2	3	2	3	2	7	3	5	4	3	3	4
173	16	3.725	4.4	3.33333	4.5	2.66667	3.75	4.25	3.25	1.33333	2.22222	2	2	2.66667	2.66667	3	3.33333	2.66667	1.66667	5	4	5	4	4	5	4	3	3	3	5	4	6	3	2	3	5	5	3	4	3	5	2	3	2	2	1	1	1	1
174	16	3.025	2.6	3.33333	3.5	2.66667	4.5	5	4	4.16667	5.08333	5.25	5.33333	4.66667	2.28333	1.8	3	2	2.33333	5.33333	4	2	3	2	2	2	3	5	4	3	4	3	3	2	3	5	5	5	5	4	2	6	4	5	5	3	3	5	4
175	16	2.67083	3.6	2.66667	1.75	2.66667	4.75	4.75	4.75	2.66667	2.83333	3.5	2	3	3.1	2.4	4	2.66667	3.33333	6.33333	3	3	4	4	4	2	3	3	3	2	1	1	2	3	3	5	5	5	4	4	5	3	7	3	2	3	4	1	3
176	16	4.55833	5.4	3.66667	5.5	3.66667	4.625	4.75	4.5	2	5.16667	4.5	5.33333	5.66667	3.15	3.6	2.66667	2.66667	3.66667	4.66667	5	5	6	4	7	4	4	3	5	5	6	6	5	3	3	5	5	4	5	7	3	4	4	1	3	2	2	2	2
177	16	3.86667	3.8	5.66667	3	3	4.75	5.25	4.25	4.5	1.77778	2	1.66667	1.66667	2.8	3.2	1.66667	2.66667	3.66667	4.66667	3	5	4	3	4	5	7	5	3	4	2	3	4	2	3	5	5	6	5	5	6	5	1	5	4	5	4	5	4
178	16	4.5	4	4	5	5	3.625	2.75	4.5	4.83333	1.88889	2	1.66667	2	2.63333	3.2	2.33333	2.33333	2.66667	4.66667	3	3	4	5	5	5	4	3	6	4	5	5	5	5	5	4	1	1	5	5	5	4	4	5	6	4	4	6	4
179	17	6.125	7	6.33333	5.5	5.66667	6.25	6.25	6.25	6.83333	6.61111	6.5	7	6.33333	6	6	6.33333	5.66667	6	1.66667	7	7	7	7	7	7	6	6	5	5	6	6	6	6	5	7	6	5	7	5	7	7	6	7	7	7	6	7	7
180	17	5.45	4.8	5	6	6	4.5	5	4	4.66667	6.19444	6.25	6.33333	6	3.85	3.4	3.66667	3.66667	4.66667	3	5	5	4	5	5	5	5	5	6	5	7	6	5	7	6	6	6	1	7	5	5	1	5	5	5	4	5	4	5
181	17	4.52917	4.2	4.33333	5.25	4.33333	4.125	3.75	4.5	5.83333	5.72222	5.5	6	5.66667	4.43333	4.4	4	4.33333	5	2.33333	3	5	4	5	4	5	3	5	5	5	6	5	5	3	5	4	3	3	5	6	3	4	5	6	6	5	5	7	6
182	17	4.52917	4.2	4.33333	5.25	4.33333	4.625	4.75	4.5	6.83333	4.58333	4.75	4.33333	4.66667	3.3	3.2	3	3	4	2	5	3	4	5	4	5	4	4	5	5	6	5	5	5	3	5	4	6	4	5	4	4	5	7	7	7	6	7	7
183	17	3.64167	3.4	3.33333	4.5	3.33333	5.25	5.75	4.75	4	5	4	4.66667	6.33333	4.6	5.4	4.33333	4.33333	4.33333	1.66667	5	3	3	3	3	2	3	5	4	4	5	5	3	3	4	6	6	4	7	5	6	2	6	4	5	5	3	3	4
184	17	6.175	6.2	6.33333	6.5	5.66667	5.75	5.75	5.75	6.83333	6.27778	6.5	6.66667	5.66667	5.63333	5.2	6.33333	6	5	3	6	6	6	6	7	6	6	7	6	7	6	7	5	7	5	5	7	5	6	5	6	6	6	7	7	6	7	7	7
185	17	3.67083	4.6	1.66667	3.75	4.66667	3.875	3.5	4.25	5	5.63889	5.25	5.66667	6	4.23333	4.6	3.66667	4	4.66667	3	6	5	6	3	3	1	1	3	4	4	4	3	4	5	5	4	3	5	2	4	5	4	4	3	4	6	6	5	6
186	17	3.00417	4.6	1.66667	3.75	2	6.25	5.75	6.75	4.16667	4.30556	5.25	3	4.66667	3.95	3.8	4	4	4	3.66667	5	4	5	4	5	1	2	2	4	3	3	5	1	2	3	5	6	5	7	6	7	7	7	6	4	5	2	4	4
187	17	3.47083	3.8	3.66667	2.75	3.66667	4	4.5	3.5	4.66667	5.33333	6	5	5	3.26667	3.4	3.33333	3.33333	3	3	3	3	4	4	5	3	4	4	2	3	3	3	4	4	3	6	3	5	4	5	3	3	3	5	4	5	5	3	6
188	17	3.67083	4.6	1.66667	3.75	4.66667	3.375	3.5	3.25	5	5.38889	5.5	5.33333	5.33333	3.01667	3.4	2.33333	2.66667	3.66667	3	4	4	4	6	5	1	2	2	3	5	3	4	4	5	5	3	5	1	5	3	3	4	3	6	3	5	5	5	6
189	17	5.02917	4.2	5.33333	5.25	5.33333	4	5.5	2.5	3.83333	5	5	4.66667	5.33333	4.16667	4	3.33333	4.66667	4.66667	3.33333	3	6	5	3	4	5	5	6	5	6	5	5	6	5	5	6	6	5	5	1	5	1	3	4	4	4	5	3	3
190	17	4.00417	4.6	4.66667	3.75	3	6.25	5.75	6.75	3	5.36111	4.75	6	5.33333	4.5	4	4.66667	5.66667	3.66667	3.33333	5	4	4	5	5	4	5	5	3	4	4	4	3	3	3	6	6	6	5	7	7	7	6	4	2	2	4	2	4
191	18	5.5625	5	6	4.25	7	5	5.5	4.5	3.83333	4	4	3.66667	4.33333	4.18333	4.4	4	4.66667	3.66667	4	5	4	5	5	6	7	6	5	5	4	4	4	7	7	7	5	7	5	5	5	4	4	5	4	5	3	5	3	3
192	18	4.89167	5.4	6.33333	4.5	3.33333	4.875	3.5	6.25	3.66667	6.27778	6.5	6.33333	6	5.2	4.8	6	4.66667	5.33333	2	5	5	6	6	5	5	7	7	5	4	5	4	3	3	4	5	2	3	4	6	7	7	5	4	4	2	4	4	4
193	18	4.725	6.4	3.33333	5.5	3.66667	4.5	5.5	3.5	2.33333	5.38889	5.5	5	5.66667	4.5	5	4.33333	4	4.66667	3.33333	7	6	6	7	6	4	3	3	6	5	6	5	5	3	3	6	5	5	6	4	3	3	4	3	2	4	2	1	2
194	18	4.84167	5.2	5.33333	3.5	5.33333	6.25	5.75	6.75	2.66667	3.88889	3	3.66667	5	5.76667	6.4	6	5.66667	5	3.33333	4	6	5	5	6	5	5	6	3	5	3	3	6	5	5	5	6	7	5	7	6	7	7	4	3	3	2	2	2
195	18	3.6125	3.2	4	3.25	4	3.625	2.25	5	2	3.08333	3.25	2.33333	3.66667	3.18333	3.4	2.66667	3.66667	3	2.66667	3	4	2	3	4	5	3	4	4	3	3	3	4	3	5	3	1	1	4	5	5	5	5	2	2	1	2	2	3
196	18	4.27917	4.2	4.33333	4.25	4.33333	5.125	3.75	6.5	2.33333	4.38889	4.5	4.66667	4	5.36667	5.8	5.33333	4.66667	5.66667	1.66667	5	4	5	4	3	4	5	4	5	3	5	4	4	5	4	3	3	5	4	6	6	7	7	2	2	3	2	2	3
197	18	3.94583	3.2	5	3.25	4.33333	4.375	3.5	5.25	3.66667	4.97222	5.25	5.66667	4	5.3	5.2	5	4.33333	6.66667	2.66667	5	3	2	3	3	4	6	5	4	4	2	3	5	4	4	4	6	1	3	4	6	5	6	3	5	5	3	3	3
198	18	5.25	4	5	6	6	1.875	2	1.75	4.16667	5.94444	6.5	5.66667	5.66667	3.43333	3.4	3	4	3.33333	4	4	4	4	4	4	5	5	5	7	6	5	6	5	7	6	3	1	1	3	1	1	4	1	4	5	3	4	5	4
199	18	5.42083	5.6	5.66667	4.75	5.66667	5.125	3.75	6.5	5.5	6	6	6	6	6.28333	5.8	6.66667	6.66667	6	2	5	5	5	7	6	6	6	5	6	4	4	5	6	7	4	4	5	1	5	6	6	7	7	6	6	6	4	6	5
200	18	4.44583	4.2	6	3.25	4.33333	6.75	6.75	6.75	3.66667	5.16667	5.5	6	4	6.63333	6.2	6.66667	7	6.66667	3.66667	5	5	4	4	3	6	6	6	4	3	3	3	6	3	4	6	7	7	7	6	7	7	7	4	6	3	3	2	4
201	19	1.75833	2.2	1.33333	1.5	2	4.25	4.75	3.75	2.16667	1.86111	2.25	1.33333	2	1.75	2	1	1.66667	2.33333	6.66667	1	3	4	2	1	1	2	1	3	1	1	1	1	2	3	5	4	5	5	6	2	3	4	1	2	1	3	3	3
202	19	2.05833	1.4	2.33333	2.5	2	3.75	4.75	2.75	1.83333	2.30556	2.25	2	2.66667	1.68333	1.4	1.66667	2.33333	1.33333	6.66667	2	1	1	2	1	3	2	2	3	3	1	3	2	1	3	5	4	5	5	3	3	3	2	2	2	2	3	1	1
203	19	2.05	1.2	2	2	3	6.5	6.5	6.5	1.5	2.72222	2.5	3.33333	2.33333	2.1	2.4	3	1.33333	1.66667	6	2	1	1	1	1	1	2	3	2	2	2	2	3	3	3	7	6	7	6	7	7	7	5	2	2	1	1	1	2
204	19	2.92083	3.6	3.66667	1.75	2.66667	3.625	3.75	3.5	4	1.88889	2	1.33333	2.33333	1.65	1.6	1.66667	2	1.33333	7	4	4	3	4	3	3	4	4	2	1	1	3	3	3	2	3	5	3	4	4	3	2	5	4	5	5	3	3	4
205	19	3.44583	4.2	4	4.25	1.33333	4	4	4	3.66667	4.25	3.75	5.33333	3.66667	1.96667	2.2	2	1.66667	2	6.33333	5	3	3	5	5	3	4	5	4	5	3	5	1	1	2	4	6	2	4	4	4	4	4	3	3	3	6	3	4
206	19	3.52917	4.2	1.33333	4.25	4.33333	5	6	4	4.83333	1.72222	1.5	1.66667	2	1.96667	1.2	2.66667	2	2	4.33333	5	3	3	5	5	1	1	2	5	3	5	4	4	4	5	5	6	7	6	5	4	4	3	4	3	5	6	5	6
207	19	2.3375	2.6	2.66667	1.75	2.33333	4	4.5	3.5	2.33333	1.88889	2	1.33333	2.33333	1.71667	1.2	1.66667	1.66667	2.33333	6.66667	3	4	1	3	2	2	2	4	2	2	2	1	2	2	3	3	4	5	6	4	3	4	3	3	4	2	2	2	1
208	19	4	4	4	4	4	4.875	4.5	5.25	2.83333	5.02778	4.75	4.66667	5.66667	2.28333	1.8	2.66667	2	2.66667	4.33333	4	3	5	4	4	4	3	5	5	3	3	5	5	3	4	4	2	6	6	6	5	5	5	2	4	2	2	3	4
209	19	2.55	1.2	3	3	3	5.25	4.75	5.75	3.5	2.94444	2.5	3.33333	3	1.96667	2.2	2	1.66667	2	6.66667	1	1	1	1	2	3	2	4	2	4	3	3	2	4	3	5	4	5	5	6	6	6	5	3	3	4	3	5	3
210	19	3.34167	4.2	4.33333	2.5	2.33333	6.5	6.5	6.5	2.5	2.88889	4	2.33333	2.33333	2.23333	1.6	2.33333	2.66667	2.33333	4	4	4	4	5	4	5	4	4	3	2	3	2	1	3	3	6	7	6	7	6	6	7	7	2	3	2	3	2	3
211	20	3.725	4.4	3.33333	4.5	2.66667	3.25	4.25	2.25	4.33333	3.83333	3.5	4	4	2.68333	2.4	3	2	3.33333	4.66667	4	5	4	4	5	3	3	4	6	5	3	4	3	3	2	5	4	4	4	1	1	4	3	4	5	7	3	3	4
212	20	2.975	3.4	2.33333	3.5	2.66667	5.625	6.5	4.75	3.16667	4.22222	4	3.66667	5	3.15	2.6	4.33333	3	2.66667	4	3	4	4	3	3	2	2	3	3	3	4	4	3	3	2	6	6	7	7	4	6	3	6	4	4	3	4	2	2
213	20	2.1375	1.8	2.66667	1.75	2.33333	4	4.5	3.5	2.83333	3.11111	3	1.66667	4.66667	1.76667	1.4	2.33333	2.33333	1	6.33333	2	1	1	3	2	3	3	2	2	1	2	2	3	2	2	5	5	3	5	4	3	3	4	2	3	3	3	3	3
214	20	3.5	4	3	4	3	3.625	3.25	4	4.66667	3.08333	3.25	3	3	2.61667	2.8	2	3	2.66667	5	4	3	5	4	4	2	3	4	3	5	4	4	3	3	3	3	3	3	4	4	4	5	3	6	5	4	4	5	4
215	20	1.2125	1.6	1	1.25	1	3.375	2.5	4.25	1	1.55556	2	1	1.66667	2.5	2	2	3.33333	2.66667	7	3	1	2	1	1	1	1	1	2	1	1	1	1	1	1	2	1	3	4	3	3	4	7	1	1	1	1	1	1
216	20	2.72083	2.8	2.66667	2.75	2.66667	5.5	5.5	5.5	3.83333	3.55556	4	2.66667	4	2.93333	3.4	2.66667	3	2.66667	6.66667	2	3	4	3	2	4	2	2	2	4	3	2	2	3	3	7	5	5	5	6	5	5	6	5	4	4	5	3	2
217	20	5.17083	5.6	4.66667	4.75	5.66667	5.25	5.25	5.25	6	1.83333	2.5	2	1	2.66667	3	2.66667	2.33333	2.66667	6.66667	7	5	5	6	5	6	4	4	6	4	5	4	7	4	6	6	3	6	6	6	5	5	5	7	6	6	6	5	6
218	20	5.22083	3.8	5.66667	5.75	5.66667	4.125	3.75	4.5	4.16667	1.66667	1	1	3	1.56667	1.6	1.66667	1.66667	1.33333	6.33333	4	4	4	4	3	6	5	6	6	6	6	5	6	5	6	4	3	4	4	6	5	1	6	4	5	4	3	5	4
219	20	5.92083	6.6	4.66667	5.75	6.66667	3.75	4.25	3.25	4.5	4.94444	4.5	4.66667	5.66667	2.95	2.8	3	3	3	6	7	6	7	7	6	5	5	4	6	6	5	6	6	7	7	4	4	5	4	3	5	2	3	4	4	4	5	5	5
220	20	4.0875	4.6	3.33333	3.75	4.66667	3.375	2.5	4.25	4	4.80556	4.75	4.66667	5	2.75	3	2.66667	2.66667	2.66667	4.66667	5	5	5	4	4	6	2	2	5	2	5	3	7	4	3	4	1	1	4	6	4	4	3	5	3	4	5	3	4
221	20	2.3875	1.8	2.66667	2.75	2.33333	3.125	3.25	3	3.33333	1.83333	1.5	2.33333	1.66667	2.46667	2.2	2.33333	2.66667	2.66667	5	1	2	3	2	1	1	4	3	2	4	3	2	3	2	2	5	2	2	4	5	2	2	3	3	5	3	3	3	3
222	20	2.0125	1.8	2	2.25	2	6.25	6.25	6.25	2.5	2.25	1.75	2.66667	2.33333	2.98333	2.6	3	2.66667	3.66667	6.66667	3	1	2	1	2	1	2	3	3	2	2	2	2	2	2	6	6	6	7	6	7	6	6	2	3	3	2	3	2
223	21	2.5	3	2	3	2	6.25	5.75	6.75	2.5	2.63889	3.25	2.33333	2.33333	3.25	2	3.33333	4	3.66667	5	4	2	5	2	2	2	2	2	3	3	3	3	1	2	3	6	6	5	6	7	7	6	7	2	2	2	2	3	4
224	21	4	4	4	4	4	4.125	3.75	4.5	2.83333	3.27778	3.5	2	4.33333	2.83333	3	3	2.33333	3	5.33333	4	4	4	4	4	4	3	5	3	4	4	5	3	6	3	6	2	3	4	5	5	4	4	3	2	4	3	2	3
225	21	3.52917	4.2	1.33333	4.25	4.33333	6.375	6.25	6.5	1.83333	3.69444	3.75	4	3.33333	3.3	3.2	3.66667	4.33333	2	4.66667	5	3	4	5	4	1	2	1	4	5	4	4	5	4	4	5	7	7	6	5	7	7	7	1	1	3	1	2	3
226	21	3.3125	4	4	1.25	4	4.25	5.75	2.75	4.5	2.69444	2.75	3	2.33333	2.83333	3	2.66667	3	2.66667	4.66667	5	3	4	3	5	5	4	3	2	1	1	1	5	3	4	5	7	6	5	5	2	2	2	5	5	4	4	6	3
227	21	3.72083	3.8	3.66667	3.75	3.66667	5.75	6.25	5.25	4.16667	4.38889	4.5	4	4.66667	3.11667	3.8	2.66667	2.66667	3.33333	5.33333	3	2	5	4	5	3	5	3	4	3	3	5	3	4	4	6	7	6	6	7	5	5	4	4	3	4	5	4	5
228	21	3.5	4	3	4	3	4.125	3.75	4.5	4.66667	4.61111	3.5	5	5.33333	3.15	2.6	3.66667	4	2.33333	5.33333	4	5	3	5	3	4	2	3	5	4	4	3	3	3	3	3	5	4	3	5	5	4	4	5	6	4	6	4	3
229	21	2.97083	2.8	2.66667	2.75	3.66667	4	4.5	3.5	4	2.27778	2.5	2.33333	2	2.83333	2	3.33333	3	3	6	3	2	3	3	3	2	3	3	3	4	2	2	3	4	4	5	5	3	5	3	3	4	4	4	4	4	4	4	4
230	21	2.75	4	1	3	3	5.125	4.25	6	2	4.22222	4	3.33333	5.33333	2.06667	2.6	1.33333	2.33333	2	4.66667	4	5	3	5	3	1	1	1	4	3	2	3	4	3	2	5	4	4	4	6	6	6	6	1	4	2	2	1	2
231	21	3.0625	4	3	1.25	4	6.625	6.5	6.75	4.16667	4.88889	4	6	4.66667	3.65	3.6	4	3	4	4.66667	4	4	4	4	4	3	2	4	1	1	2	1	4	5	3	6	7	6	7	6	7	7	7	5	5	4	4	4	3
232	21	3.25	3	3	4	3	4.125	3.75	4.5	3.5	3.86111	4.25	2.33333	5	3.05	2.2	3.33333	3.66667	3	5.33333	4	3	4	2	2	3	3	3	3	4	5	4	4	1	4	4	4	3	4	5	5	4	4	4	4	4	3	3	3
233	21	3.8625	3.2	4	4.25	4	5	5.5	4.5	3.5	2.38889	2.5	2.66667	2	2.91667	3	3	3	2.66667	5.66667	3	3	4	3	3	4	6	2	5	3	5	4	5	3	4	5	5	6	6	7	4	1	6	2	6	3	4	2	4
234	22	5.97917	6	5.33333	6.25	6.33333	3.375	2.5	4.25	5	4.69444	5.75	5	3.33333	4.05	4.2	5	3.33333	3.66667	5.66667	6	5	7	6	6	5	5	6	7	5	6	7	6	7	6	4	1	1	4	1	4	6	6	6	6	6	4	4	4
235	22	3.94583	4.2	4	3.25	4.33333	3.625	3.75	3.5	4.66667	4.16667	5.5	4.33333	2.66667	3.96667	4.2	3.66667	3.33333	4.66667	3.33333	5	5	3	3	5	3	5	4	3	4	3	3	4	5	4	3	4	4	4	4	3	5	2	6	4	4	6	4	4
236	22	3.8125	4	5	2.25	4	5.125	4.25	6	5	4.05556	3.5	4	4.66667	3.51667	3.4	3.33333	3.66667	3.66667	3.66667	4	4	4	3	5	5	5	5	2	2	2	3	4	4	4	5	4	3	5	6	6	6	6	6	4	6	4	6	4
237	22	3.6125	3.2	4	3.25	4	5.625	4.25	7	4.33333	5.55556	5	6	5.66667	4.4	4.6	5.66667	3	4.33333	6.66667	2	5	5	2	2	3	5	4	3	4	2	4	3	4	5	4	4	3	6	7	7	7	7	4	4	4	6	4	4
238	22	2.32917	2.4	1.33333	3.25	2.33333	3.75	4.25	3.25	5.16667	2.47222	2.75	2.66667	2	3.65	3.6	3.66667	3.66667	3.66667	4	2	2	3	3	2	1	1	2	3	4	4	2	2	2	3	6	6	1	4	3	4	4	2	4	5	6	6	4	6
239	22	4.5	4	4	5	5	6.625	7	6.25	5.33333	6.41667	6.25	6	7	6.38333	6.2	6	6.33333	7	6	5	3	3	5	4	4	4	4	5	6	5	4	5	5	5	7	7	7	7	6	7	6	6	5	5	6	6	6	4
240	22	3.44583	4.2	4	4.25	1.33333	6.5	6.5	6.5	4	5.36111	5.75	5	5.33333	4.83333	5	5	4.33333	5	3.66667	3	5	4	4	5	3	4	5	3	5	4	5	2	1	1	7	7	6	6	6	7	6	7	4	4	4	4	4	4
241	22	5.87083	5.4	5.66667	5.75	6.66667	6.125	6.5	5.75	4.33333	6.25	5.75	6.66667	6.33333	5.93333	6.4	6	6.33333	5	4.33333	6	4	6	6	5	6	6	5	6	4	6	7	7	7	6	6	7	7	6	6	6	7	4	4	4	4	5	5	4
242	22	5.42083	4.6	5.66667	4.75	6.66667	5.375	5.25	5.5	5	6.61111	6.5	6.66667	6.66667	4.95	3.8	5.33333	5.33333	5.33333	3.66667	4	4	5	5	5	6	6	5	6	3	6	4	6	7	7	7	5	4	5	6	5	6	5	4	4	6	6	4	6
243	22	4	4	4	4	4	6	6	6	4.66667	3.02778	3.75	2.33333	3	3.6	3.4	3.33333	4	3.66667	6.66667	3	4	6	5	2	4	4	4	4	3	5	4	4	4	4	6	7	6	5	7	7	4	6	4	6	4	6	4	4
244	23	4.02917	3.2	4.33333	4.25	4.33333	3.625	3.75	3.5	4	3.83333	4.5	2.66667	4.33333	3.53333	3.8	3.66667	3.33333	3.33333	4.66667	3	2	3	4	4	4	4	5	3	4	4	6	3	6	4	4	4	4	3	5	3	3	3	4	4	4	4	4	4
245	23	2.92083	3.6	2.66667	2.75	2.66667	4.5	4	5	4	4.75	5.25	4.33333	4.66667	4.06667	3.6	4.33333	4	4.33333	4	3	3	3	5	4	3	2	3	4	3	2	2	2	1	5	5	1	4	6	6	6	1	7	5	5	3	5	3	3
246	23	4.61667	4.8	5.66667	4	4	5.375	4.5	6.25	7	6.16667	6.5	6	6	3.75	4	3	3.66667	4.33333	5	5	4	5	5	5	5	6	6	5	3	4	4	4	4	4	5	4	5	4	6	6	7	6	7	7	7	7	7	7
247	23	4.0625	4	5	2.25	5	5.5	6.5	4.5	3	2.83333	2.5	3.33333	2.66667	2.83333	3	2.66667	3	2.66667	6.66667	4	3	3	5	5	4	5	6	2	2	2	3	5	6	4	6	7	7	6	5	4	4	5	2	4	2	4	3	3
248	23	4.59167	5.2	4.33333	3.5	5.33333	5.375	5.75	5	5	6.41667	6.25	7	6	4.01667	3.4	3.66667	5	4	4.66667	3	7	5	6	5	4	4	5	3	4	4	3	6	4	6	6	6	4	7	5	5	6	4	4	4	5	4	6	7
249	23	4.59167	5.2	5.33333	2.5	5.33333	5.375	5.75	5	6	5.80556	5.75	5.66667	6	3.73333	3.6	3.33333	4	4	2.33333	5	5	5	6	5	5	5	6	3	2	2	3	5	5	6	7	5	5	6	4	5	5	6	5	5	6	7	7	6
250	23	3.39167	3.4	3.33333	3.5	3.33333	6.125	7	5.25	4.5	6.72222	6.5	6.66667	7	4.45	4.8	4	4.33333	4.66667	5.66667	4	5	4	2	2	4	4	2	2	3	4	5	3	3	4	7	7	7	7	5	2	7	7	5	4	4	5	5	4
251	23	3.17083	1.6	3.66667	2.75	4.66667	4	4.5	3.5	3.33333	2.66667	2	3.66667	2.33333	3.28333	3.8	2.33333	3.33333	3.66667	4.66667	2	1	1	2	2	2	5	4	3	3	2	3	5	5	4	4	5	3	6	5	3	3	3	3	3	4	4	2	4
252	23	2.67083	1.6	2.66667	1.75	4.66667	4	4.5	3.5	1.83333	1.86111	1.25	2.66667	1.66667	3.21667	3.2	2.66667	4	3	6.66667	2	1	2	1	2	4	2	2	1	1	2	3	5	5	4	4	5	5	4	3	5	2	4	3	2	1	2	2	1
253	23	2.94167	1.6	3.33333	3.5	3.33333	6.125	7	5.25	4	6.16667	6.5	5.66667	6.33333	4.26667	4.4	4.66667	3.66667	4.33333	6	1	2	1	1	3	4	3	3	3	5	3	3	3	4	3	7	7	7	7	6	5	6	4	3	5	4	3	5	4
254	23	4.45	4.8	4	5	4	3.5	4	3	3.66667	4.91667	4.75	4.66667	5.33333	3.66667	4	4	3.33333	3.33333	4.66667	6	5	3	5	5	5	3	4	3	6	5	6	4	4	4	4	5	3	4	3	3	4	2	3	3	4	5	2	5
255	23	4	2	5	5	4	5.125	4.25	6	3.83333	3.91667	4.75	3.66667	3.33333	3.93333	4.4	3.33333	3.66667	4.33333	3	2	4	1	2	1	6	6	3	4	5	6	5	3	5	4	4	5	5	3	6	6	6	6	4	4	4	3	4	4
256	23	4.61667	4.8	5.66667	4	4	5	5.5	4.5	6	5.61111	5.5	6	5.33333	4.41667	5	4	5	3.66667	4.33333	5	5	4	4	6	6	5	6	3	4	4	5	4	4	4	6	6	5	5	5	2	7	4	5	7	5	6	7	6
257	23	4.0625	4	4	3.25	5	5	5.5	4.5	4	6.08333	6.25	5.33333	6.66667	4.61667	4.8	5.66667	3.66667	4.33333	3.33333	4	5	3	5	3	2	6	4	4	2	4	3	4	6	5	7	5	5	5	5	5	3	5	4	5	4	3	4	4
258	24	3.39167	3.4	2.33333	4.5	3.33333	4.75	5.75	3.75	4.83333	5.88889	6	6	5.66667	5.3	5.2	5	5.33333	5.66667	5	3	4	3	3	4	3	2	2	5	5	4	4	3	4	3	7	5	5	6	4	3	3	5	6	5	5	4	5	4
259	24	4.64167	3.4	5.33333	4.5	5.33333	4.5	5	4	4.83333	5.33333	5	5.33333	5.66667	4.78333	4.8	4.66667	4.66667	5	4.33333	5	3	5	2	2	5	5	6	4	5	5	4	5	5	6	5	4	5	6	5	5	1	5	4	5	6	5	4	5
260	24	3.42083	3.6	3.66667	2.75	3.66667	6	5.5	6.5	4.83333	6.05556	6.5	5.66667	6	5.08333	5	5	5.66667	4.66667	5	3	4	3	4	4	3	5	3	1	5	2	3	3	4	4	5	6	6	5	7	7	6	6	5	4	4	5	6	5
261	24	4.975	4.4	5.33333	5.5	4.66667	5.875	5.25	6.5	4.83333	7	7	7	7	6.31667	6.6	6	7	5.66667	4.33333	4	4	5	4	5	5	5	6	6	4	6	6	3	5	6	7	4	5	5	7	6	7	6	6	5	5	5	4	4
262	24	3.2	2.8	3	3	4	4	5	3	5	3.11111	3	4	2.33333	3.81667	4.6	3.33333	3.33333	4	4.33333	4	2	3	2	3	3	3	3	4	3	4	1	4	5	3	5	6	5	4	3	3	3	3	6	4	4	4	6	6
263	24	4.61667	4.8	5.66667	4	4	4.5	5.5	3.5	5.33333	4.08333	4.25	3	5	4.38333	4.2	5	4.33333	4	2	6	6	4	4	4	6	6	5	4	6	4	2	4	4	4	5	6	6	5	6	6	1	1	6	4	6	6	5	5
264	24	6.22917	6	6.33333	6.25	6.33333	5.625	4.25	7	4	6.27778	6.5	6.66667	5.66667	5.98333	5.6	6.33333	5.66667	6.33333	3.33333	6	7	6	6	5	6	6	7	6	7	5	7	7	7	5	4	5	4	4	7	7	7	7	4	4	4	4	4	4
265	24	6.2	5.8	6	6	7	5.625	4.25	7	5	6.80556	6.75	6.66667	7	6.13333	6.2	6.33333	6	6	4.33333	6	7	5	6	5	6	6	6	6	6	7	5	7	7	7	4	5	4	4	7	7	7	7	6	5	5	6	4	4
266	24	4.80833	4.4	4.66667	5.5	4.66667	7	7	7	5	6.16667	6.5	5.66667	6.33333	6.56667	6.6	7	5.66667	7	4	4	4	6	3	5	4	5	5	4	6	5	7	5	5	4	7	7	7	7	7	7	7	7	4	6	6	4	6	4
267	24	6.2	5.8	6	6	7	4.125	3.25	5	4.33333	5.33333	5	5.66667	5.33333	3.63333	4.2	3.66667	3.33333	3.33333	4	4	6	7	7	5	6	6	6	5	6	6	7	7	7	7	3	3	4	3	4	6	4	6	4	4	4	6	4	4
268	25	4.95	5.8	4	5	5	5.125	4.75	5.5	6.66667	6.16667	6.5	6	6	3.2	2.8	3	3	4	4.33333	6	6	5	5	7	4	3	5	5	5	5	5	5	6	4	6	4	5	4	6	4	7	5	7	6	7	7	7	6
269	25	3.94583	3.2	4	4.25	4.33333	5	5.5	4.5	3.66667	4.69444	4.75	5.66667	3.66667	3.76667	3.4	3.33333	4.66667	3.66667	5	4	3	4	3	2	5	3	4	5	4	5	3	4	4	5	5	7	5	5	5	5	3	5	4	5	3	3	4	3
270	25	1.45833	2	1.33333	1.5	1	3.5	4	3	1.33333	1.83333	2.5	1.33333	1.66667	2	2	1.66667	2.33333	2	7	3	1	2	1	3	1	2	1	1	2	1	2	1	1	1	5	2	4	5	3	3	3	3	2	1	1	1	1	2
271	25	4.55417	3.8	5.66667	5.75	3	6.5	6	7	3.83333	6.33333	6	6.33333	6.66667	3.78333	3.8	3.33333	4	4	4.66667	5	4	3	4	3	5	5	7	5	6	6	6	3	3	3	5	6	7	6	7	7	7	7	3	3	3	5	4	5
272	25	4.69583	4.2	6	4.25	4.33333	7	7	7	5.33333	5.58333	5.75	5.66667	5.33333	4.7	4.8	4	6	4	6.66667	6	4	5	3	3	6	6	6	3	5	5	4	4	5	4	7	7	7	7	7	7	7	7	6	5	6	5	5	5
273	25	1.83333	2	1.66667	2	1.66667	4	5	3	2.33333	1.66667	2	1.66667	1.33333	3.03333	2.8	2.66667	3.66667	3	6.66667	3	1	2	1	3	1	2	2	2	2	2	2	2	1	2	5	5	3	7	2	4	3	3	2	2	2	2	2	4
274	25	4.89167	5.4	6.33333	4.5	3.33333	6.75	6.75	6.75	3.66667	5.61111	6.5	5	5.33333	4.65	4.6	4.33333	4.33333	5.33333	6	4	6	6	6	5	7	7	5	4	4	4	6	3	4	3	7	7	7	6	6	7	7	7	4	4	2	3	5	4
275	25	4.42083	4.6	4.66667	3.75	4.66667	4.75	4.75	4.75	5.5	5.88889	6	6	5.66667	3.95	3.8	4	4	4	3.33333	4	4	5	5	5	5	4	5	3	4	3	5	5	4	5	5	3	6	5	6	2	7	4	6	6	6	5	5	5
276	25	4.89167	5.4	6.33333	4.5	3.33333	4.375	4	4.75	3.66667	3.08333	3.25	3	3	3.21667	3.2	3.33333	2.66667	3.66667	4	4	5	6	7	5	6	7	6	4	4	4	6	3	4	3	4	4	4	4	5	5	5	4	4	4	3	4	2	5
277	25	4.64167	3.4	5.33333	3.5	6.33333	3.625	3.25	4	4.16667	2.80556	2.75	3.33333	2.33333	2.05	2.2	1.66667	2.33333	2	6.33333	3	4	4	3	3	5	6	5	5	3	3	3	6	7	6	3	3	5	2	4	4	4	4	5	5	4	4	3	4
278	26	4.5	4	4	5	5	6.625	6.5	6.75	5.83333	6.47222	6.75	6.33333	6.33333	5.53333	5.8	5.33333	5.66667	5.33333	5.33333	5	4	5	3	3	5	3	4	5	6	5	4	5	4	6	7	7	6	6	7	7	7	6	6	6	6	5	6	6
279	26	5.45	6.8	4	6	5	4.375	4	4.75	5.66667	6.61111	6.5	6.66667	6.66667	5.48333	5.6	5.66667	5.66667	5	6.66667	7	7	6	7	7	3	3	6	5	5	7	7	5	5	5	5	6	2	3	5	4	5	5	5	6	6	6	6	5
280	26	3.80833	4.4	2.66667	5.5	2.66667	5.375	4.5	6.25	5.5	4.19444	3.25	4.33333	5	3.96667	4.2	3.66667	4.33333	3.66667	4	3	6	5	3	5	2	3	3	6	6	5	5	4	2	2	4	5	4	5	7	6	5	7	6	6	7	5	4	5
281	26	4.725	4.4	5.33333	4.5	4.66667	5	5	5	4.66667	3.16667	3.5	3	3	3.41667	3	3.66667	3	4	2.66667	3	5	6	4	4	5	6	5	6	4	3	5	4	5	5	5	4	5	6	5	5	5	5	5	4	4	5	5	5
282	26	4.975	4.4	6.33333	4.5	4.66667	4.75	4.75	4.75	4.33333	6.11111	6	5.33333	7	5.45	5.8	4.66667	5.33333	6	3.33333	4	4	5	3	6	6	7	6	5	4	4	5	6	4	4	6	1	7	5	6	5	4	4	4	4	4	4	6	4
283	26	4.7	5.8	4	5	4	4.625	4.75	4.5	4.66667	3.63889	3.25	3	4.66667	3.38333	3.2	3.33333	3.33333	3.66667	2	5	6	7	5	6	4	5	3	4	5	6	5	5	4	3	6	4	3	6	6	4	4	4	4	6	4	5	5	4
284	26	6.50833	6.2	6.66667	6.5	6.66667	7	7	7	4	7	7	7	7	5.88333	5.2	6.33333	6	6	4	6	6	6	6	7	7	6	7	6	7	7	6	7	7	6	7	7	7	7	7	7	7	7	4	4	4	4	4	4
285	26	3.67083	4.6	3.66667	2.75	3.66667	5.875	6.75	5	5.33333	5.63889	6.25	5.33333	5.33333	6.01667	5.4	6.66667	5.66667	6.33333	4	4	4	4	5	6	3	2	6	2	5	2	2	5	3	3	6	7	7	7	6	4	4	6	7	4	7	5	4	5
286	26	5.14167	5.4	6.33333	5.5	3.33333	5.5	6	5	5	6.19444	6.25	6	6.33333	5.96667	6.2	6	5.66667	6	4.33333	6	5	5	6	5	7	5	7	5	6	5	6	4	3	3	6	6	7	5	6	4	5	5	4	4	6	6	5	5
287	26	4.39167	3.4	5.33333	3.5	5.33333	6.75	6.75	6.75	4.5	6.61111	6.5	6.66667	6.66667	5.58333	6	5.33333	5	6	6.33333	3	4	3	4	3	5	5	6	3	5	3	3	5	6	5	6	7	7	7	7	7	6	7	5	4	4	4	4	6
288	27	7	7	7	7	7	4.625	4.25	5	7	5.80556	5.75	6.33333	5.33333	4.08333	4	5.33333	3.66667	3.33333	4	7	7	7	7	7	7	7	7	7	7	7	7	7	7	7	5	1	6	5	5	6	4	5	7	7	7	7	7	7
289	27	5.59167	6.2	5.33333	4.5	6.33333	6.125	6.5	5.75	4	6.88889	7	6.66667	7	5.16667	5	5.33333	5.66667	4.66667	2.66667	5	7	7	5	7	5	5	6	4	4	5	5	6	6	7	7	7	6	6	6	6	6	5	5	3	4	4	3	5
290	27	4.725	4.4	5.33333	4.5	4.66667	5.375	5.25	5.5	3.33333	5.47222	4.75	6	5.66667	4.08333	5	4	4	3.33333	3	3	5	4	5	5	6	5	5	5	4	5	4	6	3	5	5	5	5	6	6	4	5	7	5	2	3	4	3	3
291	27	4.725	6.4	3.33333	5.5	3.66667	4.375	4	4.75	3.33333	5.72222	5.5	5.33333	6.33333	4	4	4.33333	4	3.66667	1.33333	7	7	6	7	5	4	3	3	6	5	6	5	4	3	4	4	4	4	4	5	5	4	5	2	4	4	3	4	3
292	27	4.89583	5	6	4.25	4.33333	4.875	4	5.75	5.66667	5.61111	5.5	5.66667	5.66667	4.11667	3.8	4.33333	3.66667	4.66667	2.66667	5	6	5	5	4	6	5	7	5	4	4	4	3	5	5	4	4	4	4	4	7	6	6	5	7	6	7	5	4
293	27	5.19583	4.2	7	5.25	4.33333	4.375	4	4.75	3.16667	5.94444	6.5	5.33333	6	3.18333	2.4	3.33333	4	3	2.66667	3	5	5	5	3	7	7	7	6	5	4	6	4	4	5	3	5	5	3	5	4	4	6	3	2	4	4	3	3
294	27	6.20417	6.4	6.66667	5.75	6	7	7	7	5	6.30556	6.25	6	6.66667	4.43333	4.4	5	4.33333	4	3	7	5	7	6	7	6	7	7	7	7	5	4	6	7	5	7	7	7	7	7	7	7	7	4	5	6	4	6	5
295	27	6.31667	6.6	6.66667	6	6	7	7	7	5.5	6.61111	6.5	6.66667	6.66667	4.6	4.4	4.66667	4.66667	4.66667	1	5	7	7	7	7	7	6	7	6	6	6	6	5	7	6	7	7	7	7	7	7	7	7	5	5	6	6	5	6
296	27	4.36667	3.8	5.66667	4	4	4.625	4.75	4.5	3.5	5.55556	6	5	5.66667	3.08333	3	3.33333	3	3	3	3	3	4	4	5	5	7	5	5	3	3	5	5	4	3	4	6	5	4	6	7	1	4	2	3	5	3	4	4
297	27	5.25	4	5	7	5	4.375	4	4.75	6.16667	6.69444	6.75	6.66667	6.66667	4.18333	4.4	4	3.66667	4.66667	3.33333	3	4	4	4	5	6	5	4	7	7	7	7	4	5	6	2	6	5	3	4	2	6	7	7	4	6	7	6	7
298	27	4.95	5.8	5	4	5	5.25	6.25	4.25	6.66667	5.19444	5.25	5	5.33333	3.13333	3.2	2.33333	3.33333	3.66667	2.33333	6	7	7	5	4	5	5	5	4	3	3	6	4	6	5	6	7	6	6	4	5	3	5	6	7	6	7	7	7
299	27	6.50833	6.2	6.66667	6.5	6.66667	6.375	6.25	6.5	5.83333	6.44444	6	7	6.33333	4.08333	4	3.33333	4.66667	4.33333	2.66667	7	5	6	6	7	7	7	6	7	5	7	7	7	7	6	5	7	7	6	6	7	6	7	4	6	6	6	6	7
300	27	5.9	5.6	6	6	6	5.75	6.25	5.25	6.33333	5.88889	6	6	5.66667	4.56667	4.6	4.66667	4.33333	4.66667	3.66667	5	7	5	4	7	5	6	7	5	7	6	6	6	5	7	6	6	7	6	5	6	5	5	7	7	7	6	5	6
301	28	4.75	4	4	6	5	4.75	5.25	4.25	4.5	3.91667	3.75	4.66667	3.33333	4.16667	4	3.66667	4.33333	4.66667	1.33333	3	4	4	4	5	4	5	3	6	6	6	6	6	4	5	6	2	7	6	1	5	7	4	6	5	4	4	4	4
302	28	3.92083	3.6	3.66667	3.75	4.66667	3.5	4.5	2.5	2.66667	2.41667	3.25	1	3	3.43333	3.4	3.33333	3.66667	3.33333	2.33333	3	5	4	3	3	3	4	4	4	3	5	3	4	5	5	4	5	5	4	3	2	2	3	2	2	3	3	3	3
303	28	5	5	4	5	6	6.5	6	7	2.83333	6.19444	6.25	5.66667	6.66667	6.01667	6.4	6	5.33333	6.33333	1.66667	6	5	6	3	5	3	4	5	6	5	4	5	6	6	6	5	7	7	5	7	7	7	7	3	2	2	3	4	3
304	28	5.75	4	6	7	6	4.375	4	4.75	6.16667	6	6	6	6	4.66667	5	4.66667	5	4	2.33333	5	4	5	3	3	5	6	7	7	7	7	7	6	6	6	5	3	6	2	5	6	4	4	6	6	5	7	7	6
305	28	5.675	5.2	6.33333	5.5	5.66667	3.375	3.5	3.25	7	5.77778	6	5.66667	5.66667	3.21667	3.2	3.33333	4	2.33333	2	5	6	5	6	4	7	6	6	5	6	5	6	6	6	5	4	3	4	3	1	6	4	2	7	7	7	7	7	7
306	28	4.67083	5.6	3.66667	3.75	5.66667	3.75	3.75	3.75	4.16667	4.94444	4.5	4.66667	5.66667	3.06667	3.6	3	3.33333	2.33333	2.33333	6	6	7	4	5	3	4	4	3	3	6	3	5	6	6	5	3	4	3	4	3	5	3	5	3	3	5	4	5
307	28	4.45	4.8	4	4	5	5.125	4.75	5.5	4.66667	4.91667	4.75	5	5	3.7	3.8	4	3.33333	3.66667	3.33333	5	5	3	6	5	4	4	4	4	4	4	4	5	5	5	4	5	5	5	6	6	4	6	5	5	5	4	5	4
308	28	5.97917	6	5.33333	6.25	6.33333	6.375	6.75	6	4.66667	5.75	5.25	5.66667	6.33333	4.78333	4.8	4.66667	4.66667	5	2.33333	7	5	7	6	5	6	5	5	5	7	6	7	7	7	5	7	6	7	7	6	6	6	6	5	4	4	5	5	5
309	28	5.39167	5.4	5.33333	4.5	6.33333	6.625	6.5	6.75	4.5	5.5	5.5	5.66667	5.33333	5.8	6.2	5.66667	5.33333	6	3.66667	6	6	6	6	3	5	4	7	3	5	5	5	6	6	7	7	7	6	6	7	6	7	7	5	6	3	3	6	4
310	28	3.95	4.8	3	4	4	4.5	5.5	3.5	3.66667	3.25	2.75	5	2	2.91667	3	3	2.66667	3	2	4	6	4	5	5	2	4	3	4	3	4	5	5	3	4	5	6	6	5	3	4	3	4	4	5	4	3	3	3
311	28	4.64583	6	5	3.25	4.33333	4.75	5.25	4.25	4.16667	4.44444	5	4	4.33333	4.35	4.4	4.66667	4	4.33333	3.33333	6	6	6	6	6	5	5	5	3	4	3	3	4	4	5	5	5	7	4	4	4	4	5	4	4	4	5	4	4
312	29	3.17083	1.6	3.66667	2.75	4.66667	7	7	7	3.83333	6.36111	6.75	6	6.33333	6.51667	6.4	6.66667	6	7	4	2	2	1	1	2	4	4	3	3	2	4	2	4	5	5	7	7	7	7	7	7	7	7	3	4	4	4	5	3
313	29	3.67083	3.6	3.66667	2.75	4.66667	3.625	3.75	3.5	4.16667	2.33333	2	2.66667	2.33333	3.65	3.6	4	3.33333	3.66667	3.66667	3	4	4	4	3	3	5	3	2	3	3	3	4	6	4	3	4	3	5	3	3	4	4	3	5	5	3	5	4
314	29	4.45	4.8	4	4	5	4.75	5.25	4.25	4.16667	2.94444	3.5	2	3.33333	3.05	3.2	2.66667	3	3.33333	3	4	6	5	4	5	5	4	3	4	5	3	4	5	5	5	6	5	5	5	4	4	5	4	4	5	5	3	3	5
315	29	6.22917	6	6.33333	6.25	6.33333	6.25	5.75	6.75	5	5.83333	5.5	6	6	5.95	5.8	6	6.33333	5.66667	3.66667	7	5	7	6	5	7	7	5	7	7	5	6	7	5	7	6	6	6	5	7	7	7	6	4	4	4	6	6	6
316	29	4.45	4.8	5	4	4	4.125	3.25	5	4.66667	6.30556	6.25	6.66667	6	4.98333	4.6	5	5	5.33333	6.33333	6	4	5	5	4	5	5	5	5	3	4	4	6	3	3	5	2	1	5	6	6	6	2	5	5	4	4	4	6
317	29	5.17083	4.6	4.66667	4.75	6.66667	6.25	6.25	6.25	4	6.13889	6.75	4.66667	7	6.01667	6.4	6	6	5.66667	3.33333	4	4	5	5	5	4	5	5	4	5	6	4	6	7	7	5	6	7	7	7	5	6	7	4	4	4	4	4	4
318	29	3.75	2	4	5	4	6	5	7	4.33333	4.77778	4	5	5.33333	4.26667	4.4	4.66667	3.33333	4.66667	2.33333	2	1	3	1	3	4	4	4	4	5	5	6	4	5	3	5	5	5	5	7	7	7	7	4	5	4	5	3	5
319	29	5.925	6.2	5.33333	5.5	6.66667	7	7	7	4.5	6.88889	7	6.66667	7	5.68333	5.4	5.66667	5.66667	6	3.66667	7	7	6	6	5	5	6	5	5	5	7	5	7	7	6	7	7	7	7	7	7	7	7	3	5	5	5	4	5
320	29	4.27917	4.2	4.33333	4.25	4.33333	5.375	4.5	6.25	3.83333	6.66667	7	6.33333	6.66667	4.86667	4.8	4.66667	5	5	4	3	5	6	4	3	5	4	4	4	4	4	5	6	4	3	5	4	4	5	7	6	6	6	3	4	4	4	4	4
321	29	4.3125	4	5	3.25	5	3.875	3.5	4.25	3.5	4.80556	4.75	6	3.66667	3.21667	3.2	3.33333	3	3.33333	4.33333	5	4	3	5	3	5	5	5	3	3	3	4	4	6	5	4	4	1	5	3	4	5	5	3	3	5	3	3	4
322	30	3.67083	3.6	3.66667	3.75	3.66667	5.125	3.75	6.5	5	3.5	3.5	5	2	3.75	4	3.33333	4	3.66667	4.33333	4	4	3	4	3	3	3	5	3	2	5	5	3	4	4	4	4	3	4	7	7	6	6	5	6	5	6	3	5
323	30	4.5625	4	5	4.25	5	3.875	4	3.75	4	3.61111	3.5	3	4.33333	2.4	2.6	2.66667	2.66667	1.66667	5	5	4	5	3	3	6	4	5	3	5	4	5	5	4	6	5	4	2	5	1	7	5	2	5	3	4	4	4	4
324	30	4.55833	5.4	3.66667	5.5	3.66667	4.75	4.75	4.75	2	2.25	2.75	2.66667	1.33333	2.28333	2.8	1.66667	1.66667	3	4.66667	5	6	5	6	5	5	4	2	5	5	6	6	5	2	4	4	5	4	6	7	1	4	7	2	2	3	2	1	2
325	30	3.975	4.4	3.33333	4.5	3.66667	6.25	5.75	6.75	4.83333	6.41667	6.25	6	7	4.36667	3.8	4.33333	5	4.33333	6.33333	3	4	5	5	5	3	3	4	5	6	3	4	3	5	3	6	5	6	6	7	7	7	6	4	5	4	7	4	5
326	30	3.5375	4.4	3.33333	1.75	4.66667	5.375	5.75	5	4.83333	3.58333	2.75	4	4	3.86667	3.8	4.33333	3.66667	3.66667	4.33333	4	5	4	4	5	3	3	4	1	2	3	1	7	4	3	7	5	5	6	5	5	5	5	6	6	4	5	4	4
327	30	3.8375	3.6	3.33333	3.75	4.66667	2.375	2.75	2	3.5	3.5	3.5	5	2	2.2	1.8	2.66667	2	2.33333	4.66667	3	3	5	3	4	3	3	4	5	4	3	3	5	4	5	3	1	3	4	2	2	2	2	4	4	4	4	3	2
328	30	3.67083	2.6	3.66667	3.75	4.66667	5	5.5	4.5	5	5.38889	5.5	4.33333	6.33333	4.28333	3.8	4	4.66667	4.66667	5	3	2	3	2	3	4	4	3	4	5	2	4	5	5	4	4	7	5	6	5	5	4	4	3	6	5	6	6	4
329	30	2.92083	1.6	2.66667	2.75	4.66667	5.75	6.25	5.25	4	6	6	5.66667	6.33333	3.71667	4.2	3.33333	3.66667	3.66667	4.66667	4	1	1	1	1	2	3	3	3	3	3	2	4	5	5	6	7	5	7	6	4	6	5	3	4	5	5	4	3
330	30	5.77917	6.2	5.33333	6.25	5.33333	4	5	3	5.16667	4.27778	5.5	4	3.33333	2.76667	2.4	3.66667	2.33333	2.66667	5	7	5	5	7	7	6	5	5	6	7	6	6	6	5	5	4	7	4	5	4	3	2	3	3	6	6	6	6	4
331	30	3.92083	3.6	3.66667	3.75	4.66667	2.625	3.25	2	3.5	3.66667	3	3	5	2.25	2	2	2.66667	2.33333	5.33333	2	5	5	4	2	3	4	4	5	3	3	4	5	5	4	3	5	2	3	1	1	3	3	3	3	3	4	4	4
332	30	4.30417	3.8	4.66667	5.75	3	6.25	5.75	6.75	3.33333	5.5	5.5	5.33333	5.66667	3.71667	4.2	3	4	3.66667	4.66667	3	5	4	3	4	4	5	5	7	5	6	5	3	3	3	6	6	5	6	7	7	7	6	4	4	4	2	2	4
333	31	4	2	4	5	5	3.625	2.75	4.5	2.83333	2.75	2.25	3.33333	2.66667	2.98333	2.6	3	3	3.33333	5	4	1	2	1	2	3	3	6	4	6	5	5	5	5	5	3	1	4	3	6	5	3	4	3	3	2	2	4	3
334	31	4.64583	5	5	4.25	4.33333	5.125	4.25	6	5.16667	5.25	5.75	5.33333	4.66667	2.75	2	2.66667	3	3.33333	6	6	6	4	5	4	4	6	5	5	3	4	5	5	5	3	4	4	5	4	6	6	6	6	5	6	6	4	5	5
335	31	2.24583	1.4	3	2.25	2.33333	1.625	1.5	1.75	3	2.22222	2	1.66667	3	1.68333	1.4	1.66667	2	1.66667	7	1	1	2	2	1	3	3	3	2	2	2	3	2	2	3	2	1	1	2	1	1	3	2	4	4	4	2	2	2
336	31	3.64167	3.4	4.33333	3.5	3.33333	3	2.75	3.25	4	2.13889	1.75	3	1.66667	2.81667	2.6	3	3	2.66667	6.33333	4	3	2	4	4	4	5	4	5	3	4	2	3	4	3	4	2	3	2	4	3	3	3	5	5	3	4	2	5
337	31	3.95	3.8	4	4	4	4.25	5.75	2.75	4.66667	6	6	6.33333	5.66667	2.55	2.2	2.66667	2.66667	2.66667	4.33333	4	4	4	4	3	5	4	3	3	6	3	4	5	3	4	5	5	6	7	4	2	3	2	4	5	5	4	5	5
338	31	4.17083	4.6	3.66667	3.75	4.66667	6	6	6	4.16667	3.91667	3.75	3.66667	4.33333	3.48333	3.6	2.66667	3.66667	4	5.33333	5	5	4	5	4	4	3	4	3	5	3	4	5	4	5	6	6	6	6	7	7	6	4	5	4	3	3	5	5
339	31	4.34167	4.2	5.33333	2.5	5.33333	4.375	3.5	5.25	4.5	6.11111	7	6.33333	5	2.65	2.6	1.66667	2.66667	3.66667	6	5	4	5	4	3	6	5	5	3	2	3	2	6	5	5	3	5	2	4	6	5	5	5	6	5	3	3	6	4
340	31	4	3	4	5	4	4.25	5.25	3.25	3.83333	3.08333	3.25	3.33333	2.66667	3.05	3.2	3.66667	3.33333	2	6.33333	2	1	4	4	4	3	3	6	6	5	4	5	4	3	5	4	5	7	5	1	1	5	6	4	3	4	3	4	5
341	31	4.67083	4.6	4.66667	4.75	4.66667	6.25	5.75	6.75	4.16667	6.47222	6.75	6.66667	6	3.21667	3.2	3.66667	2.66667	3.33333	7	6	5	4	4	4	5	5	4	5	5	4	5	4	5	5	6	5	6	6	7	6	7	7	4	5	4	4	5	3
342	31	3.725	4.4	2.33333	4.5	3.66667	6	5.5	6.5	4.33333	5.72222	5.5	6	5.66667	2.95	2.8	3.33333	2.66667	3	7	3	5	4	5	5	2	3	2	6	4	3	5	4	3	4	5	6	7	4	6	7	7	6	3	6	5	3	5	4
343	32	4.19583	4.2	4	4.25	4.33333	4.875	4.5	5.25	6.16667	6.08333	6.25	6	6	4.46667	4.2	4	5	4.66667	3.33333	5	3	5	4	4	6	3	3	4	4	3	6	4	5	4	5	4	5	4	1	7	7	6	6	6	6	7	6	6
344	32	4.61667	4.8	5.66667	4	4	5.625	4.75	6.5	3.16667	5.30556	5.25	4.66667	6	5.48333	5.6	4.33333	6	6	4	4	5	5	5	5	6	5	6	3	4	4	5	5	3	4	6	7	2	4	6	7	7	6	3	3	2	3	5	3
345	32	5.75417	5.6	5.66667	6.75	5	3.625	3.25	4	4.16667	5.41667	6.25	5.33333	4.66667	3.48333	3.6	3.66667	3.66667	3	3	7	5	5	5	6	5	7	5	6	7	7	7	5	5	5	4	3	3	3	4	5	2	5	3	5	3	5	4	5
346	32	4.5	4	4	5	5	4.25	5.25	3.25	4.83333	6.41667	6.25	6.33333	6.66667	4.23333	4.6	3.66667	4.33333	4.33333	2.33333	3	5	5	4	3	5	4	3	6	4	5	5	5	5	5	4	5	6	6	2	4	4	3	4	6	4	5	6	4
347	32	6.17083	6.6	4.66667	6.75	6.66667	5.125	4.75	5.5	6.83333	5.72222	6.5	5.66667	5	4.43333	4.4	4.33333	4	5	7	5	7	7	7	7	5	4	5	7	6	7	7	7	7	6	4	5	5	5	6	7	4	5	7	7	6	7	7	7
348	32	4.725	6.4	3.33333	5.5	3.66667	4.25	4.75	3.75	3.33333	2.63889	2.25	2.66667	3	3.9	3.6	3.66667	5	3.33333	5.66667	7	6	6	7	6	2	3	5	5	5	6	6	2	5	4	4	6	4	5	5	5	2	3	4	4	2	3	4	3
349	32	4.95	6.8	4	5	4	4.75	5.25	4.25	5.66667	5.47222	5.75	5.33333	5.33333	4.08333	4	4	3.66667	4.66667	4.66667	7	7	6	7	7	4	5	3	5	5	5	5	5	3	4	5	5	5	6	5	4	4	4	6	5	7	6	6	4
350	32	4.17083	3.6	3.66667	4.75	4.66667	4.75	5.25	4.25	5.16667	3.66667	4	3.66667	3.33333	4.38333	4.2	4	5.66667	3.66667	4.33333	3	4	4	4	3	3	3	5	5	5	5	4	4	5	5	5	6	5	5	4	5	4	4	5	6	3	5	6	6
351	32	4.77917	4.2	4.33333	5.25	5.33333	5	6	4	4.5	4	4	3.66667	4.33333	3.68333	3.4	2.66667	4.66667	4	4	4	3	6	3	5	4	6	3	5	4	6	6	5	6	5	6	6	6	6	5	4	3	4	3	5	4	5	5	5
352	32	4.27917	4.2	4.33333	4.25	4.33333	3.75	4.25	3.25	3.33333	4.5	4.5	4	5	3.21667	3.2	3.33333	3	3.33333	5	4	3	5	5	4	4	4	5	3	5	5	4	5	4	4	5	3	4	5	4	3	3	3	2	3	5	3	4	3
353	32	5.47083	3.8	4.66667	6.75	6.66667	4.375	4	4.75	4.83333	6.19444	6.25	6	6.33333	4.18333	4.4	4.33333	4	4	2	4	3	3	5	4	4	5	5	6	7	7	7	7	7	6	4	3	3	6	4	5	6	4	4	5	4	7	4	5
354	33	5.425	5.2	5.33333	5.5	5.66667	6.25	6.25	6.25	4.66667	6.33333	7	6	6	5.76667	5.4	6	5.66667	6	6.33333	5	4	5	6	6	5	6	5	4	7	5	6	5	6	6	7	6	5	7	6	7	6	6	5	4	5	5	4	5
355	33	3.42083	3.6	3.66667	2.75	3.66667	4.25	5.25	3.25	2.66667	2.63889	2.25	3.66667	2	4.48333	3.6	5	4.66667	4.66667	6.33333	5	3	5	1	4	5	3	3	2	2	2	5	3	4	4	5	3	7	6	2	6	3	2	3	3	2	2	2	4
356	33	6.4	6.6	6	6	7	6.125	6.5	5.75	6.5	6.47222	6.75	6.33333	6.33333	6.73333	6.6	6.33333	7	7	4.66667	7	6	7	7	6	7	5	6	6	6	6	6	7	7	7	7	7	5	7	6	5	6	6	7	5	6	7	7	7
357	33	6.45	5.8	6	7	7	3.625	2.75	4.5	6.83333	5.19444	5.25	5.33333	5	4.03333	3.8	4.33333	4	4	7	6	5	6	6	6	6	6	6	7	7	7	7	7	7	7	2	4	3	2	3	5	4	6	7	7	7	7	6	7
358	33	4.89167	3.4	5.33333	4.5	6.33333	3.875	3	4.75	3.66667	4.72222	4.5	5	4.66667	3.98333	3.6	4.33333	4.66667	3.33333	4.33333	5	3	3	2	4	5	6	5	4	3	6	5	7	6	6	4	3	1	4	6	5	4	4	4	4	4	4	3	3
359	33	5.64583	5	7	5.25	5.33333	6.375	6.75	6	4	6.08333	6.25	5.66667	6.33333	6.58333	7	6.33333	6	7	4	5	6	5	5	4	7	7	7	5	5	5	6	5	5	6	6	7	7	7	6	6	6	6	5	3	6	2	4	4
360	33	5.2	5.8	4	6	5	4.75	4.75	4.75	4.16667	5.88889	6	6	5.66667	6.06667	5.6	6	6	6.66667	4	6	7	5	5	6	4	5	3	5	7	7	5	5	6	4	6	4	5	4	6	4	5	4	3	5	4	4	5	4
361	33	4.2	4.8	4	4	4	3.375	2.5	4.25	5.16667	2.94444	3.5	2	3.33333	4.05	4.2	3.66667	5	3.33333	4.33333	4	4	6	5	5	4	4	4	3	5	3	5	5	3	4	3	2	2	3	6	4	4	3	5	6	6	4	5	5
362	33	5.45	6.8	4	6	5	7	7	7	5.66667	6.36111	5.75	6.33333	7	6	6	6	6	6	6.66667	6	7	7	7	7	5	4	3	6	6	6	6	5	5	5	7	7	7	7	7	7	7	7	4	5	5	7	6	7
363	33	5.45	4.8	5	6	6	4.75	4.75	4.75	6.66667	5.30556	5.25	5.33333	5.33333	4.66667	5	4	4.66667	5	3.66667	4	5	5	5	5	5	5	5	7	6	5	6	7	6	5	3	7	4	5	4	5	5	5	7	7	7	6	7	6
364	33	6.17083	6.6	4.66667	6.75	6.66667	2.5	4	1	5.83333	6.27778	6.5	6.33333	6	3.86667	3.8	4.66667	3.66667	3.33333	2	7	6	6	7	7	6	3	5	7	6	7	7	7	6	7	5	4	3	4	1	1	1	1	6	6	6	6	6	5
365	33	4.17083	4.6	3.66667	3.75	4.66667	4.5	5	4	4.16667	5.97222	6.25	6	5.66667	5.85	6.4	5.33333	5.66667	6	4	5	4	4	5	5	4	3	4	4	4	3	4	5	4	5	5	5	5	5	7	3	5	1	3	5	4	5	4	4
366	33	5.02917	6.2	4.33333	4.25	5.33333	3.125	2.25	4	3.83333	4.61111	4.5	4.66667	4.66667	4.6	4.4	5	4.66667	4.33333	5	7	7	6	6	5	4	5	4	5	3	6	3	4	6	6	2	1	3	3	4	4	4	4	4	3	4	5	3	4
367	34	6.22917	7	5.33333	6.25	6.33333	4.25	5.25	3.25	7	5.55556	5	6	5.66667	2.76667	2.4	3	3.66667	2	2.66667	7	7	7	7	7	5	5	6	7	7	6	5	7	5	7	5	4	6	6	1	6	4	2	7	7	7	7	7	7
368	34	6.22917	6	6.33333	6.25	6.33333	5.375	5	5.75	7	6.22222	6	6.33333	6.33333	3.31667	2.6	3.33333	3.33333	4	2.33333	7	5	6	5	7	6	6	7	6	6	6	7	7	7	5	6	7	3	4	7	4	6	6	7	7	7	7	7	7
369	34	4.86667	4.8	6.66667	4	4	2.5	4	1	3.66667	4.94444	5.5	4	5.33333	3.31667	2.6	3	3.33333	4.33333	1.66667	4	5	6	4	5	7	7	6	5	5	3	3	4	4	4	3	6	4	3	1	1	1	1	4	3	4	4	3	4
370	34	4.725	4.4	5.33333	4.5	4.66667	5.625	5.5	5.75	6.33333	5.19444	5.25	5	5.33333	4.11667	3.8	4	4.33333	4.33333	1.66667	5	5	4	5	3	6	4	6	4	5	4	5	5	5	4	7	5	4	6	6	5	6	6	6	6	6	7	6	7
371	34	4.67083	4.6	3.66667	4.75	5.66667	4.625	4.25	5	4.16667	5.36111	5.75	5	5.33333	2.81667	2.6	2.66667	3.33333	2.66667	2.66667	5	4	4	4	6	3	4	4	5	6	4	4	6	6	5	4	4	4	5	6	5	4	5	4	4	4	6	3	4
372	34	5.75	4	6	7	6	5.375	5.25	5.5	5.16667	6.16667	6.5	6.66667	5.33333	3.21667	3.2	3.33333	3	3.33333	3.66667	3	4	4	6	3	7	5	6	7	7	7	7	5	7	6	5	6	5	5	6	6	4	6	4	6	4	7	5	5
373	34	5.72917	6	5.33333	5.25	6.33333	6.5	6	7	4.16667	5.52778	5.25	5.33333	6	3.45	3.8	3.66667	3.66667	2.66667	3	5	7	6	7	5	4	6	6	5	6	6	4	6	6	7	7	6	6	5	7	7	7	7	3	4	4	5	5	4
374	34	6.78333	6.8	7	7	6.33333	5.375	5	5.75	6.5	6.02778	6.75	6	5.33333	4.1	4.4	3.66667	4.66667	3.66667	4	7	6	7	7	7	7	7	7	7	7	7	7	7	7	5	6	7	3	4	7	4	6	6	4	7	7	7	7	7
375	34	5.89583	5	7	6.25	5.33333	5.125	4.75	5.5	6.33333	5.55556	6	6	4.66667	3.96667	4.2	4	4.33333	3.33333	3	5	4	5	6	5	7	7	7	6	7	6	6	5	5	6	5	5	4	5	6	6	6	4	6	6	6	6	7	7
376	34	4.5	4	5	5	4	5.875	6.75	5	4.83333	4.63889	4.25	4.33333	5.33333	3	3	3.33333	3	2.66667	2.33333	4	4	5	3	4	5	5	5	5	5	5	5	4	4	4	7	7	7	6	6	5	5	4	6	4	3	5	5	6
377	34	4.44583	4.2	6	3.25	4.33333	4.375	4	4.75	3.66667	3.61111	2.5	3.66667	4.66667	3.35	3.4	3.33333	3	3.66667	1.66667	3	4	5	4	5	7	5	6	3	3	5	2	5	5	3	4	3	4	5	5	4	5	5	4	4	4	4	4	2
378	35	3.17083	1.6	3.66667	2.75	4.66667	3.625	3.25	4	3.33333	2.33333	3	2	2	3.58333	3	3.66667	4	3.66667	1.66667	2	1	2	1	2	5	2	4	2	4	2	3	5	5	4	4	2	4	3	3	5	1	7	4	3	3	3	3	4
379	35	4.725	4.4	5.33333	4.5	4.66667	3.125	2.75	3.5	6.33333	6.80556	6.75	7	6.66667	3.45	3.8	4	3	3	3.33333	5	4	5	5	3	5	6	5	6	5	4	3	6	4	4	2	4	2	3	1	3	6	4	7	5	7	6	7	6
380	35	5.02917	5.2	4.33333	5.25	5.33333	5.625	5.5	5.75	3.83333	5.97222	6.25	5.66667	6	5.36667	5.8	5	5	5.66667	3.66667	6	6	7	3	4	6	3	4	5	5	5	6	6	5	5	7	5	4	6	7	2	7	7	4	4	5	4	3	3
381	35	3.64167	3.4	3.33333	4.5	3.33333	5.875	6.75	5	4	4.38889	3.5	5.66667	4	4	3	4.33333	4.33333	4.33333	1.66667	5	3	3	4	2	3	3	4	4	4	4	6	4	3	3	7	7	6	7	2	7	6	5	4	5	5	3	3	4
382	35	5.37083	6.4	4.66667	4.75	5.66667	3.875	3	4.75	4.5	3.72222	3.5	3.33333	4.33333	3.83333	4	3.33333	4	4	3.33333	7	7	5	7	6	5	4	5	5	4	4	6	5	7	5	3	3	3	3	5	6	3	5	4	4	5	5	4	5
383	35	6.7	5.8	7	7	7	2.875	3	2.75	6.5	6.88889	7	7	6.66667	4.4	4.6	4	4.33333	4.66667	3.66667	6	5	5	7	6	7	7	7	7	7	7	7	7	7	7	3	3	3	3	5	1	3	2	7	7	6	7	7	5
384	35	4.77917	4.2	4.33333	5.25	5.33333	6.5	6	7	5.5	5.52778	5.25	5.33333	6	4.85	4.4	5	5	5	3	3	4	4	5	5	5	3	5	5	6	5	5	5	6	5	6	6	6	6	7	7	7	7	5	5	4	7	6	6
385	35	4.27917	4.2	4.33333	4.25	4.33333	5.25	6.25	4.25	6.33333	5.61111	5.5	5.66667	5.66667	4.96667	5.2	5.66667	4	5	3.33333	5	3	4	5	4	4	4	5	5	3	4	5	5	4	4	6	7	6	6	7	4	1	5	7	6	6	6	6	7
386	35	5.34167	6.2	4.33333	4.5	6.33333	6.75	6.75	6.75	3.33333	5.83333	5.5	6	6	6.08333	6	6.66667	5.66667	6	2.33333	6	7	7	7	4	4	5	4	4	4	4	6	6	7	6	7	7	6	7	6	7	7	7	3	4	5	2	2	4
387	35	5.5625	5	6	4.25	7	4.5	5	4	3.83333	5.61111	5.5	6	5.33333	3.63333	4.2	3	3.66667	3.66667	3.33333	6	4	6	5	4	7	6	5	5	4	4	4	7	7	7	5	6	4	5	5	4	3	4	4	4	4	5	3	3
388	35	4.42083	4.6	4.66667	3.75	4.66667	4.25	5.25	3.25	2.66667	2.72222	2.5	3	2.66667	2.66667	3	2	3.33333	2.33333	3.33333	3	5	4	5	6	5	5	4	5	4	3	3	5	4	5	6	5	6	4	3	4	3	3	4	3	3	1	1	4
389	35	3.725	4.4	3.33333	4.5	2.66667	6.5	6.5	6.5	5.33333	5.72222	5.5	5.66667	6	5.86667	5.8	5.66667	6	6	3.33333	4	5	5	5	3	3	3	4	6	4	5	3	2	2	4	6	7	7	6	6	6	7	7	5	7	5	5	5	5
390	35	4.39583	4	5	4.25	4.33333	4.625	4.25	5	6.5	6.33333	6	7	6	4.9	5.6	5.33333	4.33333	4.33333	3	4	4	4	4	4	5	5	5	4	5	3	5	4	4	5	5	3	4	5	6	3	6	5	7	7	7	6	6	6
391	36	4.975	6.4	3.33333	6.5	3.66667	4.75	4.75	4.75	4.83333	6.16667	6.5	6	6	4.51667	4.4	4.66667	3.66667	5.33333	4.33333	6	7	6	7	6	5	2	3	7	6	7	6	2	4	5	4	5	5	5	5	4	5	5	3	5	4	6	5	6
392	36	2.64167	3.4	2.33333	1.5	3.33333	3.625	3.25	4	4.16667	3.47222	2.75	3.33333	4.33333	3.46667	3.2	3.66667	3.66667	3.33333	5	2	5	4	4	2	3	2	2	1	2	2	1	4	4	2	3	5	1	4	4	3	5	4	4	4	4	3	5	5
393	36	5.34167	6.2	4.33333	4.5	6.33333	3.875	3.5	4.25	4.83333	4.47222	4.75	4.33333	4.33333	3.73333	3.6	4	3.66667	3.66667	4.66667	6	7	5	7	6	4	4	5	5	4	5	4	5	7	7	4	3	3	4	1	4	6	6	6	4	4	5	4	6
394	36	5.17083	5.6	4.66667	4.75	5.66667	5.875	6.75	5	4	5.91667	5.75	5.33333	6.66667	3.98333	3.6	4	4	4.33333	4.33333	6	6	6	5	5	4	4	6	4	5	5	5	5	7	5	7	7	6	7	5	5	5	5	4	4	4	4	4	4
395	36	4.64167	4.4	6.33333	4.5	3.33333	4.75	5.25	4.25	4.16667	4.55556	4	5.33333	4.33333	4.03333	3.8	4.66667	4	3.66667	6.66667	4	4	5	4	5	6	6	7	5	5	4	4	3	5	2	5	5	5	6	4	4	5	4	5	4	3	4	4	5
396	36	4.42083	4.6	3.66667	4.75	4.66667	5.875	6.75	5	4.66667	6.19444	6.25	6.33333	6	4.93333	5.4	4.33333	4.66667	5.33333	4.66667	3	4	5	5	6	4	4	3	4	5	5	5	5	5	4	7	7	7	6	5	5	5	5	4	4	5	5	5	5
397	36	3.25	4	2	4	3	1.125	1.25	1	3.5	2.11111	3	2	1.33333	2.76667	3.4	2.33333	2	3.33333	7	5	4	3	3	5	2	1	3	5	4	4	3	3	3	3	1	1	2	1	1	1	1	1	5	4	3	3	3	3
398	36	5.02917	4.2	5.33333	5.25	5.33333	5.125	3.75	6.5	3.83333	6.72222	6.5	7	6.66667	3.86667	3.8	3.33333	4.66667	3.66667	5	5	5	5	3	3	6	5	5	6	5	4	6	5	5	6	5	3	4	3	7	6	6	7	4	3	5	3	5	3
399	36	3.59167	4.2	4.33333	1.5	4.33333	3.625	3.25	4	4.33333	1.38889	1.5	1.33333	1.33333	3.08333	3	3	3.33333	3	5	4	4	5	4	4	5	5	3	3	1	1	1	5	3	5	4	4	3	2	4	4	4	4	4	4	3	5	5	5
400	36	2.64167	1.4	4.33333	2.5	2.33333	3	3.25	2.75	4.16667	1.38889	1.5	1.66667	1	2.96667	3.2	2.33333	3.33333	3	4.33333	2	1	1	1	2	4	5	4	1	4	2	3	2	1	4	3	2	5	3	1	4	2	4	5	3	3	4	5	5
401	37	4.52917	4.2	4.33333	4.25	5.33333	5	5.5	4.5	6.83333	5.88889	6	6.33333	5.33333	4.43333	4.4	4.33333	3.66667	5.33333	3.66667	6	3	4	3	5	3	4	6	3	6	4	4	6	6	4	5	6	5	6	4	4	6	4	6	7	7	7	7	7
402	37	5.02917	4.2	4.33333	6.25	5.33333	5.375	4	6.75	4	6.02778	5.75	6.33333	6	4.51667	5.4	4	4	4.66667	3.66667	3	2	5	5	6	5	5	3	7	6	6	6	6	5	5	3	4	5	4	7	7	7	6	5	5	5	3	3	3
403	37	5.87083	5.4	5.66667	5.75	6.66667	2.875	3	2.75	4.33333	6.52778	6.25	6.66667	6.66667	3.5	4	2.66667	3	4.33333	4	6	6	4	5	6	6	5	6	6	6	6	5	7	6	7	4	2	3	3	3	4	1	3	5	5	3	5	4	4
404	37	5.225	4.4	6.33333	5.5	4.66667	3.25	4.25	2.25	4.16667	6.16667	5.5	6.33333	6.66667	4.56667	4.6	4.66667	4.33333	4.66667	4	3	6	5	4	4	7	6	6	6	5	6	5	5	4	5	4	5	3	5	4	2	2	1	5	5	4	5	3	3
405	37	3.64167	3.4	4.33333	3.5	3.33333	4.25	4.75	3.75	4	2.91667	3.75	3.33333	1.66667	3.05	2.2	4.33333	2.66667	3	4.66667	4	2	3	4	4	4	4	5	4	3	4	3	3	3	4	4	5	5	5	4	4	3	4	3	6	5	3	4	3
406	37	3.725	4.4	3.33333	4.5	2.66667	6.5	6	7	4.33333	5	6	5	4	5.9	5.6	5.33333	6.33333	6.33333	7	4	5	4	4	5	3	3	4	4	5	4	5	2	3	3	5	6	7	6	7	7	7	7	4	5	4	4	5	4
407	37	3.975	4.4	3.33333	5.5	2.66667	6	5	7	5.83333	6.55556	7	7	5.66667	6.18333	6.4	6.66667	5.66667	6	4	4	5	4	5	4	3	3	4	5	6	6	5	2	3	3	6	2	6	6	7	7	7	7	5	6	6	6	6	6
408	37	5.02917	4.2	4.33333	6.25	5.33333	4.625	4.25	5	3.83333	6.38889	6.5	6.33333	6.33333	5.43333	5.4	5.33333	5.66667	5.33333	4	5	4	4	4	4	4	4	5	6	7	6	6	6	5	5	4	4	4	5	5	6	4	5	5	3	3	5	3	4
409	37	4.975	4.4	5.33333	5.5	4.66667	7	7	7	5.83333	5.88889	6	6.33333	5.33333	6.48333	6.6	6	6.33333	7	6	5	4	3	5	5	6	5	5	5	6	5	6	5	5	4	7	7	7	7	7	7	7	7	6	5	6	6	6	6
410	37	3.7	3.8	4	3	4	4.125	3.75	4.5	3.16667	3.97222	3.25	4	4.66667	4.03333	4.8	3.33333	3.66667	4.33333	6	4	4	3	5	3	4	4	4	3	3	2	4	5	3	4	3	4	4	4	4	2	6	6	4	4	4	2	2	3
411	37	3.975	4.4	3.33333	4.5	3.66667	4.875	4.5	5.25	5.83333	5.75	6.25	5	6	4.15	4.6	3.66667	4.66667	3.66667	4	4	3	5	5	5	5	3	2	4	4	5	5	4	3	4	5	4	3	6	6	7	7	1	6	6	4	6	6	7
412	37	4.2	4.8	4	4	4	6	5	7	5.16667	4.52778	4.25	5.66667	3.66667	4.31667	4.6	4.66667	3.66667	4.33333	3	5	4	6	4	5	3	4	5	3	4	5	4	3	5	4	5	4	6	5	7	7	7	7	5	5	6	5	5	5
413	38	4.59167	5.2	5.33333	4.5	3.33333	4.25	5.75	2.75	4	5.88889	6	6	5.66667	3.86667	3.8	4	4	3.66667	6.66667	6	4	6	6	4	5	5	6	5	4	5	4	4	3	3	6	5	6	6	5	2	2	2	4	4	4	4	5	3
414	38	3.39167	3.4	2.33333	4.5	3.33333	3.125	2.75	3.5	4.5	2.63889	3.25	2.66667	2	2.01667	2.4	1.66667	2.66667	1.33333	5	3	3	4	4	3	3	2	2	4	5	5	4	3	3	4	3	1	3	4	2	5	3	4	5	4	4	5	4	5
415	38	4.64583	5	5	4.25	4.33333	3.875	3.5	4.25	4.16667	5.91667	5.75	6.33333	5.66667	3.81667	3.6	4	3	4.66667	4.66667	5	5	4	6	5	4	5	6	5	4	5	3	4	5	4	4	3	4	3	4	4	4	5	5	4	5	4	4	3
416	38	3.475	4.4	2.33333	4.5	2.66667	3.875	3.5	4.25	4.66667	5.22222	5	5.66667	5	3.65	3.6	3.66667	3.66667	3.66667	4.33333	5	5	4	4	4	2	3	2	4	4	5	5	2	3	3	3	4	4	3	4	4	4	5	5	5	3	5	5	5
417	38	4.3125	4	5	3.25	5	4.75	5.25	4.25	3.33333	5.63889	5.25	5.33333	6.33333	2.96667	3.2	3.66667	3	2	4.33333	5	3	3	5	4	5	5	5	4	4	3	2	4	5	6	6	5	5	5	3	3	5	6	3	3	3	5	3	3
418	38	4.42083	4.6	3.66667	4.75	4.66667	5.75	5.25	6.25	6.5	5.11111	5	4.66667	5.66667	4.16667	4	3.66667	4.33333	4.66667	4.66667	5	5	4	4	5	4	3	4	5	5	4	5	5	3	6	6	6	4	5	7	6	6	6	7	7	6	7	6	6
419	38	4.64583	5	5	4.25	4.33333	4.125	3.25	5	4.16667	6.13889	5.75	6.33333	6.33333	3.91667	4	4.33333	3.66667	3.66667	5.33333	4	3	6	7	5	4	6	5	4	5	4	4	5	3	5	4	4	1	4	5	5	5	5	4	3	4	4	5	5
420	38	3.67083	4.6	1.66667	3.75	4.66667	6.5	6.5	6.5	4	6.77778	7	6.33333	7	4.1	4.4	4	4.33333	3.66667	5	5	4	6	4	4	1	2	2	4	3	3	5	6	4	4	7	6	6	7	6	7	7	6	3	4	5	4	4	4
421	38	3.89583	4	4	3.25	4.33333	4.625	4.25	5	3.5	3.88889	5	4.33333	2.33333	3.56667	3.6	3.66667	3.33333	3.66667	7	4	3	5	3	5	5	2	5	4	2	3	4	4	6	3	4	4	4	5	6	4	4	6	3	4	2	4	4	4
422	38	4.2	4.8	4	4	4	6.375	6.75	6	4.16667	6.05556	6.5	6	5.66667	3.85	3.4	3.66667	3.66667	4.66667	6.33333	6	4	4	5	5	4	3	5	3	5	5	3	4	4	4	7	7	7	6	7	6	5	6	3	4	4	5	5	4
423	38	4.09167	4.2	4.33333	2.5	5.33333	4	4	4	4	4.19444	4.25	4	4.33333	2.3	3.2	1.66667	2	2.33333	6.66667	3	4	5	4	5	4	4	5	2	3	3	2	5	6	5	4	1	7	4	4	3	2	7	3	5	4	4	4	4
424	38	3.225	3.4	2.33333	4.5	2.66667	7	7	7	2.5	6.16667	6.5	6	6	4.13333	4.2	4.33333	4.66667	3.33333	4.66667	4	3	4	3	3	3	2	2	4	3	6	5	3	2	3	7	7	7	7	7	7	7	7	3	3	2	2	3	2
425	39	6.4	6.6	6	6	7	6.125	6.5	5.75	5.66667	6.08333	6.25	6	6	6.33333	6	6.33333	6.33333	6.66667	5.33333	7	7	6	7	6	6	6	6	6	6	6	6	7	7	7	6	7	6	7	6	6	5	6	6	5	6	5	6	6
426	39	6.2	6.8	6	6	6	6.125	6.5	5.75	5	5.66667	6	5.33333	5.66667	6.21667	6.2	5.66667	6.66667	6.33333	3.33333	7	7	7	7	6	6	6	6	7	5	6	6	6	7	5	7	6	6	7	6	5	6	6	5	4	5	6	4	6
427	39	5.17083	4.6	4.66667	4.75	6.66667	4.875	3.5	6.25	6	5.91667	5.75	6.66667	5.33333	5.93333	6.4	6	5	6.33333	7	5	5	4	4	5	4	5	5	4	5	5	5	7	6	7	5	3	2	4	6	7	6	6	7	7	5	5	7	5
428	39	6.78333	6.8	7	7	6.33333	5.75	6.25	5.25	6.5	6.44444	6	7	6.33333	6.26667	6.4	7	5.33333	6.33333	5.33333	7	6	7	7	7	7	7	7	7	7	7	7	6	7	6	6	6	7	6	5	4	5	7	6	7	7	7	7	5
429	39	6.25417	5.6	6.66667	6.75	6	5.5	6	5	5.33333	6.63889	6.25	7	6.66667	6.33333	6	6.33333	6.66667	6.33333	6.66667	6	6	5	6	5	7	6	7	6	7	7	7	7	6	5	7	4	6	7	5	5	5	5	5	6	5	6	5	5
430	39	6.22917	6	6.33333	6.25	6.33333	6.375	6.25	6.5	6.16667	6.41667	6.25	6.66667	6.33333	6.38333	6.2	6.33333	6.66667	6.33333	6.66667	7	7	7	5	4	6	6	7	5	7	6	7	7	5	7	5	7	6	7	6	6	7	7	6	7	5	6	6	7
431	39	5.39583	5	6	5.25	5.33333	5.375	5	5.75	4.5	5.66667	6	5.33333	5.66667	5.98333	6.6	5.66667	6.66667	5	3.33333	5	5	5	5	5	6	6	6	5	5	6	5	6	5	5	5	5	5	5	6	6	6	5	6	5	4	5	2	5
432	39	5.39583	5	6	5.25	5.33333	6.5	6	7	6.5	6.30556	6.25	5.66667	7	6.35	6.4	6.33333	6	6.66667	4.66667	4	5	5	5	6	6	5	7	5	6	6	4	5	6	5	6	6	6	6	7	7	7	7	7	6	7	6	6	7
433	39	4.52917	4.2	4.33333	5.25	4.33333	2.125	1.25	3	6.83333	4.75	4.25	4.33333	5.66667	4.51667	4.4	4.33333	4.33333	5	4	6	4	3	4	4	4	6	3	5	5	6	5	4	5	4	1	1	2	1	3	3	3	3	7	7	6	7	7	7
434	39	3.75	3	4	4	4	4.25	4.25	4.25	5.33333	6.11111	6	6	6.33333	5.86667	5.8	6	6	5.66667	5	2	5	5	1	2	4	3	5	5	4	4	3	5	3	4	5	4	4	4	4	4	2	7	5	4	6	5	5	7
435	39	4.19583	3.2	6	3.25	4.33333	2.875	3	2.75	4.16667	4.94444	5.5	4	5.33333	6	6	5.66667	6.66667	5.66667	6.66667	3	4	3	3	3	6	6	6	4	2	4	3	6	4	3	4	1	4	3	2	1	4	4	4	5	4	5	4	3
436	39	4.42083	4.6	4.66667	3.75	4.66667	4.75	5.25	4.25	6.5	6.47222	6.75	5.66667	7	6.13333	6.2	6	6	6.33333	4	4	5	6	5	3	5	5	4	4	4	4	3	4	4	6	6	6	4	5	4	5	3	5	7	6	7	6	6	7
437	40	4.42083	4.6	3.66667	4.75	4.66667	5.5	5.5	5.5	3.66667	6.30556	6.25	6.66667	6	6.18333	6.4	6	6.33333	6	1.33333	4	4	3	6	6	3	3	5	5	4	5	5	5	4	5	7	5	4	6	5	6	6	5	3	5	5	3	3	3
438	40	5.97917	6	5.33333	6.25	6.33333	5.875	6.25	5.5	6.5	6.22222	6	6.33333	6.33333	6.31667	6.6	5.66667	6.66667	6.33333	5	5	6	7	7	5	5	6	5	5	6	7	7	6	6	7	6	7	6	6	5	6	6	5	6	6	6	7	7	7
439	40	6.53333	6.8	7	7	5.33333	5.5	6	5	6	5.86111	6.25	4.33333	7	6	6	5.33333	5.66667	7	3.66667	6	7	7	7	7	7	7	7	7	7	7	7	5	6	5	7	6	6	5	5	5	5	5	7	6	5	6	6	6
440	40	5.30833	5.4	4.66667	6.5	4.66667	4.5	5	4	4.33333	5.88889	6	5.66667	6	4.41667	5	5	4.33333	3.33333	4.66667	4	6	6	6	5	3	6	5	7	6	6	7	4	6	4	5	6	4	5	4	4	4	4	4	5	5	3	4	5
441	40	3.92083	3.6	3.66667	3.75	4.66667	5	5.5	4.5	2.66667	4.02778	3.75	3.33333	5	3.86667	3.8	3.33333	4.66667	3.66667	4	5	3	4	3	3	4	3	4	4	4	3	4	5	5	4	6	5	6	5	5	4	5	4	4	2	2	2	3	3
442	40	5.77917	5.2	5.33333	6.25	6.33333	4.5	5.5	3.5	5.16667	5.63889	6.25	5.66667	5	4.25	5	3.66667	3.66667	4.66667	4	6	5	6	5	4	5	5	6	5	7	7	6	6	6	7	5	6	5	6	1	2	4	7	6	5	5	5	5	5
443	40	4.525	4.6	3.33333	6.5	3.66667	2.75	3	2.5	5.83333	6.27778	6.5	6.33333	6	3.7	3.8	5	3	3	4.33333	4	5	4	4	6	3	4	3	6	7	6	7	4	4	3	3	3	3	3	4	2	2	2	7	5	4	7	5	7
444	40	5.17083	4.6	4.66667	4.75	6.66667	5.875	6.75	5	7	5.88889	6	5.66667	6	6.21667	6.2	6.66667	6.33333	5.66667	3.66667	5	4	5	4	5	6	4	4	6	4	5	4	7	7	6	7	7	7	6	5	5	6	4	7	7	7	7	7	7
445	40	5.25	4	5	7	5	5	5.5	4.5	5.16667	5.80556	5.75	5.66667	6	4.66667	5	4.33333	4.33333	5	4.66667	3	4	4	4	5	5	5	5	7	7	7	7	5	5	5	5	5	7	5	4	7	4	3	5	5	5	6	5	5
446	40	5.44583	4.2	7	5.25	5.33333	5.625	5.5	5.75	4.66667	6	6	6	6	6.16667	6	6.66667	6.33333	5.66667	4	5	5	3	4	4	7	7	7	5	6	5	5	6	5	5	6	5	6	5	7	3	7	6	3	5	6	3	6	5
447	40	6	5	6	7	6	5.75	6.25	5.25	6.66667	6.19444	6.25	6	6.33333	6.35	6.4	6.33333	6	6.66667	6.33333	5	5	5	5	5	7	5	6	7	7	7	7	7	6	5	6	7	7	5	5	4	7	5	7	6	7	7	6	7
448	41	5.02917	4.2	5.33333	5.25	5.33333	6.5	6	7	3.83333	6.80556	6.75	6.66667	7	6.36667	6.8	6.33333	6.33333	6	2.33333	5	5	3	4	4	6	6	4	6	5	5	5	5	5	6	5	7	6	6	7	7	7	7	4	3	4	3	5	4
449	41	4.475	5.4	3.33333	5.5	3.66667	3.625	3.25	4	6.66667	5.80556	5.75	6.33333	5.33333	3.41667	4	3.33333	2.66667	3.66667	4	6	7	6	5	3	2	3	5	6	5	6	5	3	5	3	3	2	5	3	4	4	4	4	7	7	7	6	6	7
450	41	5.2	5.8	5	5	5	4.75	5.25	4.25	4.16667	3.86111	4.25	3.66667	3.66667	3.23333	3.6	3.66667	3	2.66667	6	5	6	6	6	6	5	5	5	5	5	5	5	6	4	5	6	6	2	7	2	3	5	7	3	6	4	5	3	4
451	41	4.19583	2.2	5	4.25	5.33333	4.375	3.5	5.25	4.16667	5.77778	6	6	5.33333	3.81667	3.6	3.33333	4.33333	4	3	4	2	2	1	2	5	6	4	3	4	6	4	6	5	5	3	3	4	4	5	5	6	5	4	2	4	5	5	5
452	41	6.37083	6.4	6.66667	5.75	6.66667	6.5	6	7	5.5	6.36111	6.75	5.66667	6.66667	6.3	6.2	6.33333	6.33333	6.33333	5	5	7	7	7	6	7	7	6	6	6	5	6	7	6	7	7	6	5	6	7	7	7	7	6	4	6	7	5	5
453	41	4.275	3.6	3.33333	6.5	3.66667	3.875	4	3.75	4.33333	4.47222	5.75	4.66667	3	4.1	4.4	4.66667	3.66667	3.66667	4	5	3	5	3	2	4	3	3	6	6	7	7	3	4	4	3	5	4	4	4	4	4	3	3	5	5	4	4	5
454	41	5.5625	5	6	4.25	7	5.25	6.25	4.25	3.83333	5	6	5	4	3.95	3.8	4.66667	3.66667	3.66667	4	6	5	4	6	4	6	5	7	4	3	5	5	7	7	7	7	6	6	6	4	4	4	5	6	4	2	2	6	3
455	41	4.52917	4.2	4.33333	5.25	4.33333	4.75	5.75	3.75	2.83333	5.61111	5.5	6	5.33333	3.91667	4	3.66667	5	3	4.33333	3	5	4	4	5	5	3	5	6	6	4	5	5	4	4	6	5	6	6	4	4	4	3	4	3	3	2	2	3
456	41	3.67083	4.6	1.66667	3.75	4.66667	4.75	5.25	4.25	5	5.33333	5	5.33333	5.66667	3.75	4	3.66667	3	4.33333	4.33333	5	5	3	5	5	1	2	2	3	5	4	3	5	4	5	4	7	5	5	2	4	7	4	5	5	5	5	5	5
457	41	3.225	3.4	2.33333	4.5	2.66667	4.75	4.75	4.75	3.5	3.88889	3	3.66667	5	3.3	3.2	3.66667	3.66667	2.66667	6.66667	3	4	4	3	3	2	2	3	3	5	4	6	2	2	4	5	1	7	6	5	6	6	2	3	5	3	4	3	3
458	42	2.55	1.2	3	3	3	5.625	4.25	7	3.5	4.30556	4.25	4.66667	4	1.95	1.8	2.33333	1.66667	2	6.66667	1	1	1	2	1	3	3	3	3	3	4	2	3	3	3	6	1	5	5	7	7	7	7	6	3	2	4	3	3
459	42	2.47083	1.8	2.66667	2.75	2.66667	5.5	5	6	2.5	3.66667	3	3.66667	4.33333	1.83333	2	1.33333	1.66667	2.33333	4.66667	1	1	4	1	2	2	3	3	2	4	2	3	3	3	2	4	5	5	6	6	6	6	6	2	2	3	2	3	3
460	42	2	3	1	3	1	5.125	5.25	5	2.5	3	3	3.66667	2.33333	1.73333	1.6	1.66667	2	1.66667	5.66667	4	2	4	2	3	1	1	1	4	1	4	3	1	1	1	4	6	6	5	4	5	6	5	3	3	3	2	2	2
461	42	2.3875	2.8	2.66667	1.75	2.33333	7	7	7	2.33333	2.13889	1.75	2.33333	2.33333	1.98333	1.6	2.33333	2.66667	1.33333	6	4	3	2	3	2	2	3	3	2	1	2	2	2	3	2	7	7	7	7	7	7	7	7	2	2	1	3	4	2
462	42	2.08333	3	1.66667	2	1.66667	6.5	6.5	6.5	1.83333	2.63889	2.25	2	3.66667	1.95	1.8	2.33333	2	1.66667	6	4	3	3	3	2	2	2	1	2	1	4	1	1	2	2	7	7	6	6	6	6	7	7	2	3	1	1	2	2
463	42	2.33333	3	1.66667	2	2.66667	6.25	5.75	6.75	1.16667	1.94444	2.5	2	1.33333	1.75	2	1	2.33333	1.66667	6.66667	2	4	4	4	1	2	2	1	2	2	3	1	3	2	3	6	6	5	6	7	7	6	7	2	1	1	1	1	1
464	42	2.25	3	1	3	2	4.5	4.5	4.5	3	2.61111	2.5	2.33333	3	1.61667	1.8	1.33333	1.66667	1.66667	6.66667	3	3	3	3	3	1	1	1	3	3	3	3	1	2	3	5	4	5	4	4	5	5	4	3	3	3	3	2	4
465	42	2.72083	2.8	2.66667	2.75	2.66667	5.875	6.75	5	2	4.91667	4.75	5.33333	4.66667	2	2	2.33333	2	1.66667	4.66667	3	3	2	3	3	3	2	3	3	3	2	3	3	3	2	7	6	7	7	4	5	6	5	3	1	2	2	2	2
466	42	1.83333	1	1.66667	2	2.66667	6.375	6.25	6.5	2.33333	2.55556	3	2	2.66667	1.76667	2.4	1	1.66667	2	6.66667	1	1	1	1	1	1	2	2	3	2	1	2	3	2	3	7	6	6	6	7	6	7	6	2	4	2	1	2	3
467	42	2.94167	1.6	3.33333	3.5	3.33333	5	5	5	4	4.38889	4.5	4	4.66667	1.93333	1.4	1.66667	2	2.66667	4.66667	2	2	1	2	1	4	3	3	4	4	4	2	4	3	3	5	5	5	5	5	7	6	2	3	3	5	4	4	5
468	42	2.8	2.2	3	3	3	6.5	6.5	6.5	2	2.30556	2.25	2.33333	2.33333	1.93333	1.4	2.33333	2	2	4.66667	2	2	2	2	3	4	2	3	3	2	3	4	4	2	3	7	7	6	6	7	7	5	7	1	2	1	3	2	3
469	43	2.14167	2.4	2.33333	2.5	1.33333	5	5.5	4.5	2.83333	4.16667	4.5	3.33333	4.66667	1.93333	2.4	1.66667	2	1.66667	4.66667	3	2	3	2	2	3	2	2	3	2	3	2	1	2	1	5	6	6	5	5	4	5	4	2	4	2	3	2	4
470	43	1.80833	1.4	2.33333	1.5	2	5.625	4.25	7	1.16667	4.11111	5	3.33333	4	2.26667	1.4	2.66667	2.33333	2.66667	4.66667	3	1	1	1	1	2	2	3	1	2	1	2	2	2	2	4	4	4	5	7	7	7	7	2	1	1	1	1	1
471	43	2.6375	2.8	2.66667	2.75	2.33333	4.125	3.75	4.5	2.66667	2.25	2.75	2	2	1.85	1.4	1.66667	2.33333	2	7	4	2	4	1	3	2	3	3	3	2	3	3	2	3	2	4	7	1	3	5	4	4	5	2	3	3	2	3	3
472	43	2.72083	2.8	2.66667	2.75	2.66667	2.375	2.5	2.25	3.83333	1.33333	1	2	1	1.58333	2	1.33333	2	1	4.33333	3	3	4	2	2	2	3	3	2	4	2	3	2	3	3	4	3	1	2	3	2	3	1	4	4	4	3	4	4
473	43	2.72083	2.8	2.66667	2.75	2.66667	6.25	5.75	6.75	3.83333	5	6	4.33333	4.66667	1.56667	1.6	1.33333	2	1.33333	6.66667	4	2	2	3	3	3	2	3	3	4	2	2	2	3	3	6	6	6	5	7	7	6	7	3	3	5	3	4	5
474	43	1.67917	1.8	1	2.25	1.66667	6.375	6.75	6	2	5.08333	5.25	4.66667	5.33333	2.53333	2.8	2.33333	2.66667	2.33333	4.66667	2	1	1	3	2	1	1	1	2	3	2	2	2	2	1	6	7	7	7	6	6	6	6	1	3	2	2	2	2
475	43	1.44167	1.6	1.33333	1.5	1.33333	6.875	6.75	7	1.33333	4.47222	3.75	4.66667	5	2.73333	1.6	3	3.33333	3	5.66667	2	1	2	1	2	1	2	1	1	2	1	2	1	2	1	6	7	7	7	7	7	7	7	1	1	1	2	1	2
476	43	1.50417	1.6	1.33333	1.75	1.33333	5.625	4.25	7	1.33333	4.22222	4	3.33333	5.33333	2.21667	2.2	2	2	2.66667	5.66667	3	1	1	2	1	1	2	1	2	2	1	2	1	1	2	5	4	4	4	7	7	7	7	1	1	3	1	1	1
477	43	1.65	1.6	1.66667	2	1.33333	6.25	6.25	6.25	1.66667	3.94444	3.5	5.33333	3	2.33333	2	2.66667	2.33333	2.33333	4.66667	3	1	2	1	1	3	1	1	3	2	2	1	2	1	1	6	6	6	7	6	7	6	6	2	1	1	1	3	2
478	43	2.14167	2.4	2.33333	2.5	1.33333	5.375	5	5.75	2.83333	4.55556	4	6.33333	3.33333	2.31667	1.6	2.66667	2.66667	2.33333	5	3	1	3	3	2	2	3	2	3	3	3	1	2	1	1	6	6	3	5	5	6	6	6	2	2	2	4	3	4
479	43	2.3875	2.8	2.66667	1.75	2.33333	6	6.5	5.5	3.33333	3.36111	3.75	2.66667	3.66667	2.03333	1.8	2	2.33333	2	5.66667	2	3	2	3	4	2	3	3	2	2	1	2	2	2	3	7	7	5	7	7	5	4	6	2	2	3	4	4	5
480	44	3.10833	3.6	2.66667	3.5	2.66667	3.75	4.75	2.75	4.16667	2.52778	2.25	3.66667	1.66667	2.83333	3	2.66667	3	2.66667	4.66667	5	3	3	4	3	2	3	3	4	4	3	3	3	2	3	6	5	3	5	1	6	3	1	5	4	4	4	3	5
481	44	3.275	3.6	3.33333	3.5	2.66667	3	4	2	4.5	4.55556	5	3.66667	5	1.96667	2.2	1.66667	2.33333	1.66667	4.66667	3	2	4	4	5	3	4	3	4	3	4	3	2	3	3	4	4	4	4	3	2	1	2	3	6	4	3	6	5
482	44	2.64167	3.4	2.33333	1.5	3.33333	5.125	4.75	5.5	3.66667	3.94444	4.5	3.66667	3.66667	2.25	2	2.33333	2.33333	2.33333	5	3	3	3	3	5	1	3	3	1	1	2	2	1	5	4	5	4	5	5	6	5	6	5	4	5	4	4	3	2
483	44	3.72083	3.8	3.66667	3.75	3.66667	6.125	7	5.25	4.16667	5.58333	5.75	6	5	3.78333	3.8	4.33333	3.66667	3.33333	6.66667	5	3	4	3	4	3	3	5	4	4	2	5	4	4	3	7	7	7	7	6	7	3	5	3	5	4	4	5	4
484	44	2.69583	3.2	3	3.25	1.33333	5.375	5	5.75	3.83333	5.38889	5.5	5.33333	5.33333	2.78333	1.8	2.66667	4	2.66667	4.33333	2	4	3	4	3	3	4	2	4	3	3	3	1	1	2	5	4	5	6	7	6	5	5	4	4	6	3	3	3
485	44	3.14167	3.4	2.33333	3.5	3.33333	4.5	4.5	4.5	4.33333	2.44444	2	3.66667	1.66667	1.98333	1.6	1.66667	2	2.66667	5	4	3	3	4	3	2	3	2	1	3	5	5	3	3	4	4	6	4	4	7	2	3	6	5	5	3	4	5	4
486	44	3.10833	3.6	2.66667	3.5	2.66667	6	6.5	5.5	4.16667	6.33333	6	6.66667	6.33333	4	4	4.33333	3.66667	4	4.66667	2	5	4	2	5	2	2	4	3	3	5	3	3	3	2	6	7	7	6	7	7	7	1	5	5	3	3	5	4
487	44	3.025	2.6	3.33333	3.5	2.66667	5.375	4.5	6.25	4.16667	3.94444	3.5	5.33333	3	2.4	1.6	3	2.33333	2.66667	4.33333	1	2	2	4	4	3	3	4	3	3	4	4	2	3	3	5	3	7	3	6	7	6	6	5	3	4	5	3	5
488	44	3.10833	3.6	2.66667	3.5	2.66667	4.875	4.5	5.25	4.16667	3.5	3.5	5	2	3.2	2.8	3.66667	2.66667	3.66667	4.66667	4	3	4	4	3	3	3	2	4	3	4	3	4	3	1	5	5	3	5	6	5	5	5	4	4	4	4	5	4
489	44	3.19167	2.6	3.33333	3.5	3.33333	5	4.5	5.5	3.33333	4.75	5.25	4.66667	4.33333	3.41667	3	3.33333	4	3.33333	6.33333	3	2	2	4	2	3	4	3	3	3	3	5	3	5	2	6	1	4	7	6	6	4	6	3	4	4	2	3	4
490	44	2.97083	2.8	2.66667	2.75	3.66667	4.25	5.25	3.25	4	3.61111	3.5	2.33333	5	2.11667	1.8	2	2.33333	2.33333	7	3	3	2	3	3	3	2	3	4	1	3	3	3	3	5	4	6	6	5	3	5	3	2	3	5	3	5	5	3
491	45	5.475	4.4	6.33333	5.5	5.66667	5.375	4.5	6.25	4.83333	6	6	6.66667	5.33333	6.51667	6.4	7	7	5.66667	6.33333	5	4	4	4	5	6	6	7	5	5	5	7	6	6	5	4	7	3	4	6	7	6	6	5	5	5	4	5	5
492	45	5.225	4.4	6.33333	5.5	4.66667	6.75	6.75	6.75	5.16667	5.77778	5	6.66667	5.66667	6.65	6.6	7	6	7	6	3	4	5	5	5	6	6	7	4	6	6	6	4	5	5	7	7	6	7	7	7	7	6	5	5	5	7	4	5
493	45	6.175	6.2	6.33333	6.5	5.66667	6.375	6.75	6	6.83333	6.66667	7	7	6	6.7	6.8	7	6.66667	6.33333	6.66667	5	5	7	7	7	7	7	5	6	7	7	6	7	4	6	7	7	7	6	6	7	6	5	6	7	7	7	7	7
494	45	6.03333	5.8	6	7	5.33333	6.125	7	5.25	6.66667	6.33333	6	6.66667	6.33333	6.65	6.6	7	6	7	4.66667	6	6	5	5	7	6	7	5	7	7	7	7	5	6	5	7	7	7	7	6	4	7	4	6	7	7	7	7	6
495	45	6.175	6.2	6.33333	5.5	6.66667	6.375	6.75	6	6.83333	6.69444	6.75	6.66667	6.66667	6.66667	7	7	5.66667	7	6.33333	7	5	6	7	6	5	7	7	6	5	5	6	7	6	7	7	7	6	7	5	7	6	6	7	7	6	7	7	7
496	45	4.475	4.4	4.33333	4.5	4.66667	6.75	6.75	6.75	4.83333	5.05556	5.5	4	5.66667	6.5	7	6.33333	5.66667	7	5.33333	3	4	5	5	5	3	5	5	4	6	5	3	5	5	4	6	7	7	7	7	6	7	7	6	6	5	3	4	5
497	45	5.37083	6.4	4.66667	4.75	5.66667	3.625	3.75	3.5	4.5	4.58333	4.75	4.33333	4.66667	6	6	6.33333	5.66667	6	6.33333	7	7	6	7	5	4	5	5	5	5	4	5	6	5	6	4	7	1	3	2	3	3	6	4	4	5	6	5	3
498	45	6.00417	6.6	6.66667	5.75	5	5.25	4.75	5.75	5.66667	5.33333	6	5.66667	4.33333	6.4	6.6	6.33333	6.66667	6	4.33333	7	6	7	7	6	7	6	7	6	6	5	6	6	4	5	4	5	4	6	6	6	6	5	6	6	6	5	6	5
499	45	5.30833	5.4	4.66667	6.5	4.66667	7	7	7	4.33333	6.47222	6.75	6.66667	6	6.78333	6.8	7	6.33333	7	5.66667	6	5	5	5	6	5	5	4	6	6	7	7	5	5	4	7	7	7	7	7	7	7	7	4	3	4	6	4	5
500	45	5.7	5.8	5	6	6	3	4	2	7	6.83333	6.5	7	7	6.36667	5.8	7	6.33333	6.33333	7	6	6	5	6	6	6	4	5	5	6	6	7	7	5	6	4	4	4	4	1	3	2	2	7	7	7	7	7	7
501	45	4.80833	4.4	4.66667	5.5	4.66667	7	7	7	6.5	6.13889	6.75	6	5.66667	6.66667	7	7	6.66667	6	5	4	4	5	5	4	5	5	4	5	6	6	5	4	4	6	7	7	7	7	7	7	7	7	7	7	7	6	6	6
502	45	6.28333	6.8	6	7	5.33333	6.125	7	5.25	5.5	5.94444	6.5	5.66667	5.66667	6.56667	6.6	6.66667	6.66667	6.33333	5	7	7	6	7	7	5	6	7	7	7	7	7	6	5	5	7	7	7	7	7	7	6	1	6	6	5	6	5	5
503	46	2.39167	2.4	2.33333	2.5	2.33333	6.5	6.5	6.5	3.33333	2.05556	1.5	1.33333	3.33333	1.4	1.6	1	1.33333	1.66667	6.66667	2	3	2	2	3	2	3	2	3	3	3	1	1	2	4	7	7	6	6	6	6	7	7	5	4	3	2	2	4
504	46	2.05833	1.4	2.33333	2.5	2	5.375	5	5.75	1.66667	4.05556	3.5	3.66667	5	1.4	1.6	1.33333	1.66667	1	7	2	1	2	1	1	1	3	3	1	4	3	2	1	3	2	6	6	3	5	7	5	4	7	2	1	2	1	2	2
505	46	2.3375	2.6	2.66667	1.75	2.33333	6.5	6.5	6.5	3.33333	1.97222	2.25	2	1.66667	1.28333	1.8	1	1	1.33333	4.33333	3	2	2	3	3	2	3	3	2	1	2	2	2	2	3	7	7	7	5	6	7	7	6	3	2	3	4	4	4
506	46	1.8125	1	2	2.25	2	5.625	4.25	7	2.33333	4.58333	4.75	4.66667	4.33333	1.48333	1.6	1	1.66667	1.66667	6.66667	1	1	1	1	1	2	2	2	2	3	2	2	2	2	2	6	1	6	4	7	7	7	7	3	1	3	2	2	3
507	46	1.73333	1.6	2	2	1.33333	3.375	3.5	3.25	2.16667	2	3	1.66667	1.33333	1.25	1	1	1.66667	1.33333	7	1	1	4	1	1	2	2	2	1	1	2	4	2	1	1	3	3	4	4	3	3	4	3	1	3	2	4	2	1
508	46	1.92917	1.8	2	2.25	1.66667	5.625	4.25	7	2.33333	4.52778	5.25	3.33333	5	1.51667	1.4	2	1.66667	1	6	2	2	2	1	2	3	1	2	3	1	3	2	2	1	2	5	1	7	4	7	7	7	7	2	3	3	2	1	3
509	46	1.65	1.6	1.66667	2	1.33333	6.25	6.25	6.25	2	4.02778	3.75	3.66667	4.66667	1.51667	1.4	2	1.66667	1	6.66667	2	2	2	1	1	3	1	1	3	1	2	2	1	2	1	6	7	6	6	6	7	6	6	2	2	2	1	3	2
510	46	1.70833	2	1.33333	1.5	2	4.375	3.5	5.25	2	3.13889	2.75	3.33333	3.33333	1.38333	1.2	1.66667	1.66667	1	7	3	2	2	2	1	2	1	1	1	1	3	1	2	2	2	5	2	2	5	5	6	5	5	3	4	1	1	2	1
511	46	1.92917	1.8	2	2.25	1.66667	6.375	6.25	6.5	2.33333	5.13889	5.75	4.66667	5	1.6	1.4	1.66667	1.66667	1.66667	5.66667	3	1	2	2	1	2	1	3	2	3	1	3	2	2	1	6	7	5	7	5	7	7	7	2	3	3	1	2	3
512	46	1.37917	1.6	1	1.25	1.66667	5	5.5	4.5	1.16667	3.52778	3.25	4	3.33333	1.41667	1	2	1.66667	1	7	3	1	2	1	1	1	1	1	1	1	2	1	2	2	1	5	5	5	7	5	5	5	3	2	1	1	1	1	1
513	46	1.65	1.6	1.66667	2	1.33333	6.125	7	5.25	1.66667	4.72222	4.5	4.66667	5	1.56667	1.6	1.33333	2	1.33333	4.66667	3	1	1	2	1	1	2	2	1	2	3	2	1	1	2	7	7	7	7	5	5	5	6	1	2	2	1	2	2
514	47	5.45	4.8	5	6	6	6.75	6.75	6.75	5.66667	6.08333	6.25	6.66667	5.33333	6.86667	6.8	7	7	6.66667	7	5	5	4	5	5	6	5	4	6	6	6	6	6	6	6	7	6	7	7	6	7	7	7	5	5	6	6	7	5
515	47	5.425	5.2	5.33333	5.5	5.66667	3.375	3	3.75	4.66667	6.58333	6.75	6.66667	6.33333	6.4	6.6	6.33333	6.66667	6	5	4	6	6	5	5	6	4	6	6	5	4	7	5	5	7	3	2	4	3	2	3	4	6	5	5	5	2	5	6
516	47	5.50417	5.6	5.66667	5.75	5	7	7	7	4.83333	6.02778	5.75	6.33333	6	6.83333	7	7	6.66667	6.66667	5.66667	5	7	5	5	6	7	5	5	5	6	5	7	5	4	6	7	7	7	7	7	7	7	7	6	5	5	5	3	5
517	47	5.45	4.8	5	6	6	5	5.5	4.5	5.66667	5.94444	6.5	5.33333	6	6.51667	6.4	6.66667	6	7	7	5	4	5	5	5	5	6	4	5	6	7	6	7	5	6	6	6	4	6	4	2	5	7	6	6	5	5	6	6
518	47	6.12083	6.4	5.66667	5.75	6.66667	6.375	6.75	6	5.83333	6.22222	6	6.33333	6.33333	6.85	6.4	7	7	7	6.33333	5	6	7	7	7	6	5	6	5	7	5	6	7	6	7	7	7	7	6	6	6	6	6	6	5	6	6	5	7
519	47	6.20417	6.4	5.66667	6.75	6	4.25	4.25	4.25	7	6.52778	6.25	7	6.33333	6.51667	6.4	6.66667	6.33333	6.66667	4.33333	6	6	7	6	7	5	5	7	6	7	7	7	5	7	6	4	4	4	5	4	4	5	4	7	7	7	7	7	7
520	47	6.14583	5	7	6.25	6.33333	4	4	4	6.83333	6.19444	6.25	6.33333	6	6.46667	6.2	6.33333	6.33333	7	6.66667	4	5	5	7	4	7	7	7	7	6	6	6	7	7	5	4	4	4	4	4	4	4	4	7	7	7	6	7	7
521	47	6.125	7	6.33333	5.5	5.66667	7	7	7	5.83333	6.58333	6.75	6	7	6.86667	6.8	6.66667	7	7	6.33333	7	7	7	7	7	6	6	7	6	5	4	7	5	7	5	7	7	7	7	7	7	7	7	5	7	5	7	6	5
522	47	5.75833	6.2	5.66667	5.5	5.66667	6.375	6.75	6	6.16667	6.22222	6	6.66667	6	6.75	7	7	6	7	4	7	7	5	6	6	6	5	6	7	6	5	4	5	6	6	7	7	6	7	6	6	6	6	7	7	7	5	5	6
523	47	6.22917	6	6.33333	6.25	6.33333	6.375	6.25	6.5	6.16667	6.38889	6.5	6	6.66667	6.81667	6.6	7	6.66667	7	5.66667	5	6	6	7	6	7	6	6	7	7	6	5	6	7	6	7	6	5	7	7	6	7	6	6	6	6	7	6	6
524	47	6.12083	6.4	5.66667	5.75	6.66667	7	7	7	5.83333	6.55556	7	5.66667	7	6.86667	6.8	7	7	6.66667	6.33333	7	6	6	7	6	5	6	6	6	6	6	5	6	7	7	7	7	7	7	7	7	7	7	5	5	6	6	6	7
525	47	5.87083	5.4	5.66667	5.75	6.66667	5.875	6.25	5.5	4.33333	6.19444	6.25	6	6.33333	6.73333	6.6	7	6.33333	7	4.33333	5	6	4	5	7	6	6	5	6	6	4	7	7	7	6	7	5	6	7	6	6	6	4	4	6	2	5	5	4
526	48	6.50417	6.6	6.66667	6.75	6	6.5	6.5	6.5	5.83333	6.52778	6.25	6.33333	7	6.65	6.6	6.66667	7	6.33333	5.66667	7	7	6	6	7	7	7	6	7	7	7	6	5	7	6	6	7	7	6	7	7	6	6	7	5	5	7	5	6
527	48	4.2	5.8	3	4	4	6.625	6.5	6.75	6.16667	6.30556	6.25	6.33333	6.33333	6.71667	6.2	7	7	6.66667	5	5	5	6	7	6	3	3	3	4	4	3	5	3	6	3	7	6	6	7	6	7	7	7	6	7	6	7	5	6
528	48	4.64583	6	5	3.25	4.33333	5.25	6.25	4.25	5.16667	6.44444	6	7	6.33333	6.36667	6.8	6.33333	6.33333	6	4.33333	6	5	6	6	7	5	6	4	4	3	3	3	3	5	5	5	7	7	6	5	4	4	4	6	5	4	5	6	5
529	48	6.45	5.8	6	7	7	5.875	6.25	5.5	6.83333	6.47222	6.75	6.33333	6.33333	6.56667	6.6	7	6.33333	6.33333	7	5	7	5	5	7	5	6	7	7	7	7	7	7	7	7	5	7	7	6	5	6	5	6	6	7	7	7	7	7
530	48	4.89583	6	6	3.25	4.33333	5	5	5	4.66667	5.22222	5	5.33333	5.33333	6.23333	6.6	6.33333	6.66667	5.33333	6.66667	6	6	6	7	5	6	6	6	3	3	4	3	3	5	5	5	4	5	6	4	6	4	6	4	6	5	4	5	4
531	48	6.37083	6.4	6.66667	5.75	6.66667	5	5.5	4.5	5.5	6.36111	6.75	5.66667	6.66667	6.4	6.6	6.66667	5.66667	6.66667	5.33333	7	6	7	6	6	6	7	7	6	5	7	5	6	7	7	6	6	5	5	5	4	5	4	5	6	6	6	5	5
532	48	6.4	6.6	6	6	7	6.125	7	5.25	6.5	6.55556	6	7	6.66667	6.56667	6.6	6.66667	6.33333	6.66667	6.33333	7	7	7	7	5	6	6	6	7	7	4	6	7	7	7	7	7	7	7	6	7	6	2	7	5	7	7	6	7
533	48	4.86667	4.8	5.66667	4	5	5	5	5	3.66667	4.41667	4.25	4	5	6.18333	6.4	6.33333	6	6	4.66667	5	5	4	5	5	5	7	5	3	4	4	5	4	6	5	6	6	4	4	5	5	4	6	5	4	4	3	3	3
534	48	4.975	6.4	3.33333	6.5	3.66667	4.375	4	4.75	5.83333	4.27778	4.5	2.33333	6	6.11667	5.8	6.33333	5.66667	6.66667	6.33333	7	6	6	6	7	3	4	3	6	6	7	7	3	4	4	4	4	4	4	5	3	7	4	4	6	6	6	6	7
535	48	5.77917	6.2	5.33333	5.25	6.33333	6.5	7	6	6.16667	6.41667	6.25	6.66667	6.33333	6.65	6.6	6.33333	7	6.66667	6.33333	5	7	7	5	7	6	5	5	6	5	5	5	7	7	5	7	7	7	7	6	6	6	6	6	7	7	4	7	6
536	48	5.67083	5.6	4.66667	5.75	6.66667	6.75	6.75	6.75	5	6.02778	5.75	6.66667	5.66667	6.75	6	7	7	7	6.66667	5	5	6	6	6	5	4	5	6	6	5	6	7	6	7	7	7	6	7	7	7	7	6	5	5	5	4	6	5
537	48	6.00417	5.6	5.66667	6.75	6	7	7	7	4.66667	6.08333	6.25	6.33333	5.66667	6.61667	6.8	7	6	6.66667	6.66667	6	6	5	5	6	6	6	5	7	7	7	6	5	7	6	7	7	7	7	7	7	7	7	4	6	4	6	3	5
538	48	4.69583	4.2	6	4.25	4.33333	4.5	4.5	4.5	5.33333	6.91667	6.75	7	7	6.46667	6.2	7	6	6.66667	6.66667	5	5	3	5	3	6	6	6	5	4	5	3	5	4	4	7	4	3	4	6	4	4	4	3	5	6	6	6	6
539	49	5.34167	6.2	4.33333	4.5	6.33333	7	7	7	5.33333	6.08333	5.25	6.66667	6.33333	6.56667	6.6	6.66667	7	6	3	6	6	7	7	5	4	5	4	3	6	4	5	7	5	7	7	7	7	7	7	7	7	7	5	6	6	5	5	5
540	49	3	4	1	4	3	5.375	4.5	6.25	2.16667	3.66667	3	4	4	4.7	4.8	4.33333	5	4.66667	2.66667	3	4	4	4	5	1	1	1	3	4	4	5	2	4	3	4	6	4	4	6	7	6	6	1	2	2	5	1	2
541	49	5.34167	6.2	4.33333	4.5	6.33333	4.75	5.25	4.25	6.33333	5.08333	5.25	5	5	3.96667	4.2	4.33333	4.33333	3	3	6	6	6	7	6	4	4	5	6	4	5	3	6	6	7	4	6	5	6	5	6	3	3	7	7	7	5	6	6
542	49	3.14167	2.4	4.33333	2.5	3.33333	6.125	7	5.25	4.16667	6.38889	6.5	6	6.66667	6.35	6.4	7	5.33333	6.66667	3.33333	3	3	2	2	2	4	4	5	2	2	2	4	5	2	3	7	7	7	7	5	6	3	7	5	3	3	5	4	5
543	49	5.67083	4.6	5.66667	5.75	6.66667	4.625	4.25	5	4	5.91667	5.75	6	6	5.3	5.2	5	5.33333	5.66667	3	4	5	5	4	5	6	5	6	6	6	6	5	6	7	7	4	6	3	4	5	5	5	5	3	3	3	5	5	5
544	49	4.475	4.4	4.33333	4.5	4.66667	6.125	6.5	5.75	4.66667	6.55556	7	6.33333	6.33333	6.5	6	6	7	7	4	5	4	4	5	4	5	3	5	5	4	5	4	5	5	4	7	6	7	6	6	6	6	5	6	4	5	3	6	4
545	49	3.42083	2.6	3.66667	2.75	4.66667	4.25	4.25	4.25	3.66667	4.52778	4.25	3.66667	5.66667	4.55	4.2	4.33333	6	3.66667	3.33333	3	3	2	2	3	3	3	5	2	4	2	3	4	6	4	5	1	7	4	7	3	4	3	4	3	5	4	3	3
546	49	3.52917	4.2	1.33333	4.25	4.33333	5.5	5	6	4.83333	5.61111	5.5	6	5.33333	4.61667	4.8	5	4.33333	4.33333	3.66667	3	4	5	5	4	1	2	1	4	4	3	6	4	5	4	6	5	4	5	7	5	6	6	4	6	6	5	4	4
547	49	6.00417	6.6	5.66667	6.75	5	4.875	4	5.75	4.66667	6.91667	6.75	7	7	5.91667	6	5	6.33333	6.33333	3.66667	7	7	6	7	6	6	5	6	6	7	7	7	5	5	5	4	4	4	4	5	6	6	6	6	5	6	3	4	4
548	49	4.17083	4.6	3.66667	3.75	4.66667	6	5.5	6.5	3.16667	5.19444	5.25	5	5.33333	4.73333	4.6	5	4.66667	4.66667	3.66667	5	3	5	5	5	4	3	4	5	4	3	3	5	5	4	5	5	6	6	6	7	7	6	3	4	3	3	3	3
549	49	3.80417	2.8	4.66667	4.75	3	5.375	4.5	6.25	3.33333	5.55556	6	5.33333	5.33333	4.56667	4.6	5.33333	4.33333	4	3	4	2	2	3	3	5	5	4	5	4	5	5	3	2	4	5	4	4	5	6	6	6	7	4	3	3	4	2	4
550	50	4.47083	2.8	4.66667	4.75	5.66667	4.375	4	4.75	4.66667	3.38889	3.5	4.33333	2.33333	2.36667	2.8	1.66667	2.33333	2.66667	5.66667	3	3	1	3	4	3	6	5	6	4	4	5	4	7	6	2	4	6	4	4	3	5	7	5	5	4	5	4	5
551	50	4.17083	4.6	3.66667	3.75	4.66667	5.875	6.75	5	3.16667	4.25	3.75	4	5	4.11667	3.8	3.66667	5	4	5	6	4	5	4	4	4	4	3	5	3	4	3	4	5	5	6	7	7	7	5	5	5	5	4	2	3	4	5	1
552	50	4.5	4	4	5	5	5.75	5.25	6.25	4.83333	4.55556	4	4	5.66667	4.16667	4	4.33333	3.66667	4.66667	5.66667	4	4	3	5	4	3	4	5	5	6	5	4	5	5	5	5	6	5	5	7	7	6	5	3	4	6	4	6	6
553	50	5	4	5	5	6	6.5	6	7	3.83333	6.72222	6.5	7	6.66667	5.31667	5.6	5	5.33333	5.33333	6	3	4	5	4	4	6	4	5	5	6	5	4	6	6	6	7	5	7	5	7	7	7	7	3	5	5	3	3	4
554	50	4.89167	4.4	5.33333	3.5	6.33333	6.625	6.5	6.75	3.66667	5.66667	5	6	6	3.95	3.8	4	4.33333	3.66667	5.66667	5	5	4	5	3	6	5	5	4	4	3	3	6	7	6	7	6	7	6	6	7	7	7	4	5	3	3	4	3
555	50	3.67083	3.6	3.66667	2.75	4.66667	5.75	5.25	6.25	3.16667	4.69444	4.75	6.33333	3	4.06667	4.6	3.66667	4	4	4.33333	4	2	2	5	5	4	3	4	2	2	2	5	5	5	4	4	4	7	6	7	6	5	7	2	4	3	4	4	2
556	50	3.75	3	3	5	4	1.75	2.5	1	2.33333	1.91667	1.75	2.33333	1.66667	2.78333	2.8	3	2.33333	3	6.66667	3	2	3	4	3	4	3	2	6	4	6	4	4	5	3	3	2	1	4	1	1	1	1	1	3	1	4	2	3
557	50	4.39167	3.4	5.33333	3.5	5.33333	5.5	6	5	5.5	5.44444	6	5.33333	5	4.23333	4.6	4.33333	3.66667	4.33333	5.33333	4	5	3	2	3	5	6	5	3	3	3	5	5	5	6	6	6	6	6	5	5	5	5	6	6	6	4	4	7
558	50	3.47083	3.8	2.66667	3.75	3.66667	6	6.5	5.5	4.66667	5.83333	5.5	5.66667	6.33333	4.6	5.4	4.33333	4.66667	4	4.33333	4	4	5	4	2	3	3	2	4	3	4	4	5	3	3	5	7	7	7	6	6	5	5	4	3	5	6	4	6
559	50	3.7	4.8	3	3	4	4.5	5.5	3.5	4.16667	4.55556	4	6.33333	3.33333	2.85	2.4	2.66667	3	3.33333	4.33333	5	5	5	5	4	3	3	3	3	3	3	3	4	4	4	5	6	6	5	4	4	3	3	3	5	6	3	3	5
560	50	4.11667	4.8	4.66667	3	4	6.75	6.75	6.75	5	5.94444	5.5	6.66667	5.66667	4.05	4.2	3.66667	4.66667	3.66667	5.33333	5	4	5	5	5	4	5	5	1	5	2	4	3	4	5	7	7	7	6	7	6	7	7	5	5	5	5	5	5
561	51	4.95	4.8	5	5	5	6	5.5	6.5	4.66667	5.69444	5.75	5.66667	5.66667	4.08333	4	5	3.33333	4	6.33333	6	4	3	5	6	5	5	5	3	6	6	5	5	5	5	5	4	7	6	6	6	7	7	4	6	6	4	4	4
562	51	4.47083	2.8	4.66667	4.75	5.66667	3.375	4	2.75	4.66667	5.91667	5.75	6.33333	5.66667	4.01667	4.4	4	4.33333	3.33333	6.33333	3	2	4	2	3	4	5	5	5	4	5	5	6	6	5	5	3	3	5	7	1	1	2	4	4	4	5	6	5
563	51	3.94583	2.2	5	4.25	4.33333	4.125	4.75	3.5	4.16667	3.80556	2.75	5.66667	3	3.73333	3.6	4.33333	3.33333	3.66667	4.33333	1	2	2	3	3	4	7	4	5	5	4	3	4	5	4	5	5	5	4	5	2	3	4	3	4	4	5	4	5
564	51	4.02917	3.2	4.33333	4.25	4.33333	4.25	4.75	3.75	4	4.47222	4.75	3.33333	5.33333	3.03333	2.8	3.33333	3	3	4.66667	4	3	3	3	3	5	5	3	4	4	4	5	5	3	5	5	5	5	4	5	4	3	3	4	4	5	3	3	5
565	51	3.95	3.8	4	4	4	4.625	4.75	4.5	4.33333	3.38889	3.5	4	2.66667	3.78333	3.8	4.66667	3.33333	3.33333	4.66667	3	5	3	3	5	3	5	4	5	4	4	3	4	4	4	5	7	3	4	4	4	4	6	3	4	5	5	5	4
566	51	3.42083	3.6	3.66667	2.75	3.66667	6.25	5.75	6.75	3.66667	5.69444	5.75	5.33333	6	5.26667	5.4	5.33333	4.66667	5.66667	4.66667	4	3	4	3	4	4	4	3	3	3	2	3	5	3	3	5	6	6	6	7	6	7	7	5	3	3	3	3	5
567	51	4.11667	3.8	5.66667	3	4	4.375	4	4.75	4	3.61111	3.5	4.66667	2.66667	2.81667	2.6	3	3	2.66667	4.66667	4	3	4	3	5	6	6	5	2	4	4	2	4	4	4	4	3	6	3	5	4	5	5	3	4	5	4	5	3
568	51	4.17083	3.6	3.66667	4.75	4.66667	3.5	4.5	2.5	4.16667	3.97222	4.25	4	3.66667	3.58333	4	3.66667	3.33333	3.33333	6.66667	4	4	4	3	3	3	3	5	5	5	5	4	4	5	5	4	5	5	4	4	2	2	2	6	3	3	4	5	4
569	51	5.45	4.8	5	6	6	2.25	3	1.5	4.66667	6.83333	6.5	7	7	3.91667	4	3	4.66667	4	7	5	6	6	4	3	5	5	5	6	6	6	6	6	6	6	4	3	3	2	2	1	1	2	4	5	6	4	4	5
570	51	5.75	6	5	6	6	4	4	4	4.16667	4.69444	4.75	4.66667	4.66667	4.01667	3.4	4	4.33333	4.33333	5.66667	7	5	7	6	5	4	5	6	4	7	7	6	7	5	6	5	4	2	5	4	4	4	4	4	3	4	4	5	5
571	51	5.52917	5.2	4.33333	6.25	6.33333	5.875	6.75	5	4.33333	6.08333	6.25	6	6	4.2	4.8	3.66667	4.33333	4	6.33333	4	6	5	5	6	5	5	3	6	7	6	6	7	6	6	7	7	7	6	5	6	4	5	4	4	6	4	4	4
572	52	5.42083	6.6	4.66667	4.75	5.66667	4.625	4.25	5	3.66667	6.5	6.5	6.66667	6.33333	6.45	6.8	7	5.33333	6.66667	6	7	6	7	7	6	5	5	4	5	5	4	5	6	6	5	4	4	5	4	5	4	5	6	3	5	3	5	3	3
573	52	5.7	5.8	5	6	6	6.875	6.75	7	7	6.80556	6.75	7	6.66667	6.18333	6.4	6.33333	5.66667	6.33333	5	6	5	7	5	6	5	5	5	5	7	6	6	5	7	6	6	7	7	7	7	7	7	7	7	7	7	7	7	7
574	52	5.37083	6.4	4.66667	4.75	5.66667	5.75	6.25	5.25	3.5	4.05556	4.5	2	5.66667	5.16667	5	5.33333	5	5.33333	6.33333	7	7	5	7	6	5	4	5	5	5	5	4	5	7	5	7	6	6	6	4	6	4	7	5	2	2	4	3	5
575	52	6.70417	6.4	7	6.75	6.66667	5.5	6	5	6.5	6.30556	6.25	6.33333	6.33333	5.7	5.8	6	5.66667	5.33333	4.33333	6	6	7	6	7	7	7	7	7	7	7	6	6	7	7	6	6	5	7	4	5	6	5	7	6	7	7	6	6
576	52	4.17083	4.6	3.66667	3.75	4.66667	7	7	7	4.16667	6.58333	6.75	6.33333	6.66667	6.31667	5.6	5.66667	7	7	6.33333	4	4	6	6	3	4	3	4	3	4	3	5	4	4	6	7	7	7	7	7	7	7	7	3	5	3	5	4	5
577	52	6.425	6.2	6.33333	6.5	6.66667	5.5	6	5	6.66667	6.19444	6.25	6.33333	6	6.65	6.6	6.66667	6.33333	7	7	6	6	6	7	6	7	6	6	6	6	7	7	7	6	7	6	6	6	6	5	5	5	5	7	7	7	7	6	6
578	52	4.55833	5.4	3.66667	5.5	3.66667	4.75	5.25	4.25	3	5.66667	6	5.66667	5.33333	5.28333	5.8	5.33333	5.33333	4.66667	4.66667	4	7	5	5	6	3	4	4	5	5	5	7	4	2	5	5	6	4	6	4	4	5	4	1	4	4	4	3	2
579	52	4.5	4	5	5	4	4.625	4.25	5	4.83333	6.72222	6.5	6.66667	7	6.56667	6.6	6.66667	7	6	5	2	5	3	5	5	5	4	6	4	6	6	4	4	4	4	5	4	3	5	5	6	5	4	4	5	5	5	4	6
580	52	4.2	4.8	4	4	4	4	5.5	2.5	5.16667	6.19444	6.25	6	6.33333	6.23333	5.6	7	6.33333	6	4.66667	5	6	5	4	4	3	5	4	4	4	4	4	3	4	5	5	7	5	5	2	2	3	3	5	5	4	5	6	6
581	52	5.225	4.4	6.33333	5.5	4.66667	6.125	6.5	5.75	4.16667	5.69444	6.75	6	4.33333	6.78333	6.8	7	7	6.33333	4.66667	4	4	4	6	4	6	7	6	5	5	5	7	4	6	4	6	6	7	7	7	6	5	5	4	5	4	4	4	4
582	53	3.725	4.4	3.33333	4.5	2.66667	4.25	5.75	2.75	4.33333	4.55556	4	4	5.66667	3.55	3.2	4.33333	3	3.66667	5.66667	4	5	4	4	5	3	3	4	3	5	6	4	2	4	2	7	7	3	6	2	4	2	3	4	6	4	4	3	5
583	53	4.75	4	4	5	6	2.75	2	3.5	4.5	5.97222	6.25	6.33333	5.33333	4.3	4.2	4	4	5	7	3	3	4	5	5	5	3	4	6	5	4	5	7	7	4	2	2	2	2	1	6	1	6	4	4	5	6	4	4
584	53	5.12083	5.4	4.66667	4.75	5.66667	2.375	3	1.75	6	6.80556	6.75	7	6.66667	4.46667	4.2	4.33333	5.33333	4	4.33333	5	6	5	6	5	4	5	5	4	5	4	6	7	4	6	4	2	3	3	3	1	2	1	5	6	6	7	6	6
585	53	4.77917	4.2	4.33333	5.25	5.33333	6	5	7	3.5	6.88889	7	7	6.66667	6.46667	6.2	6	7	6.66667	4.66667	4	4	4	4	5	5	3	5	6	5	5	5	5	6	5	6	4	4	6	7	7	7	7	4	2	5	3	4	3
586	53	4.67083	4.6	4.66667	3.75	5.66667	4.375	4	4.75	4.16667	6.36111	5.75	6.33333	7	4.36667	3.8	4.33333	4.66667	4.66667	4.66667	6	4	5	4	4	5	5	4	5	4	3	3	6	6	5	3	4	5	4	2	7	6	4	4	4	4	4	4	5
587	53	4.64583	5	5	4.25	4.33333	6.375	6.75	6	4.16667	6.61111	6.5	6.66667	6.66667	6.55	6.2	6.33333	6.66667	7	5	5	4	4	6	6	5	6	4	3	5	5	4	5	4	4	6	7	7	7	7	6	5	6	3	4	4	4	5	5
588	53	4.25417	4.6	4.66667	4.75	3	4	4.5	3.5	4.33333	4.75	4.25	5	5	3.25	4	3.66667	3	2.33333	5.66667	5	4	4	4	6	4	5	5	4	5	4	6	5	1	3	5	2	5	6	1	2	4	7	4	4	5	4	5	4
589	53	5.81667	6.6	6.66667	5	5	6.375	6.75	6	4.33333	6.38889	6.5	6.66667	6	6.36667	6.8	6	6.66667	6	6.33333	7	7	5	7	7	7	7	6	4	6	4	6	5	5	5	7	6	7	7	5	7	6	6	3	5	4	4	6	4
590	53	4.95	5.8	4	5	5	3.625	3.25	4	5.66667	3.86111	3.25	4	4.33333	3	3	3	3.33333	2.66667	6	5	7	5	5	7	4	4	4	4	4	5	7	4	5	6	3	4	3	3	5	2	4	5	6	5	5	6	6	6
591	53	4.5	4	4	5	5	4.625	4.25	5	4.83333	4.69444	4.75	4.66667	4.66667	3.73333	3.6	4	3.33333	4	5	4	4	3	5	4	4	4	4	4	5	5	6	4	6	5	4	4	5	4	5	5	5	5	6	5	5	4	5	4
592	53	4.64583	5	5	4.25	4.33333	4.75	5.25	4.25	4.16667	6.52778	6.25	6.66667	6.66667	4.53333	4.8	4	4.33333	5	5.66667	6	5	4	4	6	5	5	5	5	4	3	5	5	4	4	5	6	5	5	4	1	5	7	4	4	4	4	5	4
593	54	4.75	4	4	6	5	2.75	3.25	2.25	4.5	5.97222	6.25	5.66667	6	4.28333	3.8	4.33333	4.33333	4.66667	2.66667	4	4	4	4	4	4	5	3	6	6	6	6	6	4	5	4	4	1	4	2	2	4	1	3	5	6	5	4	4
594	54	3.75	2	4	5	4	6	5.5	6.5	4.33333	6.08333	6.25	6	6	5.91667	6	6	6.33333	5.33333	3.66667	2	2	3	2	1	4	4	4	5	6	4	5	4	4	4	6	6	5	5	6	7	6	7	5	3	5	5	4	4
595	54	3.975	4.4	3.33333	5.5	2.66667	5.5	5.5	5.5	4.83333	5.30556	5.25	5	5.66667	4.26667	4.4	5	4	3.66667	4.33333	5	6	4	3	4	4	3	3	5	6	5	6	3	3	2	7	5	5	5	6	5	6	5	4	6	6	5	4	4
596	54	5.25	4	5	6	6	1.875	1.75	2	5.66667	5.91667	5.75	6	6	2.95	2.8	2.66667	3.33333	3	2	3	4	3	5	5	5	4	6	5	7	5	7	7	7	4	1	1	2	3	1	1	3	3	6	4	6	6	6	6
597	54	3.92083	3.6	3.66667	3.75	4.66667	6.5	6.5	6.5	3.66667	5.63889	6.25	5.66667	5	5.96667	6.2	6	5.33333	6.33333	4	4	3	4	4	3	5	3	3	3	5	3	4	4	5	5	7	7	6	6	7	6	7	6	4	4	3	3	4	4
598	54	5.7	5.8	5	6	6	6.375	6.75	6	4	6.52778	6.25	7	6.33333	6.35	6.4	6.66667	6	6.33333	4.33333	6	5	6	6	6	5	5	5	5	6	6	7	5	6	7	7	6	7	7	6	7	5	6	4	4	4	4	4	4
599	54	2.6125	2.2	3	2.25	3	3.875	3	4.75	3.66667	1.94444	1.5	1.66667	2.66667	3.68333	3.4	3.66667	4	3.66667	6	3	1	3	1	3	3	3	3	3	2	3	1	3	3	3	5	3	1	3	6	4	5	4	3	3	5	3	4	4
600	54	5.37083	6.4	4.66667	4.75	5.66667	5	5	5	5	5.91667	5.75	6	6	5.23333	5.6	5	5.66667	4.66667	5.33333	6	7	6	6	7	6	4	4	5	5	4	5	5	7	5	6	6	2	6	5	4	4	7	6	4	5	6	4	5
601	54	5.34167	6.2	4.33333	4.5	6.33333	4.375	4.5	4.25	5.33333	6.77778	7	6.33333	7	4.31667	4.6	3.66667	4.33333	4.66667	3.33333	6	6	5	7	7	5	4	4	6	3	5	4	5	7	7	5	7	3	3	2	3	5	7	6	6	6	6	4	4
602	54	4.42083	4.6	4.66667	3.75	4.66667	6.5	6	7	5	5.63889	5.25	6	5.66667	4.93333	5.4	4.66667	5.33333	4.33333	3	5	6	5	3	4	5	4	5	3	3	6	3	5	5	4	6	6	6	6	7	7	7	7	4	4	4	6	6	6
603	55	5.11667	4.8	6.66667	4	5	4.875	4	5.75	4	6.72222	6.5	7	6.66667	6.38333	6.2	6.33333	6	7	5.33333	3	6	5	4	6	7	7	6	4	4	4	4	4	6	5	3	4	5	4	5	6	6	6	5	2	4	3	6	4
604	55	4.36667	3.8	5.66667	4	4	5.625	5.5	5.75	5.5	4.52778	4.25	4.33333	5	6.21667	6.2	6	6	6.66667	5.33333	6	2	4	2	5	6	6	5	4	3	5	4	4	4	4	7	6	3	6	6	6	6	5	7	6	5	5	5	5
605	55	5.95417	6.4	5.66667	5.75	6	6.5	6.5	6.5	6.5	6.72222	6.5	6.66667	7	6.56667	6.6	6.66667	6.33333	6.66667	6.33333	7	7	5	7	6	5	6	6	5	6	7	5	6	6	6	6	7	7	6	7	6	7	6	7	6	7	6	6	7
606	55	6.53333	5.8	7	7	6.33333	7	7	7	6	6.80556	6.75	7	6.66667	6.65	6.6	6.66667	7	6.33333	5.66667	5	6	7	5	6	7	7	7	7	7	7	7	7	7	5	7	7	7	7	7	7	7	7	7	4	5	7	7	6
607	55	5.36667	4.8	6.66667	5	5	6.5	6	7	3.33333	5.69444	5.75	5.66667	5.66667	6.46667	6.2	6.66667	6.33333	6.66667	5.33333	4	6	5	6	3	7	7	6	4	5	5	6	5	4	6	6	6	6	6	7	7	7	7	4	3	3	3	4	3
608	55	5.97917	6	5.33333	6.25	6.33333	6.375	6.75	6	6.5	6.58333	5.75	7	7	6.48333	6.6	6.33333	6.33333	6.66667	5.66667	6	6	6	6	6	6	5	5	7	7	6	5	6	7	6	7	7	7	6	5	7	6	6	7	6	6	7	6	7
609	55	6.22917	6	6.33333	6.25	6.33333	5.75	6.25	5.25	6	6.02778	5.75	6.33333	6	6.33333	7	6.66667	5	6.66667	4.66667	6	6	7	6	5	6	6	7	6	7	6	6	6	6	7	6	6	6	7	5	5	5	6	6	6	6	6	6	6
610	55	6.62083	6.4	6.66667	6.75	6.66667	4.25	4.75	3.75	6.33333	5.27778	5.5	5	5.33333	6	6	6	5.66667	6.33333	5	6	7	7	5	7	6	7	7	6	7	7	7	7	7	6	4	6	4	5	4	4	4	3	5	6	6	7	7	7
611	55	6.62083	6.4	6.66667	6.75	6.66667	4.75	4.75	4.75	6.16667	5.55556	6	5.33333	5.33333	6.21667	6.2	5.66667	6.66667	6.33333	6.66667	7	6	6	7	6	6	7	7	6	7	7	7	7	6	7	5	5	5	4	5	6	5	3	7	6	6	6	6	6
612	55	5.3125	4	6	4.25	7	4.125	4.75	3.5	4.33333	4.61111	4.5	4	5.33333	6.81667	6.6	7	7	6.66667	5	5	5	3	4	3	7	5	6	5	5	3	4	7	7	7	5	4	4	6	3	1	4	6	4	3	4	5	4	6
613	55	5	4	5	6	5	4.375	4.5	4.25	5.83333	6.27778	6.5	6	6.33333	6.18333	6.4	6.66667	5.33333	6.33333	5.33333	5	3	5	3	4	5	6	4	6	6	6	6	5	5	5	4	7	3	4	7	7	1	2	6	7	6	6	6	4
614	56	4.725	4.4	5.33333	4.5	4.66667	5.75	6.25	5.25	6.33333	6.25	6.75	6	6	6.6	6.4	6.66667	6.66667	6.66667	6.33333	5	5	3	6	3	5	5	6	4	4	6	4	6	5	3	6	7	6	6	5	6	5	5	7	7	7	6	5	6
615	56	5.92083	6.6	4.66667	5.75	6.66667	5.5	5.5	5.5	4.5	6.13889	5.75	6.33333	6.33333	6.43333	6.4	6.66667	6.33333	6.33333	3.33333	7	6	7	7	6	5	5	4	7	7	5	4	7	7	6	7	5	4	6	5	7	4	6	4	4	4	6	4	5
616	56	5.92083	5.6	5.66667	5.75	6.66667	4.5	5	4	4.5	6.41667	6.25	6.33333	6.66667	5.98333	6.6	5.66667	5.66667	6	4.66667	4	7	6	4	7	5	7	5	5	5	7	6	6	7	7	5	4	5	6	4	4	4	4	5	5	5	3	5	4
617	56	5.39583	6	7	4.25	4.33333	5.625	5.75	5.5	4.5	6.91667	6.75	7	7	6.65	6.6	6.66667	7	6.33333	5.66667	6	6	6	7	5	7	7	7	5	5	4	3	5	4	4	6	6	6	5	7	6	3	6	5	3	4	6	5	4
618	56	5.52917	5.2	4.33333	6.25	6.33333	5.25	4.75	5.75	6.83333	6.75	6.25	7	7	6.48333	6.6	6.33333	6.33333	6.66667	5.66667	6	5	6	5	4	4	5	4	5	7	6	7	6	7	6	5	4	4	6	6	6	6	5	7	6	7	7	7	7
619	56	4.17083	4.6	3.66667	3.75	4.66667	6.75	6.75	6.75	5.16667	6.02778	5.75	6.33333	6	6.78333	6.8	6.33333	7	7	4.33333	5	4	4	5	5	4	4	3	4	3	4	4	5	4	5	6	7	7	7	7	7	7	6	5	4	5	6	6	5
620	56	5.19583	4.2	7	4.25	5.33333	5.75	6.25	5.25	4.16667	6.61111	6.5	6.66667	6.66667	6.6	6.4	6	7	7	4	3	5	4	4	5	7	7	7	5	4	5	3	6	6	4	5	7	7	6	5	5	6	5	5	5	3	3	5	4
621	56	5	4	5	6	5	6.5	6	7	3.83333	5.75	5.25	5.33333	6.66667	6.65	6.6	6.33333	7	6.66667	6	5	4	3	3	5	6	5	4	6	6	6	6	5	5	5	5	7	7	5	7	7	7	7	5	4	4	4	3	3
622	56	4.45	4.8	4	4	5	3.125	3.25	3	3.66667	3.66667	4	3.33333	3.66667	4.06667	4.6	3.66667	4	4	4.66667	5	4	5	5	5	4	3	5	4	5	4	3	4	6	5	4	3	3	3	2	1	3	6	3	4	3	5	4	3
623	56	4.89583	5	6	4.25	4.33333	7	7	7	4.66667	6.5	6.5	6.66667	6.33333	6	6	6	6.66667	5.33333	4	5	4	6	6	4	6	7	5	5	3	5	4	4	5	4	7	7	7	7	7	7	7	7	5	4	5	5	4	5
624	56	6.2	5.8	6	6	7	7	7	7	5	6.30556	6.25	6.66667	6	5.91667	6	5.66667	6.33333	5.66667	4.33333	5	7	5	5	7	6	6	6	6	7	6	5	7	7	7	7	7	7	7	7	7	7	7	4	6	5	5	6	4
625	57	4.83333	5	4	6	4.33333	5	5	5	6.5	5.97222	6.25	6	5.66667	3.85	4.4	3.33333	3.66667	4	5	4	5	5	6	5	5	3	4	5	7	7	5	4	4	5	6	6	3	5	5	5	5	5	6	7	7	5	7	7
626	57	3.7	3.8	3	4	4	4.25	4.25	4.25	4.16667	4.16667	4.5	3.66667	4.33333	4	4	4.33333	4	3.66667	7	4	3	4	4	4	3	3	3	4	3	4	5	3	5	4	4	5	2	6	4	5	7	1	6	5	4	3	4	3
627	57	4.39167	4.4	5.33333	4.5	3.33333	6.75	6.75	6.75	3.5	7	7	7	7	6.35	6.4	6	6	7	6.66667	3	4	4	6	5	5	5	6	5	4	5	4	2	4	4	7	7	7	6	7	7	7	6	4	3	3	5	3	3
628	57	4.27917	4.2	4.33333	4.25	4.33333	4.5	5	4	5.33333	5.58333	5.75	5	6	4.73333	3.6	4.66667	5.33333	5.33333	5	3	3	5	5	5	4	4	5	4	5	4	4	4	5	4	5	5	5	5	6	3	3	4	5	7	6	5	5	4
629	57	3.67083	2.6	3.66667	3.75	4.66667	3.875	4	3.75	3.16667	3.66667	3	5	3	2.78333	2.8	2.66667	3.33333	2.33333	6.33333	4	3	3	2	1	3	4	4	4	4	3	4	5	5	4	5	4	4	3	7	3	4	1	3	4	4	4	2	2
630	57	5.55833	5.4	4.66667	6.5	5.66667	2.75	3	2.5	6.83333	5.47222	5.75	5.33333	5.33333	3.83333	4	4.66667	3	3.66667	4.66667	5	5	5	6	6	4	4	6	7	7	6	6	6	5	6	3	1	6	2	1	4	2	3	7	6	7	7	7	7
631	57	2.89167	3.4	3.33333	1.5	3.33333	5.5	5.5	5.5	4	3.80556	3.75	3.33333	4.33333	3.33333	3	4	3	3.33333	5	5	3	3	3	3	3	3	4	1	2	1	2	4	3	3	6	5	6	5	6	5	6	5	4	5	4	4	4	3
632	57	3.14167	3.4	3.33333	2.5	3.33333	3.625	3.75	3.5	4.33333	4.61111	4.5	3.66667	5.66667	2.88333	3.2	2.33333	3	3	5	2	3	5	4	3	3	3	4	3	2	3	2	4	4	2	4	3	3	5	4	3	4	3	4	4	4	6	4	4
633	57	4.77917	4.2	4.33333	5.25	5.33333	5.625	5.75	5.5	6.5	6.30556	6.25	6.33333	6.33333	4.3	5.2	4.33333	4	3.66667	6	5	4	5	3	4	4	4	5	6	6	5	4	4	6	6	5	6	7	5	6	5	6	5	6	7	6	7	7	6
634	57	3.69583	3.2	4	3.25	4.33333	6.25	5.75	6.75	3.16667	4.05556	4.5	4	3.66667	3.66667	4	3.66667	3.66667	3.33333	4.66667	3	3	3	3	4	5	4	3	5	4	2	2	5	5	3	5	5	6	7	7	7	6	7	5	2	4	2	3	3
635	58	5.97917	6	5.33333	6.25	6.33333	5.375	5	5.75	6.5	6.83333	6.5	7	7	6.3	6.2	5.66667	6.66667	6.66667	4.66667	7	5	7	6	5	4	6	6	6	6	7	6	7	5	7	5	5	4	6	5	6	6	6	7	6	6	7	6	7
636	58	3.42083	3.6	3.66667	2.75	3.66667	4.75	5.75	3.75	4.5	5.91667	5.75	6.33333	5.66667	4.56667	4.6	4.66667	4.33333	4.66667	4	3	3	4	3	5	4	3	4	2	3	4	2	4	4	3	7	2	7	7	5	4	3	3	5	3	6	4	5	4
637	58	5.87083	5.4	5.66667	5.75	6.66667	6.25	5.75	6.75	4.33333	6.38889	6.5	6.33333	6.33333	6.48333	6.6	6.33333	7	6	5.33333	6	6	5	6	4	6	5	6	5	6	6	6	7	6	7	6	6	5	6	7	7	7	6	4	4	4	4	5	5
638	58	3.39167	3.4	2.33333	4.5	3.33333	4.5	5.5	3.5	4.5	3.72222	3.5	2.66667	5	4.41667	5	4	5	3.66667	4	3	3	2	4	5	2	2	3	5	4	4	5	4	3	3	6	5	5	6	5	3	4	2	4	4	4	6	3	6
639	58	4.2	5.8	3	4	4	6.25	5.75	6.75	5.16667	4.66667	5	3.66667	5.33333	5.9	5.6	6.66667	5.33333	6	4	5	7	5	5	7	3	4	2	4	5	3	4	4	5	3	5	6	6	6	6	7	7	7	5	5	7	5	6	3
640	58	5.50417	5.6	5.66667	5.75	5	5	5.5	4.5	5.83333	5.19444	5.25	6	4.33333	5.45	4.8	5.33333	5	6.66667	3.33333	6	6	5	5	6	6	4	7	5	5	6	7	6	5	4	6	7	4	5	5	6	5	2	4	5	5	7	7	7
641	58	4.275	3.6	3.33333	6.5	3.66667	5.625	5.5	5.75	4.33333	4.69444	5.75	3.33333	5	4.48333	4.6	5	4	4.33333	4.66667	2	2	5	4	5	3	3	4	5	7	7	7	4	3	4	6	5	4	7	7	3	7	6	4	4	5	6	4	3
642	58	4.67083	5.6	4.66667	3.75	4.66667	5	6	4	5.16667	5.22222	5	5.66667	5	4.43333	4.4	4.66667	4	4.66667	5	6	6	6	5	5	5	5	4	4	3	4	4	5	5	4	6	6	6	6	3	4	4	5	5	6	5	6	4	5
643	58	6.12083	6.4	5.66667	5.75	6.66667	5.625	5.75	5.5	4.83333	6.44444	6	7	6.33333	6.3	6.2	6	6	7	7	7	6	7	6	6	5	6	6	7	6	4	6	7	7	6	6	6	6	5	5	6	6	5	5	5	5	5	5	4
644	58	4.52917	5.2	4.33333	4.25	4.33333	6.25	5.75	6.75	2.83333	6.52778	6.25	7	6.33333	6.5	7	6.33333	6.33333	6.33333	1.66667	6	6	4	5	5	5	3	5	4	4	5	4	5	4	4	6	7	4	6	7	7	7	6	4	2	2	4	2	3
645	58	6.50833	6.2	6.66667	6.5	6.66667	2.875	3.5	2.25	6.83333	6	6	6	6	3.68333	3.4	3	5	3.33333	6.66667	7	6	6	6	6	7	6	7	7	6	7	6	7	7	6	4	2	4	4	4	1	3	1	7	7	7	6	7	7
646	58	5.02917	5.2	4.33333	5.25	5.33333	7	7	7	3	5.55556	6	6	4.66667	6.56667	6.6	6.66667	6.66667	6.33333	3.66667	6	6	5	6	3	3	5	5	5	6	5	5	6	5	5	7	7	7	7	7	7	7	7	2	2	4	3	4	3
647	59	4.89167	4.4	5.33333	3.5	6.33333	4.75	5.25	4.25	3.66667	5.30556	5.25	5.66667	5	3.81667	3.6	3.33333	4.33333	4	2	5	4	4	4	5	5	6	5	4	3	4	3	6	7	6	5	5	6	5	5	7	1	4	4	3	4	3	4	4
648	59	4.2	4.8	4	4	4	6.5	6.5	6.5	4.16667	5.41667	5.25	5.66667	5.33333	4.86667	4.8	4.66667	5.33333	4.66667	3.33333	4	6	6	4	4	5	3	4	4	4	5	3	4	5	3	7	7	6	6	6	6	7	7	4	5	3	4	5	4
649	59	4.17083	4.6	3.66667	3.75	4.66667	6.5	6.5	6.5	3.16667	6.55556	7	6	6.66667	6.41667	6	6.66667	6.33333	6.66667	4.66667	5	4	4	6	4	4	3	4	4	4	4	3	5	5	4	6	7	6	7	6	7	6	7	3	4	4	4	3	1
650	59	4.7	5.8	4	4	5	4.625	4.25	5	6.33333	6.52778	6.25	7	6.33333	4.33333	4	4.33333	4.66667	4.33333	6	5	6	5	7	6	3	4	5	5	3	4	4	5	5	5	4	5	4	4	5	5	5	5	7	6	6	6	7	6
651	59	4.11667	3.8	5.66667	4	3	3.875	3	4.75	6	6.30556	6.25	6.66667	6	3.85	3.4	4	3.66667	4.33333	1.33333	4	3	5	3	4	6	5	6	5	4	5	2	3	3	3	4	3	2	3	5	2	5	7	6	6	6	6	6	6
652	59	4.64167	4.4	6.33333	4.5	3.33333	5.125	4.75	5.5	2.16667	5.66667	6	5	6	4.2	3.8	4.66667	3.66667	4.66667	4.33333	4	6	3	4	5	5	7	7	5	3	4	6	3	4	3	3	5	5	6	4	5	6	7	1	3	2	3	3	1
653	59	5.42083	5.6	5.66667	4.75	5.66667	6.625	6.5	6.75	6.5	6.36111	6.75	6.66667	5.66667	6.41667	6	5.66667	7	7	5	5	4	6	7	6	6	5	6	5	4	6	4	5	6	6	7	6	6	7	6	7	7	7	7	5	7	7	6	7
654	59	4.39167	4.4	5.33333	4.5	3.33333	6.625	7	6.25	3.5	3.94444	4.5	2.66667	4.66667	4.23333	4.6	4.33333	4	4	5	5	5	3	3	6	6	5	5	4	4	4	6	3	4	3	7	7	7	7	7	6	6	6	4	3	5	4	3	2
655	59	3.39167	3.4	3.33333	3.5	3.33333	3.625	2.75	4.5	4.5	3.97222	3.25	3.66667	5	4.05	3.2	4	4.33333	4.66667	4	4	3	4	3	3	3	3	4	5	2	4	3	2	3	5	3	2	2	4	5	4	4	5	4	6	6	3	3	5
656	59	4.69583	4.2	6	4.25	4.33333	5.5	6	5	4.33333	4.16667	3.5	4	5	4.7	4.8	4.66667	4.66667	4.66667	3	5	3	3	5	5	6	7	5	3	5	5	4	6	4	3	6	6	6	6	6	7	4	3	3	5	4	4	5	5
657	59	4.45	5.8	3	5	4	4.25	4.25	4.25	2.66667	1.80556	1.75	1.66667	2	3.55	4.2	3	3	4	5	6	6	6	6	5	3	3	3	4	6	4	6	5	4	3	5	4	4	4	6	4	3	4	4	3	2	2	2	3
658	59	4.89167	5.4	6.33333	4.5	3.33333	6	6.5	5.5	3.66667	5.94444	6.5	5.66667	5.66667	5.83333	6	6	5.33333	6	3.33333	6	5	5	5	6	7	7	5	3	5	4	6	5	3	2	6	7	7	6	6	5	5	6	4	4	5	3	3	3
659	60	4.725	6.4	3.33333	5.5	3.66667	5.375	5.25	5.5	3.33333	5.38889	5.5	6.33333	4.33333	5.75	6	6.33333	5.33333	5.33333	5.66667	7	7	6	7	5	3	3	4	6	5	6	5	3	5	3	4	7	6	4	7	6	4	5	3	3	3	3	4	4
660	60	4.64583	6	5	3.25	4.33333	4.125	3.75	4.5	5.16667	4.47222	5.75	4.66667	3	3.73333	3.6	3.33333	4.33333	3.66667	5	6	5	7	7	5	5	5	5	3	4	4	2	4	5	4	3	1	7	4	6	4	4	4	4	4	6	5	6	6
661	60	5.14167	4.4	5.33333	4.5	6.33333	6.625	6.5	6.75	4	4.88889	6	5	3.66667	6.25	6	6.33333	6.66667	6	4.33333	5	5	3	5	4	5	4	7	4	5	5	4	7	6	6	7	6	7	6	7	6	7	7	3	5	5	3	4	4
662	60	3.2	2.8	3	3	4	5	6	4	1.5	4.08333	4.25	4	4	4.11667	2.8	4	5.66667	4	4.66667	3	2	3	2	4	2	3	4	4	3	1	4	3	4	5	6	5	6	7	5	5	1	5	1	2	1	2	1	2
663	60	4.89167	4.4	5.33333	3.5	6.33333	6.75	6.75	6.75	3.66667	5.72222	5.5	5.33333	6.33333	5.56667	5.6	5.33333	5.66667	5.66667	5.33333	3	5	4	5	5	6	5	5	3	3	3	5	7	7	5	7	6	7	7	6	7	7	7	4	4	3	3	4	4
664	60	5.97917	6	5.33333	6.25	6.33333	5.375	5	5.75	4.66667	5.11111	5	5.66667	4.66667	4.58333	5	4.66667	4.33333	4.33333	4.33333	5	6	7	6	6	6	5	5	6	7	7	5	7	6	6	5	5	5	5	5	6	6	6	4	4	4	5	5	6
665	60	4.92083	4.6	4.66667	4.75	5.66667	6	6.5	5.5	5.66667	6.19444	6.25	6.33333	6	6.43333	6.4	6.33333	7	6	6.33333	3	3	6	5	6	4	5	5	6	5	4	4	6	5	6	6	6	7	7	5	6	5	6	6	4	6	7	6	5
666	60	5.64583	5	7	5.25	5.33333	4.875	4	5.75	5	5.80556	5.75	6	5.66667	4.68333	4.4	4.66667	5	4.66667	6.33333	6	4	6	4	5	7	7	7	4	5	6	6	6	6	4	4	4	3	5	6	5	6	6	6	4	4	6	5	5
667	60	5.39583	5	6	5.25	5.33333	7	7	7	5.5	6.13889	5.75	6.33333	6.33333	6.73333	6.6	6.66667	6.66667	7	5.33333	5	4	6	5	5	4	7	7	5	5	6	5	6	6	4	7	7	7	7	7	7	7	7	3	6	6	6	6	6
668	60	6.50833	6.2	6.66667	6.5	6.66667	2.625	2.75	2.5	6	4.66667	4	6.66667	3.33333	3.98333	4.6	3	5	3.33333	5.33333	5	7	7	5	7	7	7	6	6	7	6	7	6	7	7	3	3	3	2	5	1	2	2	7	6	7	5	6	5
669	60	4.00417	4.6	4.66667	3.75	3	6	6	6	2	5.77778	6	5.33333	6	6.33333	6	6.33333	6.33333	6.66667	6.66667	4	5	5	4	5	5	4	5	5	4	3	3	4	2	3	6	7	5	6	7	3	7	7	2	2	2	2	2	2
670	60	5.92083	5.6	5.66667	5.75	6.66667	6.25	5.75	6.75	4.5	6.55556	6	6.66667	7	6.56667	6.6	6.33333	6.33333	7	4.66667	6	6	5	6	5	7	5	5	5	6	6	6	6	7	7	7	5	5	6	7	6	7	7	5	4	4	4	4	6
671	60	6.2	5.8	6	6	7	6.875	6.75	7	6	6.69444	6.75	7	6.33333	5.81667	5.6	6.66667	5.66667	5.33333	6.66667	6	6	6	5	6	5	7	6	6	6	7	5	7	7	7	7	7	7	6	7	7	7	7	7	6	5	6	6	6
672	61	6.34167	6.2	6.33333	6.5	6.33333	1.875	1.75	2	6.5	4.72222	5.5	4	4.66667	2.86667	2.8	3	3.66667	2	6.66667	7	6	5	6	7	7	5	7	5	7	7	7	7	5	7	3	1	1	2	3	2	2	1	6	6	6	7	7	7
673	61	2.7	2.8	3	2	3	6.125	7	5.25	3.83333	6.05556	5.5	6	6.66667	6.36667	6.8	6.66667	6.33333	5.66667	6.33333	3	2	4	3	2	4	1	4	3	2	1	2	3	3	3	7	7	7	7	6	6	5	4	4	4	4	3	3	5
674	61	3.42083	1.6	3.66667	3.75	4.66667	4.5	4.5	4.5	3.66667	3.61111	4.5	3	3.33333	3.48333	3.6	3.66667	3.66667	3	5.33333	2	2	1	2	1	5	3	3	3	5	4	3	4	5	5	4	5	5	4	3	5	5	5	4	3	3	5	6	1
675	61	4.75	4	5	5	5	6.5	6.5	6.5	3.5	5.27778	5.5	5	5.33333	6.36667	5.8	6.33333	6.33333	7	4.33333	4	4	5	2	5	6	5	4	6	5	4	5	3	6	6	7	6	6	7	7	6	7	6	3	3	3	4	4	4
676	61	5.34167	6.2	4.33333	4.5	6.33333	4.375	4.5	4.25	6.33333	5.80556	5.75	5.66667	6	5.45	4.8	5.66667	5.66667	5.66667	4.66667	6	6	6	6	7	5	4	4	4	6	5	3	7	6	6	4	3	5	6	4	4	4	5	7	7	6	6	6	6
677	61	3.92083	3.6	3.66667	3.75	4.66667	4.125	3.25	5	4.5	5.72222	5.5	5.66667	6	4.05	4.2	4	4	4	5	3	4	3	4	4	3	3	5	3	3	5	4	5	5	4	4	3	3	3	7	2	4	7	4	5	4	5	3	6
678	61	2.95	2.8	2	3	4	6.625	7	6.25	4	4.61111	4.5	4.33333	5	5.95	6.8	6	5.33333	5.66667	5	4	1	2	4	3	2	2	2	4	1	4	3	6	3	3	7	7	7	7	6	6	7	6	4	3	4	4	4	5
679	61	3.92083	3.6	3.66667	3.75	4.66667	4.125	4.25	4	4.5	4.66667	5	4.33333	4.66667	3.7	3.8	2.66667	4	4.33333	4	2	5	3	3	5	3	3	5	3	3	4	5	4	5	5	3	5	5	4	6	7	1	2	5	5	5	4	4	4
680	61	6.17083	5.6	6.66667	5.75	6.66667	7	7	7	6.83333	6.91667	6.75	7	7	5.93333	5.4	5.66667	6.33333	6.33333	7	5	5	6	6	6	7	6	7	6	6	6	5	7	6	7	7	7	7	7	7	7	7	7	7	7	7	6	7	7
681	61	3.64167	2.4	5.33333	3.5	3.33333	5.625	6.5	4.75	4	6.22222	6	6	6.66667	6.31667	5.6	6	6.66667	7	5.66667	3	1	3	3	2	5	6	5	3	4	4	3	3	4	3	7	7	5	7	7	2	7	3	4	5	3	5	3	4
682	61	5.59167	6.2	5.33333	4.5	6.33333	4.875	4.5	5.25	4	5.02778	4.75	5	5.33333	4.36667	3.8	4.66667	4.33333	4.66667	5.33333	7	7	7	6	4	5	6	5	5	3	5	5	5	7	7	4	4	5	5	6	5	5	5	4	5	4	3	3	5
683	61	5.67083	4.6	5.66667	5.75	6.66667	7	7	7	7	6.91667	6.75	7	7	6.83333	7	7	6.33333	7	6.66667	5	4	4	5	5	6	5	6	5	6	7	5	7	7	6	7	7	7	7	7	7	7	7	7	7	7	7	7	7
684	62	3.42083	2.6	3.66667	2.75	4.66667	5	4.5	5.5	3.66667	2.16667	2.5	1.66667	2.33333	4.05	4.2	4.66667	3.33333	4	2	4	1	3	2	3	4	4	3	2	3	3	3	5	4	5	5	1	6	6	6	6	5	5	5	4	5	2	2	4
685	62	5.03333	3.8	5.66667	4	6.66667	6.75	6.75	6.75	4	5.05556	4.5	6.66667	4	5.15	5.6	5.66667	5	4.33333	3.33333	3	5	4	4	3	6	5	6	4	5	3	4	6	7	7	7	7	7	6	7	7	6	7	4	4	4	4	4	4
686	62	3.275	2.6	3.33333	3.5	3.66667	4.5	4.5	4.5	4.5	5.55556	6	5.66667	5	4.05	4.2	3.66667	3.66667	4.66667	3.33333	1	3	4	4	1	3	3	4	3	3	3	5	4	4	3	6	4	5	3	4	4	5	5	6	4	3	4	6	4
687	62	4.5	4	4	5	5	5.5	6	5	5.83333	6.69444	6.75	7	6.33333	6.21667	6.2	6.66667	6.66667	5.33333	2.66667	3	5	4	3	5	4	4	4	4	6	5	5	6	4	5	7	7	4	6	6	5	4	5	6	4	7	7	6	5
688	62	4.25	3	5	5	4	4.75	5.75	3.75	4.33333	6.27778	6.5	6	6.33333	4.65	4.6	4.66667	4.66667	4.66667	3.33333	2	1	4	3	5	5	6	4	5	4	6	5	4	3	5	5	6	6	6	6	3	3	3	4	4	4	5	4	5
689	62	2.67083	1.6	2.66667	1.75	4.66667	5.625	6.5	4.75	1.66667	4.66667	4	5	5	5.36667	5.8	5.66667	5.33333	4.66667	3	2	2	2	1	1	2	2	4	2	1	3	1	4	5	5	6	7	7	6	3	7	5	4	1	2	1	2	2	2
690	62	3.975	4.4	3.33333	4.5	3.66667	5.125	4.25	6	5.83333	5.11111	4	4.66667	6.66667	5.3	5.2	4.66667	5.33333	6	1.66667	4	5	5	3	5	3	4	3	5	4	4	5	3	5	3	3	6	3	5	7	5	6	6	6	6	6	5	6	6
691	62	3.95	4.8	3	4	4	5.125	4.25	6	5.66667	5.91667	5.75	6.33333	5.66667	5.65	5.6	5.66667	5	6.33333	3.33333	6	4	6	4	4	3	3	3	4	5	3	4	4	3	5	4	4	4	5	5	7	6	6	6	7	5	5	7	4
692	62	5.17083	5.6	4.66667	4.75	5.66667	4.125	3.75	4.5	6	5.41667	5.25	5.33333	5.66667	4.93333	4.4	5.33333	4.33333	5.66667	1	5	5	5	6	7	5	4	5	6	4	4	5	5	7	5	4	4	3	4	6	5	1	6	7	3	7	7	5	7
693	62	3.975	4.4	3.33333	5.5	2.66667	3.125	3.25	3	5.83333	4.94444	5.5	5	4.33333	4.18333	4.4	4	3.66667	4.66667	3.33333	5	4	4	4	5	3	4	3	5	6	6	5	3	3	2	3	3	4	3	3	3	3	3	5	6	7	6	5	6
694	63	5.14167	4.4	5.33333	4.5	6.33333	4.625	4.25	5	5	5.22222	5	4.66667	6	5.55	5.2	6.33333	5.66667	5	4.66667	4	4	4	6	4	7	5	4	4	4	5	5	6	6	7	4	6	3	4	6	5	4	5	3	5	5	6	6	5
695	63	5.14583	6	6	4.25	4.33333	3	4	2	6	3.88889	4	4	3.66667	3.96667	4.2	3	4.66667	4	4.33333	6	7	6	6	5	5	7	6	4	5	5	3	6	4	3	5	3	3	5	4	1	2	1	7	5	6	6	5	7
696	63	5.5	4	5	7	6	7	7	7	6.83333	6.80556	6.75	7	6.66667	6.51667	5.4	7	6.66667	7	4.66667	3	4	4	5	4	5	5	5	7	7	7	7	7	6	5	7	7	7	7	7	7	7	7	7	6	7	7	7	7
697	63	5.72917	5	5.33333	6.25	6.33333	6.875	6.75	7	5.16667	6.11111	6	6	6.33333	6.18333	6.4	5.66667	6.33333	6.33333	4	5	5	5	5	5	6	5	5	6	6	6	7	6	7	6	7	6	7	7	7	7	7	7	5	5	5	4	6	6
698	63	4.67083	4.6	3.66667	4.75	5.66667	5.5	6	5	4.16667	6.02778	5.75	6.33333	6	6.86667	6.8	6.66667	7	7	6	4	4	5	5	5	4	4	3	5	5	4	5	6	5	6	6	7	6	5	6	4	5	5	4	4	4	5	4	4
699	63	6.34167	6.2	6.33333	6.5	6.33333	5.75	4.75	6.75	5.5	6.66667	7	6.66667	6.33333	6.1	6.4	5.33333	6.33333	6.33333	4	7	7	6	6	5	6	7	6	7	7	6	6	5	7	7	7	4	3	5	7	7	7	6	6	5	5	6	5	6
700	63	6.53333	6.8	7	7	5.33333	6	6.5	5.5	7	6.69444	6.75	7	6.33333	6.13333	6.2	6	6	6.33333	6.33333	7	6	7	7	7	7	7	7	7	7	7	7	4	7	5	7	6	7	6	7	5	6	4	7	7	7	7	7	7
701	63	6.81667	6.6	7	7	6.66667	6.125	7	5.25	6.66667	6.69444	6.75	6.66667	6.66667	6.25	6	6.66667	6.33333	6	6.33333	6	6	7	7	7	7	7	7	7	7	7	7	7	6	7	7	7	7	7	5	4	7	5	7	7	7	6	7	6
702	63	5.25	5	4	6	6	4.125	3.75	4.5	5.16667	5.02778	4.75	5	5.33333	6.1	6.4	6.33333	6	5.66667	7	6	5	5	4	5	5	3	4	6	6	6	6	5	6	7	4	5	2	4	5	4	4	5	5	5	4	6	6	5
703	63	4.7	5.8	4	4	5	4.375	4	4.75	4.33333	5.38889	5.5	4.66667	6	5.43333	5.4	6	4	6.33333	2	7	7	4	6	5	4	4	4	3	6	3	4	5	5	5	3	4	5	4	5	5	4	5	5	5	5	3	5	3
704	63	5.67083	5.6	4.66667	5.75	6.66667	4.875	3.5	6.25	5	6.88889	7	6.66667	7	5.88333	6.2	5.66667	5.66667	6	5.33333	6	6	4	6	6	5	4	5	6	5	5	7	6	7	7	4	4	3	3	7	6	6	6	3	4	5	7	7	4
705	63	4.275	3.6	3.33333	6.5	3.66667	6.625	6.5	6.75	4.33333	4.55556	5	4	4.66667	6.83333	7	7	6.33333	7	4.33333	4	3	4	3	4	3	4	3	7	6	6	7	4	3	4	6	7	7	6	7	7	6	7	4	5	5	5	3	4
706	64	4.925	6.2	4.33333	4.5	4.66667	5.375	4	6.75	6.66667	6.27778	6.5	6	6.33333	4.83333	5	4.33333	5.33333	4.66667	5.33333	6	7	7	6	5	5	4	4	5	5	5	3	6	3	5	4	4	4	4	6	7	7	7	5	7	7	7	7	7
707	64	3.67083	4.6	1.66667	3.75	4.66667	1.625	1.5	1.75	5	4	4	3.66667	4.33333	2.51667	2.4	3	2.33333	2.33333	4.33333	6	5	6	3	3	1	2	2	5	3	3	4	5	5	4	1	1	3	1	1	2	3	1	4	5	5	6	5	5
708	64	6.22917	7	5.33333	6.25	6.33333	6.25	6.25	6.25	6.16667	6.36111	5.75	6.66667	6.66667	6.35	6.4	6	6.66667	6.33333	5	7	7	7	7	7	5	5	6	7	6	7	5	6	6	7	6	7	6	6	6	5	7	7	6	7	6	6	6	6
709	64	4.3125	4	5	3.25	5	6.5	6.5	6.5	3.5	4.91667	4.75	5	5	5.83333	6	6.33333	5.33333	5.66667	4.66667	5	4	3	3	5	5	5	5	4	2	4	3	6	4	5	7	7	6	6	6	7	7	6	3	4	3	4	4	3
710	64	4.725	4.4	5.33333	4.5	4.66667	5.375	4	6.75	3.5	6.38889	6.5	6.33333	6.33333	5.98333	5.6	6.33333	6.33333	5.66667	1.33333	3	6	5	6	2	5	5	6	4	6	5	3	6	5	3	3	3	7	3	7	7	6	7	4	3	4	3	4	3
711	64	4.25417	4.6	4.66667	4.75	3	6.375	6.75	6	4.33333	4.22222	5	2.33333	5.33333	4.65	3.6	4.66667	5.66667	4.66667	3.66667	3	4	5	6	5	5	5	4	4	6	4	5	1	5	3	6	7	7	7	6	6	6	6	6	6	4	3	3	4
712	64	4.5625	4	5	4.25	5	6.5	6.5	6.5	4	6.47222	6.75	6.33333	6.33333	5.48333	5.6	6.66667	4	5.66667	6.66667	4	5	4	3	4	5	6	4	5	4	4	4	5	6	4	7	6	6	7	6	6	7	7	5	3	3	4	5	4
713	64	2.7875	4.4	3.33333	1.75	1.66667	5.375	4.5	6.25	4	5.69444	4.75	6.66667	5.66667	4.61667	4.8	5	4.33333	4.33333	5	5	4	4	4	5	3	4	3	2	2	1	2	2	2	1	4	4	5	5	7	7	6	5	4	5	5	3	3	4
714	64	4.25417	4.6	4.66667	4.75	3	6.375	6.75	6	5.33333	4.88889	5	5.33333	4.33333	5.83333	6	6	5.66667	5.66667	4	4	3	5	6	5	4	6	4	4	5	6	4	3	3	3	6	7	7	7	6	6	6	6	2	4	6	7	7	6
715	64	6.47917	7	6.33333	6.25	6.33333	5.75	6.25	5.25	5.83333	5.97222	6.25	5.33333	6.33333	4.98333	4.6	5.66667	5	4.66667	4.33333	7	7	7	7	7	6	7	6	6	6	7	6	7	5	7	7	7	5	6	6	4	6	5	7	6	5	6	5	6
716	65	6.125	7	6.33333	5.5	5.66667	7	7	7	5.33333	6.58333	6.75	6.66667	6.33333	4.9	5.6	4.33333	4.66667	5	1.66667	7	7	7	7	7	6	6	7	5	4	6	7	6	5	6	7	7	7	7	7	7	7	7	4	6	5	6	5	6
717	65	3.67083	3.6	3.66667	3.75	3.66667	6.5	6.5	6.5	4.5	6.80556	6.75	6.66667	7	5.85	5.4	6.33333	6	5.66667	4	4	3	3	4	4	5	3	3	4	3	4	4	4	3	4	6	7	7	6	6	7	7	6	5	3	4	5	6	4
718	65	6.29167	6	6.33333	6.5	6.33333	7	7	7	5.5	6.61111	6.5	7	6.33333	6	6	6	6.66667	5.33333	2	7	5	6	6	6	7	6	6	5	7	7	7	7	5	7	7	7	7	7	7	7	7	7	3	6	6	6	6	6
719	65	5.02917	6.2	4.33333	4.25	5.33333	4	5	3	3.83333	4.16667	3.5	4.33333	4.66667	2.73333	2.6	2.66667	3	2.66667	3	5	6	7	7	6	4	5	4	4	4	4	5	5	6	5	5	7	4	4	1	3	1	7	3	3	4	5	4	4
720	65	5.17083	5.6	4.66667	4.75	5.66667	6.5	6	7	5.5	5.88889	6	5.33333	6.33333	4.38333	4.2	4	4.66667	4.66667	2	5	5	6	5	7	4	5	5	4	4	5	6	6	6	5	5	7	6	6	7	7	7	7	5	6	4	6	6	6
721	65	4.59167	5.2	5.33333	2.5	5.33333	4.75	5.75	3.75	4	4.88889	5	5.33333	4.33333	3.16667	3	4	3.33333	2.33333	2.33333	7	4	6	5	4	5	5	6	4	2	2	2	7	4	5	5	6	6	6	3	4	4	4	4	4	4	4	4	4
722	65	4.44583	4.2	5	4.25	4.33333	6.5	6	7	3.66667	6.69444	6.75	6.33333	7	5.66667	6	6	4.33333	6.33333	1.66667	3	3	5	5	5	5	5	5	4	4	4	5	5	4	4	7	6	6	5	7	7	7	7	3	3	3	3	5	5
723	65	4.69583	4.2	6	4.25	4.33333	3.875	3.5	4.25	5.33333	6.91667	6.75	7	7	3.36667	3.8	3	3.66667	3	1.33333	4	3	4	5	5	6	6	6	6	3	4	4	4	4	5	5	2	3	4	5	5	5	2	4	6	6	6	4	6
724	65	6.76667	6.4	7	7	6.66667	5.875	6.25	5.5	4.5	6.5	6.5	6.33333	6.66667	5.3	5.2	6	5	5	2.66667	7	7	6	6	6	7	7	7	7	7	7	7	7	7	6	7	5	6	7	7	7	7	1	4	4	4	5	6	4
725	65	5.02917	5.2	4.33333	5.25	5.33333	5.125	4.75	5.5	3.83333	4.30556	4.25	5.66667	3	3.05	3.2	3.66667	2	3.33333	1.33333	3	5	7	7	4	4	5	4	6	5	6	4	6	5	5	5	5	5	4	5	6	6	5	3	4	3	5	3	5
726	66	3.225	3.4	2.33333	4.5	2.66667	6.625	6.5	6.75	3.5	5.30556	5.25	5	5.66667	4.7	4.8	4.66667	4.66667	4.66667	4.33333	4	3	4	3	3	2	2	3	4	5	5	4	3	2	3	6	7	7	6	7	7	7	6	5	3	3	3	4	3
727	66	5.89583	5	7	5.25	6.33333	5.75	6.25	5.25	6.33333	5.91667	5.75	5.66667	6.33333	4.53333	4.8	4.66667	4	4.66667	4.33333	4	4	6	6	5	7	7	7	5	5	6	5	5	7	7	7	6	6	6	5	6	5	5	5	7	7	5	7	7
728	66	5.45	4.8	5	6	6	5.75	6.25	5.25	4.66667	6.05556	6.5	5.33333	6.33333	4.65	4.6	4.33333	4.66667	5	5	4	5	5	5	5	5	5	5	5	7	6	6	6	7	5	7	4	7	7	6	5	6	4	5	5	4	5	4	5
729	66	4.0625	4	5	2.25	5	5	6	4	5	6.69444	6.75	6.33333	7	3.45	3.8	3.33333	4	2.66667	4	3	5	4	3	5	5	5	5	3	2	2	2	5	5	5	6	6	7	5	4	5	1	6	6	5	6	5	4	4
730	66	4.34167	5.2	5.33333	2.5	4.33333	4.625	4.25	5	3.5	5.5	5.5	5.66667	5.33333	4.1	3.4	4.33333	4.33333	4.33333	5.33333	4	6	6	5	5	5	6	5	3	2	3	2	4	4	5	4	5	3	5	5	4	6	5	5	4	4	4	2	2
731	66	2.08333	2	1.66667	3	1.66667	3.375	2.5	4.25	2.83333	1.61111	1.5	2	1.33333	3.03333	2.8	2.66667	3.66667	3	6.66667	2	3	1	2	2	2	2	1	3	3	2	4	1	2	2	3	2	2	3	4	4	4	5	2	3	3	3	2	4
732	66	3.55417	1.8	4.66667	4.75	3	3.125	1.75	4.5	4.83333	2.16667	1.5	3.66667	1.33333	3.05	3.2	2.66667	3	3.33333	4.33333	1	1	3	3	1	3	6	5	4	6	4	5	3	3	3	1	1	3	2	5	5	4	4	3	5	4	5	6	6
733	66	4	4	3	4	5	4.25	4.25	4.25	2.83333	3.44444	4	2.33333	4	3.41667	3	4	3	3.66667	4.33333	4	4	3	4	5	3	3	3	5	4	3	4	4	6	5	4	5	4	4	4	3	5	5	3	4	3	2	3	2
734	66	3.55417	1.8	4.66667	4.75	3	5.5	5	6	3.83333	4.91667	4.75	4.66667	5.33333	3.2	2.8	4	3.33333	2.66667	4	1	1	3	3	1	4	5	5	4	4	5	6	4	2	3	6	5	4	5	7	5	6	6	5	4	3	4	3	4
735	66	5.92083	4.6	5.66667	6.75	6.66667	4.5	5	4	5.5	6.91667	6.75	7	7	4.31667	4.6	4	4.33333	4.33333	6.33333	4	6	4	5	4	6	6	5	6	7	7	7	6	7	7	5	5	5	5	4	3	4	5	5	7	6	5	5	5
736	66	3.725	4.4	3.33333	4.5	2.66667	4.75	5.75	3.75	4.33333	5.88889	7	6.33333	4.33333	4.16667	4	4.33333	4.33333	4	6.66667	5	4	3	5	5	3	4	3	5	4	4	5	3	3	2	5	6	6	6	3	2	3	7	5	4	5	4	4	4
737	66	2.45	2.8	2	2	3	3.625	2.75	4.5	2.5	1.66667	2	1.33333	1.66667	3.05	3.2	3	3.33333	2.66667	7	3	2	3	3	3	1	2	3	3	2	1	2	3	2	4	3	2	3	3	3	7	4	4	3	4	2	1	3	2
738	67	4.72083	2.8	5.66667	4.75	5.66667	5.75	5.75	5.75	4.83333	6.88889	7	7	6.66667	5.3	5.2	6	5	5	3.33333	4	4	2	2	2	5	6	6	6	5	4	4	5	7	5	7	5	5	6	7	7	7	2	4	4	5	4	6	6
739	67	5.42083	4.6	4.66667	5.75	6.66667	5.625	5.75	5.5	5	6.75	6.25	7	7	5.16667	5	5.66667	4.66667	5.33333	1.33333	3	5	5	5	5	4	5	5	6	6	6	5	7	6	7	6	6	6	5	6	6	5	5	6	4	6	4	4	6
740	67	4.59167	4.2	5.33333	3.5	5.33333	6.25	5.75	6.75	4	5.69444	5.75	5.66667	5.66667	5	5	5.33333	4	5.66667	2.33333	3	3	5	6	4	7	5	4	4	3	4	3	6	5	5	5	6	6	6	7	7	7	6	4	4	4	4	4	4
741	67	2.78333	3.8	3.66667	2	1.66667	6.5	6	7	4	5.5	5.5	5	6	6.08333	6	7	5	6.33333	3.66667	4	3	4	4	4	3	3	5	1	2	2	3	2	2	1	7	5	5	7	7	7	7	7	5	5	5	3	3	3
742	67	4	2	5	5	4	4.375	3.5	5.25	3.33333	4.66667	4	4.66667	5.33333	3.5	4	3.66667	3	3.33333	1.66667	2	3	1	1	3	5	4	6	6	6	5	3	4	3	5	4	2	6	2	5	6	5	5	3	3	5	3	3	3
743	67	3.80417	2.8	4.66667	4.75	3	5.75	5.75	5.75	4.5	5.27778	5.5	5.66667	4.66667	4.56667	4.6	5	4.33333	4.33333	3.66667	2	3	3	3	3	4	4	6	5	4	6	4	3	3	3	6	5	6	6	5	6	7	5	5	4	4	5	4	5
744	67	5.45	4.8	5	6	6	5.375	4.5	6.25	4.66667	4.91667	4.75	5.33333	4.66667	4.2	3.8	4.33333	4.33333	4.33333	1.66667	6	4	4	5	5	4	5	6	6	6	6	6	6	7	5	5	5	3	5	6	7	6	6	4	5	6	3	5	5
745	67	5.17083	5.6	4.66667	4.75	5.66667	4.375	4.5	4.25	5	6.11111	6	5.66667	6.66667	4.11667	3.8	4.66667	4.33333	3.66667	1.33333	5	5	5	6	7	5	3	6	4	5	5	5	5	7	5	5	5	3	5	6	4	1	6	5	6	5	3	5	6
746	67	6.22917	6	6.33333	6.25	6.33333	3.75	4.25	3.25	4	6.22222	6	6	6.66667	3.88333	3.2	3.66667	4	4.66667	2.66667	6	5	6	6	7	6	6	7	6	7	7	5	7	6	6	5	1	4	7	3	3	4	3	4	4	4	4	4	4
747	67	4.5625	5	5	3.25	5	3.875	3.5	4.25	5	6.33333	6	7	6	4.91667	5	4.66667	5.33333	4.66667	3.33333	6	5	5	6	3	6	4	5	3	3	4	3	5	4	6	4	3	3	4	5	4	4	4	4	4	4	6	6	6
748	67	3.1125	2.2	4	2.25	4	6.625	6.5	6.75	4.16667	5.77778	6	5.66667	5.66667	5.21667	5.2	4.33333	7	4.33333	3.33333	3	2	2	2	2	5	3	4	2	2	3	2	4	4	4	6	6	7	7	7	7	7	6	5	5	5	3	3	4
749	67	6.22917	6	6.33333	6.25	6.33333	4.375	4	4.75	4	5.55556	5	6	5.66667	3.86667	3.8	3.33333	4.33333	4	2.33333	5	6	7	7	5	6	6	7	7	6	7	5	6	6	7	4	4	4	4	6	4	5	4	4	4	4	4	4	4
750	68	5.67083	6.6	4.66667	5.75	5.66667	4.5	5.5	3.5	6	5.97222	6.25	5.33333	6.33333	6.75	7	6.33333	6.66667	7	5.66667	7	6	6	7	7	5	4	5	6	5	7	5	5	6	6	5	6	6	5	2	4	2	6	5	5	6	7	7	6
751	68	5.97917	6	5.33333	6.25	6.33333	6.375	6.75	6	4.66667	5.75	5.25	6.33333	5.66667	6.25	6	6.33333	6	6.66667	4	7	6	5	6	6	5	6	5	6	6	6	7	5	7	7	7	6	7	7	6	6	6	6	2	3	6	6	5	6
752	68	6.70417	6.4	7	6.75	6.66667	6.5	6.5	6.5	6.5	6.91667	6.75	7	7	6.31667	6.6	6.66667	6	6	6.66667	6	6	7	7	6	7	7	7	7	7	7	6	6	7	7	7	7	6	6	6	6	7	7	7	6	6	7	6	7
753	68	6.50833	6.2	6.66667	6.5	6.66667	6	6.5	5.5	6	6.30556	6.25	6.33333	6.33333	6.21667	6.2	6	6	6.66667	4	6	7	6	5	7	6	7	7	7	6	6	7	7	7	6	5	7	7	7	7	5	5	5	7	6	6	5	6	6
754	68	5.87083	5.4	5.66667	5.75	6.66667	7	7	7	4.33333	6.66667	7	6.33333	6.66667	6.43333	6.4	6.33333	6.66667	6.33333	4	6	4	6	5	6	6	6	5	5	6	6	6	6	7	7	7	7	7	7	7	7	7	7	4	4	4	5	5	4
755	68	4.44583	4.2	6	3.25	4.33333	4.625	4.75	4.5	3.66667	4.83333	4.5	5.33333	4.66667	6.56667	6.6	7	6	6.66667	3.66667	4	5	5	3	4	6	6	6	4	3	3	3	5	4	4	5	5	5	4	4	4	5	5	5	3	3	5	4	2
756	68	5.3125	5	6	4.25	6	4.375	4	4.75	5.33333	5.30556	5.25	5.33333	5.33333	6.56667	6.6	7	6.66667	6	7	6	6	5	4	4	7	6	5	3	4	5	5	5	7	6	5	3	3	5	5	5	5	4	6	6	5	6	4	5
757	68	5.52917	6.2	4.33333	6.25	5.33333	4.25	4.25	4.25	5.83333	5.58333	5.75	5.33333	5.66667	6.61667	6.8	6.66667	6.33333	6.66667	6.33333	5	7	6	6	7	5	4	4	6	6	6	7	6	4	6	5	4	2	6	6	3	4	4	3	7	7	7	7	4
758	68	4.89167	5.4	6.33333	4.5	3.33333	6.625	7	6.25	4.66667	6.33333	6	6.66667	6.33333	6.26667	6.4	6.33333	6	6.33333	3.33333	6	6	5	6	4	7	7	5	6	3	5	4	3	3	4	7	7	7	7	6	7	6	6	3	6	4	3	6	6
759	68	6.00833	6.2	5.66667	6.5	5.66667	4.75	4.75	4.75	5.66667	6.19444	6.25	6.66667	5.66667	5.91667	6	5.33333	6	6.33333	7	6	6	5	7	7	5	6	6	6	7	6	7	5	7	5	5	5	4	5	6	4	4	5	6	6	6	4	6	6
760	69	4.39583	5	4	4.25	4.33333	5.625	6.5	4.75	6.5	7	7	7	7	5.91667	6	5.66667	6.66667	5.33333	6	6	6	4	5	4	5	3	4	3	5	4	5	5	4	4	7	6	6	7	4	5	7	3	7	6	7	7	5	7
761	69	3.975	4.4	3.33333	4.5	3.66667	4.125	4.25	4	4.83333	6	6	6	6	6.06667	6.6	6	5.66667	6	6.33333	4	5	4	4	5	4	3	3	4	4	5	5	3	5	3	3	7	4	3	4	4	4	4	3	6	5	5	5	5
762	69	4.27917	3.2	4.33333	5.25	4.33333	5.125	3.75	6.5	5.33333	5	5	5.66667	4.33333	6.15	6.6	7	5.33333	5.66667	4.33333	4	3	3	3	3	4	4	5	5	6	4	6	4	4	5	3	7	3	2	5	7	7	7	6	6	4	5	7	4
763	69	4.45	4.8	4	4	5	4.5	5.5	3.5	3.66667	4.72222	4.5	4.66667	5	4.66667	5	4.66667	4.66667	4.33333	5.66667	5	5	6	4	4	3	4	5	3	5	4	4	4	5	6	6	6	4	6	6	6	1	1	4	3	5	3	4	3
764	69	3.725	4.4	3.33333	4.5	2.66667	5.875	6.75	5	4.33333	4.61111	4.5	4	5.33333	6.43333	6.4	6.66667	7	5.66667	4	5	5	3	4	5	4	3	3	4	5	5	4	2	2	4	7	6	7	7	5	5	5	5	3	3	6	4	5	5
765	69	4.84167	5.2	5.33333	3.5	5.33333	5.75	5.25	6.25	6.5	5.38889	5.5	5	5.66667	6.6	6.4	6	7	7	5	6	5	4	5	6	5	6	5	4	4	3	3	5	6	5	4	6	6	5	7	7	5	6	7	7	7	6	6	6
766	69	4.3125	4	5	3.25	5	6.5	6.5	6.5	3.5	5	4	6.33333	4.66667	6.66667	7	7	5.66667	7	5	4	4	3	5	4	5	5	5	3	3	3	4	5	4	6	7	6	6	7	7	7	7	5	3	3	4	3	3	5
767	69	2.75	3	2	4	2	6.5	6.5	6.5	4	5.55556	5	6	5.66667	6.75	7	7	6	7	5	1	3	2	5	4	2	2	2	3	5	5	3	3	2	1	7	7	6	6	7	6	6	7	4	4	3	3	5	5
768	69	6.45	6.8	5	7	7	4	4.5	3.5	5.83333	4.86111	5.25	4.33333	5	5.48333	5.6	6	5.33333	5	6.33333	7	7	7	7	6	5	5	5	7	7	7	7	7	7	7	5	5	4	4	5	3	3	3	4	6	6	6	6	7
769	69	4.25	4	4	5	4	6.5	7	6	6.16667	6.27778	6.5	6	6.33333	6.03333	5.8	6	6.33333	6	7	4	5	3	5	3	3	5	4	5	5	5	5	4	5	3	7	7	7	7	6	6	6	6	7	6	6	6	6	6
770	69	6.50833	6.2	6.66667	6.5	6.66667	7	7	7	5.83333	6.80556	6.75	7	6.66667	6.21667	6.2	7	5	6.66667	6.33333	5	7	6	6	7	7	7	6	7	7	6	6	6	7	7	7	7	7	7	7	7	7	7	7	5	5	6	6	6
771	69	5.55833	5.4	4.66667	6.5	5.66667	3.5	3.5	3.5	6.83333	4.69444	4.75	4.66667	4.66667	5.11667	4.8	5	5.33333	5.33333	6.66667	6	5	5	6	5	4	5	5	6	6	7	7	6	5	6	5	4	1	4	4	2	3	5	7	7	6	7	7	7
772	70	5.34167	6.2	4.33333	4.5	6.33333	6.25	6.25	6.25	3.33333	6.30556	6.25	6.66667	6	5.06667	4.6	4.66667	5.33333	5.66667	3.33333	5	7	7	5	7	3	4	6	5	5	3	5	7	7	5	6	7	6	6	6	5	7	7	3	4	4	2	3	4
773	70	5.02917	4.2	4.33333	6.25	5.33333	5.375	5.25	5.5	4	5.94444	6.5	6.33333	5	4.51667	4.4	4	4.66667	5	2.33333	6	3	4	3	5	5	3	5	6	7	6	6	6	5	5	5	4	6	6	6	6	5	5	5	4	5	4	3	3
774	70	5.2	6.8	5	5	4	6.5	7	6	4.16667	6.16667	6.5	5.33333	6.66667	5.08333	5	5.33333	4	6	3	7	7	7	7	6	5	5	5	5	5	5	5	4	5	3	7	7	7	7	6	6	5	7	4	4	4	4	4	5
775	70	6.62083	6.4	6.66667	6.75	6.66667	7	7	7	6.33333	6.88889	7	7	6.66667	5.81667	5.6	6.33333	5	6.33333	1.66667	6	6	7	7	6	6	7	7	7	6	7	7	7	6	7	7	7	7	7	7	7	7	7	5	7	7	5	7	7
776	70	5.02917	5.2	4.33333	5.25	5.33333	6.5	6	7	3	5.30556	5.25	5	5.66667	4.66667	5	4.66667	5	4	3	5	5	6	4	6	5	3	5	5	4	6	6	6	4	6	6	6	6	6	7	7	7	7	2	4	3	4	3	2
777	70	5.225	4.4	6.33333	5.5	4.66667	5.875	6.75	5	5.16667	6.16667	6.5	6	6	3.75	4	3.66667	3.33333	4	2.66667	5	4	5	4	4	7	7	5	6	6	6	4	3	6	5	6	7	7	7	5	5	5	5	5	5	5	5	5	6
778	70	6.62083	6.4	6.66667	6.75	6.66667	7	7	7	6.33333	6.88889	7	7	6.66667	5.85	5.4	6.33333	6	5.66667	1	6	7	7	7	5	7	6	7	7	6	7	7	7	6	7	7	7	7	7	7	7	7	7	7	5	5	7	7	7
779	70	6.50833	6.2	6.66667	6.5	6.66667	4.875	4.5	5.25	6	6.55556	7	6.66667	6	4.51667	4.4	4.33333	5	4.33333	1.33333	4	7	6	7	7	7	7	6	7	7	6	6	6	7	7	3	4	5	6	5	5	6	5	6	4	7	6	7	6
780	70	4.5	4	4	6	4	5.625	5.5	5.75	5.83333	6.77778	7	6.66667	6.66667	3.91667	4	4.33333	3.66667	3.66667	4	4	5	3	4	4	3	4	5	6	6	7	5	4	4	4	7	3	6	6	6	7	5	5	6	6	5	5	7	6
781	70	5.34167	6.2	4.33333	4.5	6.33333	6.25	5.75	6.75	3.33333	6.27778	6.5	6.33333	6	4	4	3.66667	4	4.33333	2	6	7	5	7	6	6	4	3	3	4	5	6	6	7	6	7	6	5	5	7	7	7	6	3	3	4	3	3	4
782	70	5.59167	6.2	5.33333	4.5	6.33333	5.375	5.25	5.5	4	6.36111	6.75	6.33333	6	4.68333	4.4	5.33333	4.66667	4.33333	2.66667	6	6	7	6	6	6	4	6	4	4	4	6	7	7	5	6	5	5	5	6	6	5	5	5	4	4	5	3	3
783	71	4.92083	4.6	4.66667	4.75	5.66667	4.625	4.25	5	4.66667	4.94444	4.5	4.33333	6	6.13333	6.2	6	6.66667	5.66667	6.33333	3	5	5	4	6	5	4	5	6	4	4	5	5	7	5	4	3	7	3	5	5	5	5	4	5	5	4	5	5
784	71	3.7	3.8	3	4	4	4.5	4.5	4.5	4.16667	3.47222	3.75	3.33333	3.33333	6.73333	6.6	7	6.66667	6.66667	4.33333	4	3	4	4	4	4	2	3	5	4	4	3	4	3	5	5	4	4	5	5	5	4	4	4	4	3	7	3	4
785	71	6.9	6.6	7	7	7	5.875	6.25	5.5	6.66667	6.47222	6.75	6	6.66667	6.48333	6.6	6.66667	6.66667	6	5.33333	7	6	6	7	7	7	7	7	7	7	7	7	7	7	7	5	7	6	7	7	7	7	1	7	7	6	7	6	7
786	71	6.22917	6	6.33333	6.25	6.33333	4	4	4	5.16667	5.58333	5.75	4.66667	6.33333	6.01667	6.4	6.33333	4.66667	6.66667	6.33333	6	5	7	6	6	6	6	7	6	6	6	7	6	6	7	5	4	3	4	4	4	4	4	5	6	5	6	5	4
787	71	6.9	6.6	7	7	7	6.375	6.25	6.5	6.66667	6.80556	6.75	6.66667	7	6.53333	6.8	7	5.66667	6.66667	6.66667	7	6	6	7	7	7	7	7	7	7	7	7	7	7	7	6	6	6	7	7	6	7	6	7	7	7	6	7	6
788	71	6.2	5.8	6	6	7	6.5	6	7	5	6.08333	6.25	5.66667	6.33333	6.48333	6.6	6.66667	6.33333	6.33333	6.66667	5	6	6	7	5	6	6	6	6	6	6	6	7	7	7	6	6	7	5	7	7	7	7	6	5	5	5	4	5
789	71	5.17083	4.6	4.66667	4.75	6.66667	4.125	3.25	5	7	5.88889	6	5	6.66667	6.13333	6.2	6	6.66667	5.66667	5	3	4	5	5	6	4	5	5	5	4	3	7	6	7	7	3	1	6	3	4	7	5	4	7	7	7	7	7	7
790	71	6.2	5.8	6	6	7	6.5	6	7	6	6.47222	6.75	6.66667	6	6.5	7	6	6.33333	6.66667	6.66667	5	6	7	5	6	6	6	6	5	7	7	5	7	7	7	5	7	6	6	7	7	7	7	6	7	6	6	6	5
791	71	6.22917	6	6.33333	6.25	6.33333	4	4	4	6.16667	6.02778	5.75	6.33333	6	6.13333	6.2	6	6	6.33333	6.33333	6	6	6	6	6	6	7	6	6	5	7	7	6	7	6	5	1	4	6	4	5	1	6	6	5	5	7	7	7
792	71	3.55417	1.8	4.66667	4.75	3	3.125	1.75	4.5	4.83333	5.08333	5.25	5.33333	4.66667	6.66667	7	7	6	6.66667	4.66667	1	2	3	2	1	5	4	5	5	4	5	5	4	3	2	1	1	3	2	4	5	5	4	3	6	4	6	6	4
793	71	5.27917	6.2	4.33333	6.25	4.33333	3.375	3.5	3.25	6.16667	6.11111	6	6	6.33333	6.11667	5.8	6.66667	6	6	6	6	6	7	7	5	4	5	4	6	6	7	6	6	3	4	4	4	2	4	2	1	6	4	7	6	6	6	5	7
794	71	3.95	4.8	3	4	4	5	5.5	4.5	4.66667	4.38889	4.5	3.66667	5	6.08333	6	6.33333	5	7	4.33333	4	4	5	6	5	3	3	3	4	4	3	5	5	3	4	4	6	6	6	7	4	2	5	6	6	6	3	3	4
795	72	3.475	4.4	2.33333	4.5	2.66667	5.125	4.25	6	4.66667	2.58333	3.75	1.33333	2.66667	2.95	2.8	4	2.66667	2.33333	4.33333	4	4	4	5	5	3	2	2	5	5	3	5	2	3	3	5	4	3	5	6	6	6	6	4	3	4	4	6	7
796	72	4.25417	4.6	4.66667	4.75	3	5.25	4.75	5.75	4.33333	1.33333	2	1	1	2.93333	2.4	4.33333	2.66667	2.33333	4	5	5	5	4	4	4	5	5	5	5	5	4	2	3	4	5	6	3	5	6	5	5	7	4	5	3	5	4	5
797	72	3.75	4	3	4	4	4.625	3.25	6	3.33333	1.83333	1.5	2.66667	1.33333	2.81667	2.6	2.66667	3	3	6	5	3	3	5	4	3	3	3	4	4	4	4	4	3	5	3	4	1	5	6	6	6	6	4	4	3	3	2	4
798	72	3.47083	2.8	3.66667	3.75	3.66667	5.625	4.25	7	1.66667	2.05556	1.5	2.66667	2	3.03333	2.8	3.66667	3	2.66667	5.66667	2	4	3	3	2	3	5	3	4	3	3	5	3	5	3	4	4	4	5	7	7	7	7	1	2	2	1	2	2
799	72	2.3625	2.2	3	1.25	3	4.125	3.75	4.5	2.33333	2.13889	1.75	3	1.66667	2.85	2.4	3.66667	2.33333	3	6.33333	2	2	2	3	2	3	2	4	1	2	1	1	2	4	3	3	4	5	3	4	6	3	5	3	2	2	2	3	2
800	72	2.25	3	2	2	2	5.75	6.25	5.25	2	1.72222	1.5	2	1.66667	3.01667	2.4	2	3.66667	4	6	2	4	4	4	1	1	2	3	2	2	2	2	2	2	2	6	7	5	7	6	6	7	2	3	2	1	2	2	2
801	72	3.475	3.4	3.33333	4.5	2.66667	5.625	6.5	4.75	4.66667	1.41667	1.25	1.66667	1.33333	2.95	2.8	3	2.66667	3.33333	5.66667	4	3	3	4	3	4	4	2	5	4	4	5	2	3	3	7	6	7	6	5	6	2	6	5	5	3	5	5	5
802	72	2.44583	3.2	3	2.25	1.33333	4.875	4.5	5.25	3.33333	1.30556	1.25	1.66667	1	2.85	2.4	3.66667	2.33333	3	5	3	3	4	3	3	3	3	3	4	1	2	2	1	1	2	4	5	5	4	6	5	5	5	3	4	4	3	4	2
803	72	4.59167	5.2	5.33333	4.5	3.33333	6	6	6	4	1.97222	2.25	1.66667	2	3	3	3.33333	3	2.66667	4	6	6	3	5	6	6	5	5	3	4	5	6	4	3	3	7	6	7	4	6	6	6	6	3	4	5	4	3	5
804	72	3.72083	3.8	3.66667	3.75	3.66667	6.5	6.5	6.5	5.16667	1.38889	1.5	1	1.66667	3.03333	2.8	2.66667	3.66667	3	5.66667	2	5	4	4	4	3	5	3	3	5	4	3	3	3	5	5	7	7	7	7	6	6	7	5	6	4	6	5	5
805	73	3.14167	3.4	3.33333	2.5	3.33333	4.5	5.5	3.5	4.33333	2.33333	3	2	2	3.85	3.4	5	3.33333	3.66667	4.33333	3	4	4	3	3	3	3	4	2	3	3	2	3	4	3	5	7	6	4	5	3	3	3	4	4	5	4	5	4
806	73	4.8125	4	5	4.25	6	4.25	3.75	4.75	6.5	5.41667	5.25	5	6	3.65	3.6	4	3.33333	3.66667	3.33333	5	4	5	3	3	4	6	5	4	5	5	3	5	7	6	5	1	4	5	6	3	4	6	5	7	7	7	6	7
807	73	3.64167	3.4	4.33333	3.5	3.33333	6.25	5.75	6.75	3	5	5	4	6	4.55	4.2	5	4.66667	4.33333	2	4	3	2	3	5	4	5	4	3	3	3	5	3	3	4	5	6	6	6	7	7	6	7	3	3	2	5	2	3
808	73	5	4	4	6	6	5.875	6.75	5	5.83333	5.25	5.75	4.66667	5.33333	5.4	5.6	5	5	6	5	6	2	3	4	5	3	5	4	7	5	7	5	7	5	6	7	7	7	6	6	5	5	4	7	6	7	5	5	5
809	73	2.25	2	2	3	2	6.5	6.5	6.5	3	5.83333	5.5	5.66667	6.33333	5.93333	6.4	5.66667	6.33333	5.33333	4	3	2	1	2	2	2	2	2	3	3	2	4	2	2	2	7	7	6	6	7	6	7	6	4	4	3	2	2	3
810	73	5.64583	6	7	5.25	4.33333	4.375	4.5	4.25	4	5.75	5.25	5.66667	6.33333	4.85	4.4	5.66667	5	4.33333	2.33333	5	6	6	6	7	7	7	7	6	4	5	6	5	3	5	5	6	3	4	4	5	1	7	5	4	3	4	5	3
811	73	3.34167	4.2	4.33333	1.5	3.33333	5.75	6.25	5.25	4.5	6.44444	7	6.33333	6	5.86667	5.8	5.66667	6	6	4	5	3	5	4	4	4	4	5	1	1	1	3	4	3	3	6	7	7	5	5	5	6	5	4	5	3	5	5	5
812	73	5.02917	4.2	4.33333	6.25	5.33333	3.75	5.25	2.25	2.83333	4.22222	4	4	4.66667	3.18333	2.4	3.33333	4	3	3.33333	5	5	5	3	3	4	5	4	5	6	7	7	6	6	4	5	5	6	5	2	2	4	1	4	2	2	4	3	2
813	73	2.89167	1.4	4.33333	2.5	3.33333	5.75	5.75	5.75	4	4.08333	3.25	4.66667	4.33333	3.88333	3.2	4.33333	4	4	4	2	1	1	1	2	5	5	3	3	2	2	3	2	5	3	6	5	6	6	6	6	5	6	4	4	3	4	3	6
814	73	3.8625	3.2	4	4.25	4	6.5	6.5	6.5	3.5	3.55556	4	3.66667	3	3.95	3.8	4	4	4	4	4	4	2	3	3	4	4	4	5	4	3	5	4	4	4	7	6	7	6	7	6	6	7	3	3	4	3	5	3
815	73	5.39583	6	7	4.25	4.33333	6.75	6.75	6.75	5.5	7	7	7	7	6.56667	6.6	7	6	6.66667	6.33333	6	6	6	7	5	7	7	7	3	6	3	5	4	4	5	6	7	7	7	6	7	7	7	4	6	5	7	5	6
816	74	5.87083	5.4	5.66667	5.75	6.66667	3.375	3.5	3.25	4.33333	6.58333	6.75	6.33333	6.66667	5.2	4.8	5.66667	5.33333	5	5.33333	4	5	6	7	5	6	6	5	6	6	6	5	7	7	6	5	2	2	5	1	4	4	4	4	6	4	4	4	4
817	74	5.37083	6.4	4.66667	4.75	5.66667	4	4	4	5.5	6.22222	6	6	6.66667	5.3	5.2	6	5	5	4.66667	7	6	6	6	7	4	5	5	5	5	5	4	6	6	5	4	2	6	4	4	4	3	5	5	7	6	5	5	5
818	74	5.75417	5.6	6.66667	5.75	5	5	5	5	6.16667	6.44444	6	6.66667	6.66667	6.75	6	7	7	7	5	4	6	6	7	5	7	6	7	5	6	5	7	6	4	5	5	6	5	4	5	5	4	6	7	4	7	6	6	7
819	74	6.62083	6.4	6.66667	6.75	6.66667	6.375	6.75	6	6.16667	6.66667	6	7	7	6.1	6.4	6.33333	6.33333	5.33333	5.66667	7	6	6	6	7	7	7	6	6	7	7	7	6	7	7	6	7	7	7	6	7	5	6	6	7	6	5	7	6
820	74	3.52917	4.2	1.33333	4.25	4.33333	6	6	6	4.83333	3.91667	3.75	6	2	6.28333	6.8	6	6	6.33333	5	5	4	4	5	3	1	2	1	5	4	4	4	4	5	4	6	6	6	6	6	6	6	6	5	5	4	6	3	6
821	74	4.59167	5.2	5.33333	2.5	5.33333	6.25	5.75	6.75	7	5.75	5.25	6.33333	5.66667	6.83333	7	7	6.66667	6.66667	4.66667	6	4	5	5	6	4	7	5	3	2	3	2	6	5	5	6	5	6	6	6	7	7	7	7	7	7	7	7	7
822	74	5.925	5.2	6.33333	5.5	6.66667	6.25	6.25	6.25	5.5	5.80556	5.75	5.66667	6	5.85	6.4	5.33333	5.33333	6.33333	5.66667	6	5	5	5	5	6	7	6	5	6	5	6	7	7	6	7	6	6	6	7	6	6	6	5	5	6	5	5	7
823	74	5.14583	5	5	5.25	5.33333	6.625	7	6.25	5	5.58333	5.75	6	5	6.03333	5.8	5.66667	6	6.66667	5.66667	5	6	4	5	5	5	4	6	6	4	6	5	5	6	5	7	7	7	7	7	6	6	6	3	4	6	6	5	6
824	74	4	3	4	5	4	6.125	6.5	5.75	3.83333	6.5	6.5	6.33333	6.66667	6.06667	5.6	6.33333	6	6.33333	6.33333	5	2	4	1	3	4	3	5	5	5	4	6	3	4	5	6	6	7	7	7	6	6	4	4	4	2	4	5	4
825	74	4.55417	3.8	5.66667	5.75	3	6.5	6.5	6.5	3.83333	6.25	6.75	6.33333	5.66667	5.98333	6.6	5.66667	5.66667	6	4.66667	5	4	3	3	4	5	6	6	6	5	6	6	3	2	4	6	7	7	6	6	7	7	6	4	3	4	4	3	5
826	74	4.64583	5	5	4.25	4.33333	6.5	6.5	6.5	5.16667	5.33333	5	5.33333	5.66667	5.83333	6	6.33333	5.66667	5.33333	4.33333	5	6	4	5	5	5	5	5	5	3	5	4	5	4	4	7	6	6	7	6	7	7	6	6	4	4	6	5	6
827	74	4.77917	4.2	4.33333	5.25	5.33333	4.75	5.75	3.75	4.5	5.88889	6	5.66667	6	5.48333	5.6	5.33333	5.33333	5.66667	7	5	5	3	3	5	4	6	3	7	4	6	4	6	5	5	6	5	6	6	4	4	3	4	5	3	6	3	5	5
828	75	2.5	3	2	3	2	6.25	5.75	6.75	3.5	5.80556	5.75	5.66667	6	4.65	4.6	5	4.66667	4.33333	2.33333	3	3	2	3	4	1	2	3	3	3	3	3	2	2	2	7	6	5	5	7	7	7	6	5	4	3	3	3	3
829	75	3.92083	3.6	3.66667	3.75	4.66667	6	6	6	5.5	4.41667	4.25	5.66667	3.33333	3.65	4.6	3.66667	3.33333	3	3	5	3	3	4	3	4	4	3	5	3	4	3	3	5	6	6	6	6	6	6	7	5	6	4	6	6	6	6	5
830	75	6	5	6	7	6	4.25	3.75	4.75	5.66667	6.80556	6.75	7	6.66667	3.95	3.8	4	4	4	3.66667	4	6	6	5	4	6	6	6	7	7	7	7	5	7	6	5	3	2	5	5	4	4	6	7	6	4	6	5	6
831	75	4.77917	4.2	4.33333	5.25	5.33333	3.5	4	3	3.5	2.25	1.75	2.66667	2.33333	3.35	3.4	3.33333	2.66667	4	2.66667	6	4	4	4	3	4	4	5	4	6	4	7	6	4	6	3	4	5	4	1	1	4	6	3	4	3	4	4	3
832	75	5.77917	6.2	4.33333	6.25	6.33333	7	7	7	4.33333	5.69444	5.75	6.66667	4.66667	5.96667	6.2	6	5.33333	6.33333	1.66667	4	6	7	7	7	4	5	4	6	6	7	6	6	7	6	7	7	7	7	7	7	7	7	5	4	5	3	5	4
833	75	5.42083	4.6	5.66667	4.75	6.66667	5.875	6.25	5.5	6.5	6.80556	6.75	7	6.66667	4.9	4.6	5	5	5	3	4	4	5	6	4	6	6	5	4	5	5	5	7	7	6	6	7	5	7	7	4	4	7	7	6	7	6	7	6
834	75	5.75417	5.6	5.66667	6.75	5	4	4	4	4.16667	5.75	5.25	5.66667	6.33333	4.35	4.4	3.33333	5.33333	4.33333	2.66667	5	5	7	6	5	5	6	6	7	7	7	6	5	5	5	4	4	3	5	4	5	6	1	5	5	4	4	4	3
835	75	4.27917	4.2	4.33333	4.25	4.33333	6.625	7	6.25	2.33333	6.61111	6.5	6.33333	7	6.03333	6.8	6.33333	5.33333	5.66667	3.66667	3	3	6	5	4	5	4	4	4	4	4	5	5	3	5	7	7	7	7	7	6	6	6	5	1	1	2	1	4
836	75	5.77917	6.2	4.33333	6.25	6.33333	4.375	4	4.75	6.16667	6	6	6	6	4.7	4.8	4.33333	4.33333	5.33333	2.33333	7	5	7	7	5	5	4	4	6	6	6	7	7	7	5	3	6	3	4	5	4	5	5	6	7	6	5	7	6
837	75	4.30417	3.8	4.66667	5.75	3	3	2.75	3.25	3.33333	3.25	2.75	5	2	2.53333	1.8	1.66667	3.33333	3.33333	3.66667	4	5	3	4	3	4	5	5	6	6	4	7	3	3	3	2	1	6	2	3	3	4	3	4	3	3	4	3	3
838	75	5.52917	6.2	4.33333	6.25	5.33333	6.5	6	7	6.83333	6.63889	6.25	7	6.66667	5.98333	6.6	5.66667	6.33333	5.33333	2.33333	7	5	7	7	5	4	5	4	5	7	7	6	5	5	6	6	6	6	6	7	7	7	7	7	7	7	6	7	7
839	76	3.42083	2.6	3.66667	2.75	4.66667	3.625	3.75	3.5	3.66667	2.86111	2.25	3.33333	3	3.28333	2.8	4.33333	2.66667	3.33333	6.33333	2	4	2	3	2	3	5	3	3	1	4	3	5	4	5	3	4	5	3	5	3	3	3	4	3	3	4	3	5
840	76	4.5	4	4	5	5	3.875	3.5	4.25	4.83333	5.19444	5.25	5.33333	5	3.78333	3.8	3.66667	4.33333	3.33333	3.33333	5	4	5	3	3	5	3	4	5	5	4	6	5	5	5	5	2	3	4	4	5	4	4	5	3	4	5	6	6
841	76	4.47083	2.8	4.66667	4.75	5.66667	6.25	5.75	6.75	4.66667	5.5	5.5	5.33333	5.66667	3.71667	4.2	3.33333	3	4.33333	4	3	4	2	2	3	4	5	5	5	6	4	4	5	5	7	6	6	6	5	7	7	7	6	4	4	6	4	6	4
842	76	3.95	4.8	3	4	4	3.75	4.25	3.25	4.66667	2.27778	3.5	2	1.33333	2.18333	2.4	2.33333	2.33333	1.66667	4	4	6	5	4	5	4	2	3	5	3	4	4	5	4	3	5	2	4	6	3	4	3	3	5	4	4	5	5	5
843	76	3.89167	4.4	3.33333	4.5	3.33333	4.875	3.5	6.25	4	5.27778	5.5	4.66667	5.66667	4.05	4.2	3.66667	4	4.33333	6	5	5	6	2	4	4	3	3	5	5	4	4	4	3	3	3	4	3	4	6	7	5	7	5	5	3	4	3	4
844	76	3.94583	4.2	3	4.25	4.33333	6.375	6.25	6.5	3.66667	6.55556	6	7	6.66667	5.31667	5.6	5	5.66667	5	6.33333	4	4	5	5	3	3	3	3	4	5	3	5	4	5	4	6	6	6	7	6	6	7	7	3	5	5	3	3	3
845	76	4.27917	4.2	4.33333	4.25	4.33333	5.75	5.75	5.75	3.83333	5.97222	6.25	6.33333	5.33333	4.66667	5	4.66667	4	5	6.33333	4	4	4	5	4	4	5	4	6	4	3	4	4	5	4	5	7	6	5	2	7	7	7	4	3	4	4	5	3
846	76	4.14583	4	5	3.25	4.33333	4.375	3.5	5.25	6	6.75	6.25	7	7	3.38333	3.2	3	3.33333	4	4	4	4	3	4	5	6	5	4	3	3	3	4	5	4	4	4	4	3	3	5	5	5	6	6	6	6	6	6	6
847	76	2.8	2.2	3	3	3	1.875	1.75	2	4	1.91667	1.75	2.33333	1.66667	3	2	2.33333	4	3.66667	4.66667	4	1	3	1	2	3	3	3	2	5	3	2	3	3	3	2	1	2	2	2	2	2	2	3	4	4	4	5	4
848	76	2.67083	1.6	2.66667	1.75	4.66667	4.25	5.75	2.75	3.83333	2.08333	2.25	2	2	3.21667	3.2	3.33333	3.33333	3	4.66667	3	2	1	1	1	1	4	3	1	2	2	2	5	5	4	7	6	5	5	2	3	3	3	3	4	3	4	4	5
849	77	4.64583	5	5	4.25	4.33333	5.75	5.75	5.75	4.16667	5.08333	5.25	5	5	4.31667	4.6	5	3.66667	4	4.33333	4	3	6	7	5	4	5	6	6	3	3	5	4	4	5	5	6	6	6	6	5	6	6	5	4	3	4	4	5
850	77	5.36667	4.8	6.66667	5	5	3.625	3.25	4	3.33333	3.69444	3.75	3.66667	3.66667	3.86667	3.8	4.33333	3.66667	3.66667	5.66667	3	6	5	5	5	7	7	6	4	5	5	6	5	5	5	3	3	3	4	4	4	4	4	5	3	3	2	3	4
851	77	6.9	6.6	7	7	7	2.75	3.75	1.75	6.66667	6.08333	5.25	6.66667	6.33333	3.23333	3.6	2.66667	3.33333	3.33333	4.33333	7	6	6	7	7	7	7	7	7	7	7	7	7	7	7	6	2	2	5	3	1	2	1	7	6	7	6	7	7
852	77	3.94583	2.2	5	4.25	4.33333	4.125	4.25	4	2.66667	2	2	1.66667	2.33333	3.63333	4.2	4	3.66667	2.66667	4.66667	3	2	2	2	2	4	6	5	5	3	5	4	5	4	4	5	1	7	4	4	4	4	4	2	3	4	3	1	3
853	77	3.72083	3.8	3.66667	3.75	3.66667	6.375	6.75	6	5.16667	6.36111	6.75	6	6.33333	6.3	6.2	6.33333	6.33333	6.33333	4	4	4	2	4	5	4	4	3	4	4	4	3	4	4	3	6	7	7	7	7	5	5	7	5	7	5	5	4	5
854	77	3.975	4.4	3.33333	4.5	3.66667	5	5.5	4.5	4.83333	5.66667	5	5.66667	6.33333	5.13333	5.2	5.33333	4.66667	5.33333	6.33333	4	5	5	3	5	3	4	3	6	3	5	4	4	3	4	5	5	5	7	4	6	4	4	6	5	4	5	4	5
855	77	5.36667	4.8	6.66667	5	5	4.625	4.25	5	3.33333	6.30556	6.25	6.66667	6	4.3	4.2	4.66667	3.66667	4.66667	5.66667	3	6	4	5	6	7	6	7	5	5	4	6	6	4	5	3	4	6	4	5	4	4	7	4	3	3	4	3	3
856	77	4.92083	4.6	4.66667	4.75	5.66667	6.25	6.75	5.75	4.66667	7	7	7	7	6.51667	6.4	6.66667	6.33333	6.66667	7	4	4	7	4	4	4	4	6	5	4	4	6	5	6	6	6	7	7	7	5	5	6	7	5	4	3	6	4	6
857	77	3.72083	3.8	3.66667	3.75	3.66667	6.375	6.75	6	4.16667	5.80556	5.75	6.33333	5.33333	5.01667	5.4	5	4.66667	5	5.66667	5	4	3	3	4	3	5	3	4	5	3	3	3	4	4	6	7	7	7	6	6	6	6	3	5	4	3	5	5
858	77	6.95	6.8	7	7	7	3.75	4.75	2.75	6.83333	5.38889	4.5	5	6.66667	4.43333	4.4	5	4.33333	4	4.66667	7	6	7	7	7	7	7	7	7	7	7	7	7	7	7	4	6	5	4	2	2	5	2	6	7	7	7	7	7
859	77	3.77917	2.2	4.33333	4.25	4.33333	4.125	3.25	5	2.33333	1.75	1.25	2.33333	1.66667	3.61667	3.8	3.33333	3.66667	3.66667	6.66667	3	3	3	1	1	4	5	4	6	3	4	4	5	3	5	4	3	1	5	4	5	5	6	1	2	3	2	2	4
860	77	3.975	4.4	3.33333	4.5	3.66667	5	4.5	5.5	4.83333	5.61111	5.5	6	5.33333	4.1	4.4	4	4	4	5.33333	6	3	3	5	5	3	4	3	5	4	5	4	3	4	4	5	4	4	5	5	7	3	7	5	5	4	6	4	5
861	78	4.42083	4.6	3.66667	3.75	5.66667	3.75	3.75	3.75	6.5	5.77778	6	5.66667	5.66667	4.11667	3.8	5	3.33333	4.33333	6	4	5	5	5	4	3	5	3	6	3	4	2	6	6	5	5	3	3	4	4	3	4	4	6	6	7	6	7	7
862	78	3.8625	3.2	4	4.25	4	5.125	4.25	6	4.5	6.22222	7	7	4.66667	3.75	4	3.66667	3.33333	4	5	3	4	3	3	3	4	4	4	5	4	5	3	3	4	5	4	5	3	5	6	6	6	6	5	5	4	5	5	3
863	78	5.75	4	5	7	7	4.875	5	4.75	4.16667	4.22222	5	4	3.66667	3.86667	4.8	4	3.33333	3.33333	5	6	4	4	3	3	4	7	4	7	7	7	7	7	7	7	6	4	6	4	6	5	4	4	4	6	2	4	5	4
864	78	3.8125	4	4	2.25	5	6.625	7	6.25	2.5	6.33333	6	7	6	4.65	4.6	3.66667	6.66667	3.66667	6	3	5	3	4	5	3	4	5	2	2	2	3	5	5	5	7	7	7	7	6	6	6	7	3	1	3	1	4	3
865	78	4.36667	3.8	5.66667	4	4	4.625	4.75	4.5	2.5	2	2	2.66667	1.33333	2.4	2.6	3.66667	2	1.33333	5.33333	5	3	5	3	3	6	6	5	5	4	3	4	7	3	2	4	6	5	4	7	3	3	5	3	3	3	1	2	3
866	78	5.14167	4.4	6.33333	3.5	6.33333	5.625	5.5	5.75	6	6.22222	7	5.66667	6	3.96667	4.2	5	3.66667	3	4.66667	4	4	4	6	4	6	7	6	3	4	4	3	7	5	7	6	6	5	5	6	6	6	5	5	6	6	7	7	5
867	78	4.5	4	4	5	5	4.5	5.5	3.5	4.83333	5.58333	5.75	5	6	3.4	2.6	3.33333	4	3.66667	6	4	3	3	5	5	4	4	4	5	6	4	5	5	4	6	5	5	7	5	3	1	6	4	4	4	5	4	6	6
868	78	4	4	4	4	4	4.75	4.75	4.75	3.83333	4.69444	4.75	4.66667	4.66667	4.05	4.2	4.33333	4	3.66667	4.66667	6	3	3	4	4	3	4	5	4	3	5	4	4	3	5	5	5	4	5	4	4	5	6	3	5	3	5	3	4
869	78	4.09167	4.2	4.33333	2.5	5.33333	6.5	6	7	6	5.16667	5.5	5.33333	4.66667	4.1	3.4	4	5.33333	3.66667	4.33333	5	4	3	5	4	4	4	5	3	3	2	2	5	6	5	6	6	7	5	7	7	7	7	6	6	6	6	6	6
870	78	2.14167	2.4	2.33333	2.5	1.33333	3.75	4.75	2.75	3	2.94444	2.5	4	2.33333	3.35	3.4	3	4.33333	2.66667	6.33333	3	2	1	2	4	2	3	2	2	2	3	3	2	1	1	4	5	4	6	1	1	4	5	3	2	3	3	3	4
871	79	6.45	6.8	7	6	6	6.875	6.75	7	5.83333	6.72222	6.5	7	6.66667	4	4	4.33333	3.66667	4	2.33333	7	7	7	7	6	7	7	7	6	6	5	7	7	5	6	7	6	7	7	7	7	7	7	5	7	5	5	6	7
872	79	5.89583	6	7	5.25	5.33333	5.375	5	5.75	6.33333	5.69444	5.75	5.66667	5.66667	3.96667	4.2	4	4	3.66667	1.33333	6	5	7	6	6	7	7	7	5	5	5	6	5	6	5	5	5	5	5	2	7	7	7	7	5	5	7	7	7
873	79	5.225	4.4	6.33333	5.5	4.66667	5.375	5.25	5.5	4.16667	4.33333	4	5.66667	3.33333	2.7	2.8	2.33333	3	2.66667	2	3	6	5	4	4	6	6	7	6	4	6	6	5	5	4	5	5	7	4	7	4	5	6	5	3	4	4	4	5
874	79	5.9	5.6	6	6	6	4.625	3.25	6	6.33333	5.19444	5.25	5	5.33333	3.7	3.8	3.33333	4	3.66667	2	5	5	5	7	6	5	7	6	6	5	7	6	7	5	6	4	1	2	6	6	6	6	6	7	6	7	7	6	5
875	79	5.89583	5	7	5.25	6.33333	5.375	5	5.75	6.33333	5.66667	6	6	5	4	4	3	4.66667	4.33333	3	6	5	4	5	5	7	7	7	6	5	5	5	7	7	5	6	5	3	6	6	5	6	6	7	6	6	5	7	7
876	79	4.77917	5.2	4.33333	4.25	5.33333	4	5	3	4.5	5.36111	5.75	4.33333	6	2.6	2.4	2.33333	3	2.66667	4	7	6	3	5	5	4	4	5	5	4	4	4	5	5	6	5	3	7	5	2	1	6	3	5	4	4	5	3	6
877	79	4.77917	5.2	4.33333	4.25	5.33333	4.5	5	4	4.5	6.72222	6.5	7	6.66667	4.03333	3.8	4	4	4.33333	1	6	4	5	5	6	4	3	6	5	4	4	4	6	5	5	4	4	7	5	6	4	1	5	3	3	3	6	6	6
878	79	5.09167	6.2	5.33333	3.5	5.33333	6.5	6	7	4	5.97222	6.25	5.66667	6	4.43333	5.4	4.33333	4	4	2	7	7	7	6	4	6	4	6	4	4	4	2	5	5	6	7	6	6	5	7	7	7	7	3	4	5	5	4	3
879	79	5.64167	5.4	6.33333	4.5	6.33333	3.25	4.25	2.25	4	6.19444	6.25	6.33333	6	2.51667	2.4	2.66667	2	3	2	6	6	4	5	6	6	7	6	5	4	5	4	5	7	7	5	3	4	5	1	5	1	2	3	4	4	5	3	5
880	79	6.15	6.6	6	6	6	5.125	4.25	6	4.83333	6.08333	6.25	6	6	3.01667	3.4	2.33333	2	4.33333	2	7	7	7	6	6	7	5	6	6	7	7	4	5	7	6	5	4	3	5	6	6	6	6	4	5	6	6	5	3
881	79	5.225	4.4	6.33333	5.5	4.66667	5.375	5.25	5.5	4.16667	6.27778	6.5	6	6.33333	4.13333	4.2	4.66667	3.33333	4.33333	3.33333	4	4	5	3	6	7	6	6	6	7	4	5	4	5	5	5	4	6	6	5	3	7	7	4	3	3	3	5	7
882	80	6.53333	5.8	7	7	6.33333	5.875	6.25	5.5	7	6.72222	6.5	7	6.66667	6.6	6.4	7	7	6	6.66667	4	6	7	7	5	7	7	7	7	7	7	7	6	6	7	7	6	6	6	6	5	7	4	7	7	7	7	7	7
883	80	4.39167	3.4	5.33333	3.5	5.33333	3.75	3.75	3.75	4.5	4.94444	4.5	6	4.33333	3.71667	4.2	3.33333	4.33333	3	5	3	4	5	2	3	4	6	6	3	3	4	4	6	5	5	4	3	3	5	4	4	3	4	5	4	4	4	5	5
884	80	3.64167	3.4	3.33333	4.5	3.33333	7	7	7	5	5.72222	5.5	6	5.66667	6.68333	6.4	7	6.33333	7	4.33333	4	3	3	2	5	3	3	4	5	4	4	5	3	4	3	7	7	7	7	7	7	7	7	4	4	5	6	5	6
885	80	3.95	4.8	3	4	4	3.375	2	4.75	5.66667	5.83333	6.5	5.66667	5.33333	4.98333	4.6	5	5.33333	5	4	3	5	4	6	6	3	3	3	3	5	3	5	5	3	4	2	2	2	2	7	3	7	2	6	5	5	6	5	7
886	80	6.27917	6.2	6.33333	6.25	6.33333	5.625	4.75	6.5	6.33333	6.05556	5.5	6	6.66667	6.38333	6.2	6.66667	6	6.66667	4.66667	6	7	5	6	7	7	6	6	6	6	7	6	6	6	7	4	5	5	5	7	6	6	7	7	6	5	7	6	7
887	80	4.1125	4.2	4	4.25	4	3.5	4	3	6	6.16667	6.5	6.33333	5.66667	4.2	3.8	4	5	4	1.66667	3	5	3	5	5	3	5	4	2	5	4	6	4	4	4	6	2	4	4	3	4	3	2	6	6	5	6	6	7
888	80	4.36667	4.8	5.66667	3	4	6.5	6	7	3.5	4.91667	4.75	5.66667	4.33333	6.26667	6.4	6.33333	6	6.33333	4.66667	5	5	4	5	5	6	5	6	3	4	3	2	4	4	4	6	6	6	6	7	7	7	7	5	2	3	3	3	5
889	80	5.27917	5.2	4.33333	5.25	6.33333	4.375	4	4.75	4.33333	5.80556	5.75	5.33333	6.33333	4.55	4.2	4.66667	4.66667	4.66667	4	5	5	6	5	5	6	4	3	6	6	4	5	7	7	5	4	5	1	6	5	4	5	5	5	4	4	5	4	4
890	80	4.0875	4.6	3.33333	3.75	4.66667	5.5	5.5	5.5	4	5.25	5.75	5	5	4.78333	5.8	4.33333	4.33333	4.66667	5.33333	3	5	6	3	6	4	3	3	5	2	4	4	5	4	5	6	6	4	6	5	6	6	5	4	4	3	5	3	5
891	80	4.11667	4.8	5.66667	3	3	5.125	5.25	5	4	6.19444	6.25	6	6.33333	6.08333	6	6.66667	6.33333	5.33333	2	3	6	5	4	6	6	6	5	4	3	3	2	3	3	3	6	7	3	5	6	4	5	5	4	4	4	4	4	4
892	80	6.22917	6	6.33333	6.25	6.33333	6.25	5.75	6.75	6.16667	6.30556	6.25	6.33333	6.33333	6.63333	6.2	7	6.66667	6.66667	6	4	7	6	7	6	6	6	7	6	7	6	6	6	7	6	6	6	5	6	6	7	7	7	7	6	7	5	7	5
893	80	6.28333	6.8	6	7	5.33333	5.375	5	5.75	6.33333	5.80556	5.75	5.66667	6	6.15	5.6	6	6	7	5	6	7	7	7	7	6	7	5	7	7	7	7	4	6	6	6	4	6	4	6	6	6	5	6	6	6	6	7	7
894	81	4.17083	4.6	3.66667	3.75	4.66667	3.875	3.5	4.25	6	6.38889	6.5	6	6.66667	4.41667	4	4	4.66667	5	5	4	3	6	5	5	4	3	4	5	5	2	3	4	4	6	4	2	3	5	4	3	5	5	7	6	6	6	5	6
895	81	4.42083	4.6	4.66667	3.75	4.66667	5.75	5.75	5.75	4.5	5.11111	5	5	5.33333	3.63333	4.2	3.33333	3.66667	3.33333	4	5	3	5	5	5	5	4	5	4	4	3	4	5	4	5	7	4	5	7	5	6	6	6	4	4	4	5	5	5
896	81	4.17083	4.6	3.66667	3.75	4.66667	3.125	3.25	3	6	3.11111	4	3.33333	2	3.35	3.4	3.33333	3	3.66667	4	5	5	5	4	4	4	4	3	4	4	3	4	5	4	5	3	2	3	5	5	2	3	2	5	7	6	7	5	6
897	81	3.725	3.4	3.33333	4.5	3.66667	5.5	5	6	4.33333	6.38889	6.5	6.33333	6.33333	5.01667	5.4	5.66667	4.33333	4.66667	6	5	3	2	4	3	3	4	3	3	4	5	6	5	3	3	5	6	4	5	6	6	6	6	4	4	5	5	3	5
898	81	4.5625	4	5	4.25	5	3.375	4	2.75	4	4.30556	4.25	4.33333	4.33333	3.65	3.6	4	4.33333	2.66667	4.33333	4	4	4	4	4	4	5	6	3	5	5	4	5	5	5	3	5	4	4	2	5	3	1	4	4	3	6	2	5
899	81	3.975	4.4	3.33333	4.5	3.66667	6.5	6.5	6.5	4.83333	5.72222	5.5	5.66667	6	4.4	4.6	4.33333	4	4.66667	5	6	3	5	5	3	4	3	3	5	4	4	5	3	3	5	6	7	7	6	7	7	7	5	5	5	4	4	5	6
900	81	5.02917	5.2	4.33333	5.25	5.33333	2.375	2.75	2	2.83333	3.75	4.25	3.66667	3.33333	3.3	3.2	3	3.33333	3.66667	5.33333	6	4	6	5	5	5	4	4	5	5	6	5	6	5	5	3	1	4	3	2	2	2	2	2	3	2	5	2	3
901	81	4.5	4	4	5	5	4.125	3.75	4.5	4.83333	6.36111	6.75	6.66667	5.66667	4.36667	4.8	4.66667	4.66667	3.33333	6.66667	3	5	5	4	3	4	4	4	5	4	5	6	5	5	5	4	6	1	4	5	4	4	5	4	4	6	5	5	5
902	81	4.64583	5	5	4.25	4.33333	5.125	4.25	6	4.16667	6.69444	6.75	7	6.33333	4	4	4	4	4	6.66667	3	7	5	5	5	5	5	5	4	5	4	4	5	3	5	5	3	4	5	6	7	6	5	5	4	5	4	3	4
903	81	4.64583	5	5	4.25	4.33333	6.5	7	6	4.16667	6.83333	6.5	7	7	5.95	5.8	5.66667	5.66667	6.66667	5.66667	5	5	5	6	4	5	5	5	5	4	3	5	5	4	4	7	7	7	7	6	6	6	6	4	4	4	5	4	4
904	81	4.3125	4	4	4.25	5	5.5	5.5	5.5	1.5	3.66667	3	3.66667	4.33333	3.98333	4.6	4.33333	3.66667	3.33333	5.33333	4	3	4	5	4	3	6	3	3	5	5	4	6	5	4	5	6	5	6	6	5	6	5	1	4	1	1	1	1
905	82	4.77917	5.2	4.33333	5.25	4.33333	6.25	5.75	6.75	4.5	5.94444	5.5	6.66667	5.66667	6.06667	6.6	6	5.66667	6	6.66667	5	6	5	5	5	5	4	4	5	6	5	5	5	4	4	6	4	7	6	7	6	7	7	5	3	5	5	5	4
906	82	3.3875	3.8	2	4.75	3	6	5	7	4.5	5.55556	6	6	4.66667	5.96667	6.2	5.66667	6	6	4.66667	3	4	4	4	4	1	1	4	5	4	6	4	3	2	4	5	6	4	5	7	7	7	7	5	4	4	5	5	4
907	82	6.54167	7	6.33333	6.5	6.33333	2.875	3	2.75	7	5.05556	5.5	4.66667	5	4.43333	5.4	4.66667	4.33333	3.33333	7	7	7	7	7	7	6	6	7	6	6	7	7	6	7	6	3	3	3	3	3	3	3	2	7	7	7	7	7	7
908	82	5	5	4	5	6	6.625	6.5	6.75	2.83333	6.30556	6.25	6.33333	6.33333	6.33333	6	6.66667	6	6.66667	5	5	5	5	5	5	3	5	4	5	5	5	5	6	7	5	6	7	7	6	7	6	7	7	2	4	2	2	3	4
909	82	4.64167	6.4	3.33333	5.5	3.33333	6.5	7	6	4.16667	6.69444	6.75	6.66667	6.66667	6.23333	6.6	6	6.33333	6	6.66667	7	6	6	7	6	4	3	3	6	5	6	5	3	4	3	7	7	7	7	6	6	7	5	2	5	4	4	5	5
910	82	5.87083	5.4	5.66667	5.75	6.66667	5.5	5.5	5.5	6.33333	6.69444	6.75	6.66667	6.66667	6.1	6.4	5.66667	5.33333	7	4	5	5	5	7	5	5	6	6	6	5	6	6	7	6	7	7	2	7	6	5	7	7	3	7	6	6	6	6	7
911	82	4.7	5.8	4	5	4	6	5.5	6.5	4.33333	4.55556	4	4.66667	5	6.7	6.8	6.66667	6.33333	7	5	6	5	6	6	6	5	3	4	4	5	6	5	4	3	5	6	5	6	5	6	7	7	6	4	3	5	6	3	5
912	82	5.02917	5.2	4.33333	5.25	5.33333	4.25	4.25	4.25	3.83333	3.22222	3	3	3.66667	4.48333	4.6	4.33333	4.66667	4.33333	5.66667	5	6	4	6	5	6	4	3	5	5	6	5	6	5	5	5	4	4	4	4	1	5	7	3	4	4	6	3	3
913	82	5.5	5	5	6	6	6.5	6	7	4.83333	6.69444	6.75	7	6.33333	6.26667	6.4	6.33333	6.33333	6	6.66667	6	4	6	5	4	6	5	4	5	7	5	7	5	7	6	7	5	6	6	7	7	7	7	5	6	5	6	3	4
914	82	5.9	5.6	6	6	6	7	7	7	4.5	6.91667	6.75	7	7	6.38333	6.2	6.66667	6	6.66667	4.66667	5	6	6	6	5	6	6	6	6	6	6	6	5	6	7	7	7	7	7	7	7	7	7	3	5	4	5	5	5
915	82	7	7	7	7	7	6.625	6.5	6.75	7	7	7	7	7	6.31667	6.6	6.33333	6.33333	6	7	7	7	7	7	7	7	7	7	7	7	7	7	7	7	7	7	7	5	7	7	6	7	7	7	7	7	7	7	7
916	82	6.37083	6.4	5.66667	6.75	6.66667	5.75	6.25	5.25	5.5	6.69444	6.75	6.66667	6.66667	6.03333	6.8	6.33333	5.33333	5.66667	4.66667	6	7	6	6	7	5	7	5	6	7	7	7	7	6	7	7	5	7	6	6	5	5	5	3	6	6	6	6	6
917	83	4.02917	4.2	4.33333	3.25	4.33333	4.625	4.25	5	3	3.83333	4.5	2.33333	4.66667	2.43333	2.4	1.66667	3	2.66667	6.33333	5	4	3	6	3	4	4	5	3	3	3	4	5	4	4	5	1	7	4	5	5	5	5	5	1	4	2	3	3
918	83	4.45	4.8	4	4	5	5.5	6	5	4.66667	5.16667	4.5	5.66667	5.33333	3.08333	3	3	3.33333	3	6.33333	4	5	5	4	6	5	4	3	5	5	3	3	5	5	5	7	4	7	6	5	4	5	6	5	6	5	4	5	3
919	83	4.00417	4.6	4.66667	4.75	2	4	4	4	3.83333	1.88889	2	1.66667	2	3.08333	3	3	3	3.33333	6.66667	5	3	4	4	7	4	5	5	5	5	5	4	2	2	2	5	1	4	6	6	3	4	3	3	5	6	3	3	3
920	83	4.09167	5.2	5.33333	3.5	2.33333	4.5	5.5	3.5	6	3.69444	4.75	3.33333	3	3.41667	3	4.33333	3.33333	3	6	6	4	6	6	4	4	5	7	3	3	3	5	2	2	3	6	5	5	6	6	3	1	4	7	7	6	6	5	5
921	83	2.72083	1.8	2.66667	2.75	3.66667	3	4	2	3.83333	2.44444	2	3.33333	2	2.96667	3.2	3	2	3.66667	6.66667	2	2	2	2	1	2	3	3	2	4	2	3	5	3	3	5	1	7	3	2	2	2	2	5	5	3	4	3	3
922	83	3.725	3.4	3.33333	4.5	3.66667	5.5	5	6	5.33333	6.91667	6.75	7	7	3.56667	3.6	3.66667	3.66667	3.33333	4.66667	5	3	2	4	3	3	3	4	4	5	4	5	5	3	3	3	6	5	6	5	6	6	7	6	6	5	6	4	5
923	83	3.42083	3.6	3.66667	2.75	3.66667	2.125	2.25	2	2.66667	2.75	2.25	3.33333	2.66667	2.93333	2.4	3	3.33333	3	6.33333	4	3	4	3	4	3	5	3	3	3	2	3	3	5	3	3	2	2	2	2	2	2	2	3	4	2	2	3	2
924	83	3.95	3.8	4	4	4	5.125	4.25	6	4.66667	5.5	5.5	4.33333	6.66667	2.96667	3.2	3.33333	3.33333	2	4.66667	5	3	4	3	4	4	5	3	4	4	4	4	5	3	4	6	3	3	5	6	6	6	6	6	3	4	4	6	5
925	83	4.25417	4.6	4.66667	4.75	3	4.375	3.5	5.25	5.33333	3.47222	3.75	2.33333	4.33333	3.35	3.4	3	3.66667	3.33333	6	4	3	5	6	5	5	5	4	5	4	6	4	5	2	2	4	2	5	3	5	7	5	4	3	7	7	6	6	3
926	83	3.95	3.8	4	4	4	4.75	5.25	4.25	4.66667	6.30556	6.25	6.33333	6.33333	4.08333	4	4	4.33333	4	4.66667	3	4	4	4	4	5	4	3	3	4	5	4	4	4	4	6	4	5	6	4	4	4	5	4	5	5	4	5	5
927	84	5	4	4	6	6	4.5	5	4	2.83333	5.77778	6	6	5.33333	3.46667	3.2	3.66667	3.66667	3.33333	3.66667	5	4	3	4	4	5	4	3	6	7	6	5	6	6	6	5	4	5	6	6	5	3	2	3	4	3	2	3	2
928	84	3.75	4	3	4	4	6.625	6.5	6.75	4.33333	4.16667	4.5	4	4	4.78333	4.8	6	3.33333	5	7	4	4	4	4	4	2	3	4	4	3	4	5	5	3	4	6	7	7	6	6	7	7	7	3	3	5	5	5	5
929	84	4.64167	3.4	5.33333	3.5	6.33333	4.625	4.75	4.5	4.16667	6.30556	6.25	6.66667	6	3.76667	3.4	4.66667	3.66667	3.33333	4.33333	4	3	3	3	4	5	5	6	4	3	3	4	7	7	5	5	5	5	4	4	6	3	5	4	5	6	3	3	4
930	84	4.89167	4.4	5.33333	3.5	6.33333	5.375	5.25	5.5	3.66667	6.69444	6.75	6.66667	6.66667	4.13333	5.2	3.66667	3.66667	4	4.33333	3	5	4	4	6	5	5	6	3	5	4	2	6	7	6	5	6	4	6	7	5	6	4	5	4	3	3	4	3
931	84	4.64167	3.4	5.33333	3.5	6.33333	4.375	3.5	5.25	4.16667	6.19444	6.25	6.33333	6	3.6	3.4	3.33333	4.33333	3.33333	4	3	3	4	4	3	6	5	5	2	4	5	3	7	5	7	3	2	4	5	6	5	5	5	5	3	4	4	4	5
932	84	2.75	3	2	4	2	6.375	6.25	6.5	4	4.19444	5.25	4	3.33333	3.73333	3.6	4	3.33333	4	4	3	4	2	3	3	4	1	1	2	3	5	6	2	2	2	7	6	6	6	7	6	7	6	3	5	4	3	5	4
933	84	3.94583	3.2	5	3.25	4.33333	5.75	5.25	6.25	3.66667	6.19444	6.25	5.66667	6.66667	4.25	4	4	4	5	5	3	4	2	4	3	5	5	5	4	4	2	3	3	5	5	7	6	4	4	6	6	6	7	3	4	3	3	5	4
934	84	4.55417	3.8	5.66667	5.75	3	3.875	3	4.75	3.83333	2.27778	2.5	3	1.33333	3.41667	3	3.33333	3.66667	3.66667	5.66667	5	4	3	3	4	6	6	5	5	6	5	7	3	2	4	4	2	3	3	5	5	5	4	3	4	3	5	4	4
935	84	2.8625	2.2	3	2.25	4	5.125	4.25	6	4	5.41667	5.25	6	5	4.7	3.8	4.66667	5	5.33333	6	2	3	1	2	3	3	3	3	3	2	3	1	5	4	3	5	1	7	4	6	6	7	5	5	5	3	4	4	3
936	84	4.27917	4.2	4.33333	4.25	4.33333	6	5.5	6.5	2.33333	6.13889	5.75	6.33333	6.33333	4.35	4.4	4	5	4	3.33333	4	4	5	4	4	4	5	4	3	6	4	4	6	3	4	5	5	6	6	6	7	6	7	3	4	1	2	2	2
937	84	4.975	6.4	3.33333	6.5	3.66667	4.75	4.75	4.75	4.83333	5.13889	5.75	4.66667	5	3.3	3.2	3.66667	3	3.33333	6	7	6	6	7	6	4	3	3	6	7	7	6	3	4	4	4	5	5	5	6	5	4	4	5	5	5	5	4	5
938	84	4.77917	4.2	4.33333	5.25	5.33333	4.625	4.25	5	5.5	4.19444	4.25	4	4.33333	2.96667	3.2	2.66667	3.33333	2.66667	3.66667	4	3	5	5	4	4	4	5	5	6	5	5	6	5	5	5	4	4	4	5	5	5	5	4	6	6	7	6	4
939	84	5.33333	6	5	6	4.33333	4.5	5	4	6.33333	6.91667	6.75	7	7	4.83333	5	5	5	4.33333	6.66667	6	6	6	7	5	5	5	5	6	6	6	6	5	5	3	6	4	6	4	6	4	3	3	6	7	7	5	7	6
940	84	5.17083	5.6	4.66667	4.75	5.66667	4.5	5.5	3.5	3.16667	4.08333	4.25	4	4	3.95	3.8	3.66667	4.33333	4	2.66667	6	5	5	6	6	4	5	5	5	5	5	4	6	6	5	5	5	6	6	4	2	4	4	4	3	3	3	2	4
941	85	5.925	5.2	6.33333	5.5	6.66667	4	4	4	5.5	6.5	6.5	6.66667	6.33333	5.71667	6.2	5.66667	5.66667	5.33333	6	5	4	5	5	7	6	6	7	6	6	4	6	7	7	6	5	5	3	3	4	4	4	4	5	5	6	4	6	7
942	85	4.55833	5.4	3.66667	5.5	3.66667	7	7	7	4	5.75	5.25	6	6	6.31667	6.6	6.66667	5.66667	6.33333	5.33333	5	5	5	7	5	3	3	5	7	6	5	4	4	3	4	7	7	7	7	7	7	7	7	3	4	4	3	5	5
943	85	5.42083	5.6	5.66667	4.75	5.66667	6.625	6.5	6.75	6.5	6.41667	6.25	6.66667	6.33333	6.46667	6.2	7	7	5.66667	5	5	6	6	5	6	6	5	6	5	5	4	5	6	6	5	7	7	6	6	7	7	6	7	7	6	7	7	6	6
944	85	5.25	4	5	6	6	6.25	5.75	6.75	6.16667	6.66667	7	6.33333	6.66667	6.38333	6.2	6.66667	7	5.66667	4	4	4	4	4	4	5	5	5	6	5	7	6	6	6	6	5	6	6	6	6	7	7	7	7	6	6	7	5	6
945	85	6.76667	6.4	7	7	6.66667	7	7	7	6.5	7	7	7	7	6.45	6.8	6.33333	7	5.66667	6.33333	7	7	7	6	5	7	7	7	7	7	7	7	7	7	6	7	7	7	7	7	7	7	7	6	7	6	6	7	7
946	85	6.45	5.8	7	6	7	4.5	5	4	5.83333	5.19444	5.25	4.66667	5.66667	6.65	6.6	6.66667	6.66667	6.66667	6.66667	5	6	7	6	5	7	7	7	7	5	7	5	7	7	7	5	6	5	4	5	5	3	3	5	7	6	7	4	6
947	85	4.92083	5.6	5.66667	3.75	4.66667	4.75	5.25	4.25	6.66667	5.05556	4.5	6	4.66667	6.7	6.8	6.66667	6.33333	7	6.33333	5	5	6	7	5	6	6	5	5	2	5	3	5	5	4	4	5	5	7	4	5	4	4	7	7	7	6	6	7
948	85	3.92083	3.6	3.66667	3.75	4.66667	5.25	5.75	4.75	3.66667	5.83333	5.5	6	6	6.08333	6	5.66667	6.33333	6.33333	6.66667	5	3	3	3	4	3	4	4	3	3	5	4	5	5	4	6	7	4	6	7	4	4	4	3	4	3	5	4	3
949	85	5.27917	6.2	4.33333	5.25	5.33333	5.875	6.75	5	4.33333	6.80556	6.75	7	6.66667	6.36667	5.8	5.66667	7	7	6.33333	6	6	6	7	6	4	4	5	5	5	5	6	6	5	5	7	6	7	7	5	5	5	5	5	4	4	5	4	4
950	85	5.64583	7	7	4.25	4.33333	4.375	4	4.75	5	4.44444	5	5	3.33333	6.51667	6.4	6.66667	6.66667	6.33333	5	7	7	7	7	7	7	7	7	5	5	4	3	4	5	4	4	4	2	6	4	4	4	7	6	4	4	5	5	6
951	85	3.14167	1.4	4.33333	3.5	3.33333	6.375	6.25	6.5	4.33333	6.69444	6.75	6.66667	6.66667	6.31667	6.6	6	6	6.66667	6.33333	2	1	2	1	1	4	3	6	4	4	2	4	2	4	4	7	6	6	6	6	6	7	7	4	4	5	4	5	4
952	85	4.61667	4.8	5.66667	4	4	4.75	4.75	4.75	6	5.27778	6.5	4.33333	5	5.68333	6.4	5.33333	5.33333	5.66667	4.33333	5	6	4	5	4	5	6	6	5	4	4	3	6	3	3	4	5	4	6	5	5	4	5	6	6	6	6	6	6
953	86	4.17083	4.6	3.66667	3.75	4.66667	5.125	4.75	5.5	3.16667	5.58333	5.75	5	6	5.25	5	5	5.33333	5.66667	7	4	5	6	5	3	3	3	5	5	3	3	4	5	4	5	6	5	4	4	6	7	4	5	4	2	2	4	3	4
954	86	6.15	6.6	6	6	6	5.5	6	5	4.83333	6.33333	6	6.33333	6.66667	6.56667	6.6	7	7	5.66667	5	7	6	7	7	6	6	6	6	6	7	6	5	6	6	6	6	5	7	6	5	5	5	5	4	5	5	5	5	5
955	86	4.05833	5.4	2.66667	5.5	2.66667	6	6	6	4	6.58333	6.75	6.66667	6.33333	5.78333	5.8	5.66667	6	5.66667	4.33333	5	6	6	6	4	1	3	4	5	6	6	5	3	3	2	7	5	6	6	7	5	6	6	3	3	5	4	4	5
956	86	4.52917	4.2	4.33333	4.25	5.33333	4.75	5.25	4.25	3.83333	6.05556	6.5	5.33333	6.33333	6.18333	6.4	6.33333	6	6	5	6	4	3	4	4	4	4	5	4	4	5	4	6	5	5	4	6	6	5	5	7	2	3	3	3	4	5	3	5
957	86	3.8625	4.2	4	3.25	4	6.5	6.5	6.5	3.5	6.58333	6.75	6.33333	6.66667	5.96667	6.2	5.66667	6.66667	5.33333	4.33333	4	4	5	4	4	5	4	3	3	3	4	3	4	4	4	7	7	7	5	7	5	7	7	3	3	4	3	3	5
958	86	6.95	6.8	7	7	7	4.125	3.75	4.5	7	6.61111	6.5	7	6.33333	6.16667	6	6	6.33333	6.33333	4	6	7	7	7	7	7	7	7	7	7	7	7	7	7	7	4	5	3	3	5	5	3	5	7	7	7	7	7	7
959	86	4.92083	5.6	3.66667	4.75	5.66667	6.5	7	6	4.66667	6.27778	6.5	6.66667	5.66667	5.83333	6	5.66667	5.33333	6.33333	6.33333	6	5	4	7	6	4	3	4	3	4	6	6	5	6	6	7	7	7	7	7	7	4	6	3	6	5	5	5	4
960	86	4.45	5.8	3	4	5	4.75	5.25	4.25	4.66667	6.72222	6.5	7	6.66667	6.45	6.8	6.66667	5.66667	6.66667	6.66667	6	6	6	6	5	3	3	3	5	4	4	3	6	5	4	6	6	4	5	5	3	4	5	5	5	5	5	4	4
961	86	3.39167	2.4	4.33333	3.5	3.33333	7	7	7	4.5	6.33333	6	6.66667	6.33333	6.11667	5.8	5.33333	6.66667	6.66667	4.66667	2	4	4	1	1	3	4	6	3	4	2	5	4	3	3	7	7	7	7	7	7	7	7	5	4	4	4	5	5
962	86	6.25417	5.6	6.66667	6.75	6	4	4	4	6.33333	6.08333	6.25	6.66667	5.33333	5.9	5.6	6	6	6	6	6	5	6	6	5	7	7	6	7	7	7	6	7	5	6	4	4	4	4	5	1	6	4	7	7	6	7	7	4
963	86	4.92083	4.6	4.66667	4.75	5.66667	4.75	5.25	4.25	4.66667	6.13889	5.75	6	6.66667	6.3	6.2	6	6	7	6.66667	4	4	5	5	5	4	4	6	3	6	5	5	6	6	5	5	6	5	5	4	5	4	4	2	5	5	6	6	4
964	86	7	7	7	7	7	4.5	5	4	7	6.69444	6.75	6.66667	6.66667	6.46667	6.2	5.66667	7	7	5	7	7	7	7	7	7	7	7	7	7	7	7	7	7	7	5	5	3	7	4	4	4	4	7	7	7	7	7	7
965	87	4.95	5.8	5	5	4	6	6.5	5.5	4.83333	6.02778	5.75	5.66667	6.66667	6.05	6.2	5.66667	6	6.33333	7	6	5	6	7	5	6	5	4	6	5	5	4	4	4	4	7	6	7	6	6	5	6	5	5	5	5	5	4	5
966	87	5.17083	5.6	4.66667	4.75	5.66667	5.5	5.5	5.5	5	5.97222	6.25	6	5.66667	6.86667	6.8	7	6.66667	7	5.66667	4	6	6	6	6	5	5	4	4	6	5	4	6	6	5	7	5	5	5	7	6	5	4	5	5	5	5	5	5
967	87	5.97917	6	5.33333	6.25	6.33333	6.875	6.75	7	5.66667	6.44444	6	6.33333	7	6.33333	6	6.33333	6.33333	6.66667	6	6	6	6	6	6	5	5	6	7	5	6	7	7	6	6	7	7	6	7	7	7	7	7	6	7	5	5	5	6
968	87	5.75417	5.6	5.66667	6.75	5	5	5	5	6.16667	6.44444	6	7	6.33333	6.75	7	7	6	7	4.66667	5	6	7	5	5	6	6	5	6	7	7	7	5	4	6	5	5	4	6	5	5	5	5	6	7	6	6	6	6
969	87	4.67083	5.6	3.66667	4.75	4.66667	4.625	4.25	5	5.16667	6.91667	6.75	7	7	5.83333	6	5	6	6.33333	4.33333	6	5	5	6	6	4	3	4	4	4	6	5	5	5	4	5	4	4	4	7	4	4	5	5	4	7	6	6	3
970	87	6.50833	6.2	6.66667	6.5	6.66667	5.625	5.75	5.5	6	5.97222	6.25	6.33333	5.33333	5.91667	6	6	5.33333	6.33333	4.66667	7	7	5	7	5	7	7	6	5	7	7	7	6	7	7	5	7	6	5	6	5	6	5	6	6	5	6	6	7
971	87	5.97917	6	5.33333	6.25	6.33333	7	7	7	4.66667	6.08333	6.25	5.66667	6.33333	6.3	6.2	7	5.66667	6.33333	4.66667	6	6	7	6	5	6	4	6	7	7	5	6	7	6	6	7	7	7	7	7	7	7	7	6	5	5	4	4	4
972	87	4.67083	4.6	3.66667	4.75	5.66667	4.625	4.25	5	6.16667	6.41667	6.25	6	7	5.73333	5.6	6	5	6.33333	4.33333	6	4	4	5	4	4	3	4	5	5	4	5	6	6	5	4	4	4	5	5	6	4	5	7	6	6	7	6	5
973	87	4.17083	4.6	3.66667	3.75	4.66667	3.625	3.25	4	2.16667	3.61111	3.5	3.66667	3.66667	5.25	5	5.33333	5.33333	5.33333	4.33333	4	5	4	5	5	4	3	4	3	5	4	3	4	5	5	3	4	1	5	4	4	4	4	5	1	1	1	1	4
974	87	3.92083	3.6	3.66667	3.75	4.66667	3.125	3.25	3	4.5	4.13889	3.75	3.66667	5	5.13333	5.2	5.66667	5.33333	4.33333	4.66667	3	2	5	3	5	4	4	3	4	3	3	5	5	5	4	4	2	5	2	2	3	4	3	4	5	5	4	5	4
975	87	6.50833	6.2	6.66667	6.5	6.66667	5.875	6.25	5.5	6.83333	6.52778	6.25	7	6.33333	6.1	6.4	5.33333	6.33333	6.33333	6.66667	6	6	7	6	6	7	7	6	5	7	7	7	7	7	6	6	7	7	5	7	5	5	5	7	6	7	7	7	7
976	87	4.95	5.8	4	5	5	6	6.5	5.5	5.83333	5.16667	6.5	5.33333	3.66667	6.78333	6.8	6.33333	7	7	5	6	5	6	7	5	5	3	4	6	4	5	5	5	5	5	7	7	6	6	6	5	6	5	5	5	6	6	6	7
977	87	5.42083	5.6	5.66667	4.75	5.66667	4.75	5.25	4.25	6.5	6.16667	6.5	6.33333	5.66667	5.7	5.8	5.66667	6.33333	5	5	5	5	6	7	5	6	5	6	4	5	6	4	6	6	5	6	4	5	6	6	7	1	3	7	7	5	7	6	7
978	88	2.53333	3.8	1.66667	3	1.66667	4.5	4.5	4.5	3.5	4.08333	4.25	3.33333	4.66667	3.56667	4.6	2	3.33333	4.33333	4	3	4	4	4	4	1	2	2	4	3	2	3	1	3	1	4	5	5	4	5	3	4	6	3	4	3	3	5	3
979	88	1.83333	1	1.66667	3	1.66667	4.5	4.5	4.5	2.33333	3.25	3.75	3.66667	2.33333	3.61667	3.8	3.33333	3	4.33333	7	1	1	1	1	1	2	1	2	3	4	2	3	2	1	2	4	2	6	6	5	3	3	7	4	4	2	1	2	1
980	88	4.36667	3.8	5.66667	4	4	4.25	4.75	3.75	4.5	3.19444	3.25	4	2.33333	3.48333	3.6	3.33333	3.33333	3.66667	5.33333	5	2	3	5	4	5	6	6	4	4	4	4	4	5	3	5	5	4	5	4	4	4	3	5	5	4	4	4	5
981	88	5.42083	5.6	4.66667	5.75	5.66667	6	6.5	5.5	6.5	5.97222	5.25	6	6.66667	3.95	3.8	3.66667	4.66667	3.66667	5	6	6	5	6	5	5	4	5	5	6	6	6	5	6	6	6	7	7	6	6	5	6	5	7	7	6	6	6	7
982	88	3.5	4	3	4	3	3	2.75	3.25	4.66667	2.88889	3	2.66667	3	3.1	3.4	2.33333	3	3.66667	4.66667	4	4	3	6	3	3	3	3	5	3	4	4	3	3	3	3	3	3	2	6	2	2	3	4	6	5	5	4	4
983	88	5	4	5	6	5	6.75	6.75	6.75	6.83333	6.30556	6.25	6.66667	6	5.48333	5.6	5.66667	5.33333	5.33333	6.33333	5	3	3	4	5	5	6	4	6	6	6	6	6	3	6	6	7	7	7	7	7	6	7	7	7	7	6	7	7
984	88	3.92083	3.6	3.66667	3.75	4.66667	4.875	3.5	6.25	3.5	5.33333	5	6	5	4.1	4.4	3.66667	4.66667	3.66667	6.66667	4	4	3	4	3	4	4	3	3	3	5	4	5	5	4	4	3	3	4	6	7	6	6	5	4	4	2	3	3
985	88	3.1125	2.2	4	2.25	4	4.5	6	3	4.16667	4.02778	4.75	3.66667	3.66667	3.73333	3.6	4	3.33333	4	2.66667	3	2	1	1	4	4	5	3	2	3	3	1	5	3	4	6	7	6	5	1	3	4	4	5	4	3	3	5	5
986	88	4.42083	4.6	3.66667	4.75	4.66667	4.875	3.5	6.25	4.5	5.58333	5.75	5.33333	5.66667	3.18333	3.4	2.66667	3.33333	3.33333	3.66667	5	5	6	3	4	3	4	4	5	4	6	4	4	5	5	3	6	3	2	5	7	6	7	4	5	4	6	3	5
987	88	3.1125	2.2	4	2.25	4	5.375	4.5	6.25	4.16667	4.88889	5	6	3.66667	3.18333	3.4	3	3.33333	3	4.66667	2	3	2	2	2	4	3	5	3	2	1	3	3	4	5	3	5	5	5	7	5	6	7	5	5	4	4	4	3
988	89	5.3125	4	6	4.25	7	5	5.5	4.5	4.33333	5.16667	5.5	5.66667	4.33333	6.06667	6.6	5.66667	6	6	4.66667	3	4	7	3	3	6	5	7	3	5	5	4	7	7	7	6	4	7	5	5	4	4	5	5	4	4	4	5	4
989	89	6.28333	6.8	6	7	5.33333	5.25	4.75	5.75	6.33333	5.69444	5.75	5.33333	6	6.2	6.8	6.66667	4.66667	6.66667	5.66667	7	7	6	7	7	7	5	6	7	7	7	7	5	6	5	5	5	5	4	7	4	5	7	6	7	7	5	7	6
990	89	5.89583	7	7	4.25	5.33333	5.875	6.75	5	5.33333	5.63889	5.25	5.66667	6	6.38333	6.2	6.66667	6.33333	6.33333	6.66667	7	7	7	7	7	7	7	7	4	3	5	5	5	6	5	7	7	7	6	5	4	6	5	6	6	5	6	4	5
991	89	5.39583	5	6	5.25	5.33333	6.5	6	7	5.5	6.80556	6.75	6.66667	7	6.41667	7	6	6.33333	6.33333	6.66667	5	5	3	6	6	6	6	6	6	5	4	6	5	5	6	7	6	4	7	7	7	7	7	4	5	4	7	6	7
992	89	5.55833	5.4	4.66667	6.5	5.66667	5.25	6.25	4.25	5.83333	6.19444	6.25	6	6.33333	6.33333	6	6.33333	6.66667	6.33333	4.66667	5	7	5	5	5	5	4	5	6	7	7	6	5	6	6	6	6	6	7	2	4	7	4	3	5	7	7	7	6
993	89	5.37083	6.4	4.66667	4.75	5.66667	6.75	6.75	6.75	3.5	5.86111	6.25	4.33333	7	6.51667	6.4	6.66667	6.66667	6.33333	6.33333	6	6	6	7	7	4	5	5	5	6	4	4	6	5	6	6	7	7	7	7	7	7	6	3	5	3	4	3	3
994	89	5.39583	6	7	4.25	4.33333	2.625	3.75	1.5	5.5	5.80556	5.75	5.66667	6	5.6	5.4	6	5.66667	5.33333	7	5	6	7	7	5	7	7	7	4	4	5	4	5	3	5	4	4	3	4	1	2	1	2	6	6	6	5	5	5
995	89	6.37083	6.4	5.66667	6.75	6.66667	6.125	6.5	5.75	6.5	6.47222	6.75	6	6.66667	6.5	6	6	7	7	4.33333	6	6	7	7	6	5	5	7	6	7	7	7	6	7	7	6	7	7	6	5	6	5	7	6	7	6	7	7	6
996	89	6.425	6.2	6.33333	6.5	6.66667	5.375	5	5.75	6.66667	6.08333	6.25	5.66667	6.33333	6.3	6.2	6.66667	6	6.33333	5.66667	6	7	5	7	6	7	6	6	5	7	7	7	6	7	7	5	5	5	5	6	5	6	6	7	7	7	7	6	6
997	89	5.42083	4.6	5.66667	4.75	6.66667	5.875	6.75	5	3.66667	6.36111	6.75	6	6.33333	6.46667	6.2	6.33333	6.33333	7	5	5	4	5	4	5	5	6	6	5	4	6	4	7	7	6	6	7	7	7	6	7	3	4	4	3	4	3	3	5
998	89	5.37083	6.4	4.66667	4.75	5.66667	6	6.5	5.5	4.5	6.13889	5.75	6.33333	6.33333	6.43333	6.4	6	6.66667	6.66667	6	7	6	6	7	6	5	5	4	5	5	4	5	5	6	6	7	7	6	6	4	5	6	7	4	3	4	4	5	7
999	90	6.37083	6.4	5.66667	6.75	6.66667	6.125	6.5	5.75	6.5	6.47222	6.75	6.33333	6.33333	6.48333	6.6	6.33333	6.33333	6.66667	6	6	5	7	7	7	5	5	7	6	7	7	7	7	6	7	6	7	6	7	5	6	6	6	7	6	6	7	6	7
1000	90	5.45	4.8	5	6	6	1.875	2	1.75	5.66667	6.80556	6.75	7	6.66667	6.65	6.6	6.33333	6.66667	7	6.33333	6	4	4	6	4	4	5	6	6	7	6	5	5	6	7	3	2	2	1	2	2	2	1	7	6	6	5	5	5
1001	90	5.64583	7	7	4.25	4.33333	6.5	6	7	4	6.16667	6.5	5.66667	6.33333	6.51667	6.4	6.66667	6.33333	6.66667	4.66667	7	7	7	7	7	7	7	7	6	5	3	3	5	3	5	6	6	6	6	7	7	7	7	2	5	5	5	4	3
1002	90	5.12083	5.4	4.66667	4.75	5.66667	6.5	6	7	6	5.75	6.25	5.33333	5.66667	6.4	6.6	6	6.33333	6.66667	5.66667	4	6	7	5	5	5	5	4	5	5	5	4	6	7	4	6	6	6	6	7	7	7	7	6	6	6	6	6	6
1003	90	5.36667	4.8	6.66667	5	5	5.75	6.25	5.25	3.33333	6.02778	5.75	6	6.33333	6.4	6.6	6.33333	6	6.66667	6.66667	5	5	5	6	3	6	7	7	6	4	4	6	5	4	6	7	6	7	5	6	4	5	6	3	3	4	3	3	4
1004	90	6.25417	6.6	6.66667	6.75	5	6.75	6.75	6.75	6.33333	6.80556	6.75	6.66667	7	6.6	6.4	6.66667	6.66667	6.66667	6.66667	7	6	7	6	7	6	7	7	7	7	7	6	5	5	5	7	7	7	6	7	7	7	6	7	6	6	6	7	6
1005	90	5.34167	6.2	4.33333	4.5	6.33333	3.125	3.25	3	6.33333	4.16667	4.5	3.33333	4.66667	6.5	6	7	6.66667	6.33333	4.66667	5	7	7	5	7	6	3	4	5	5	4	4	6	7	6	3	7	1	2	1	3	1	7	4	7	7	6	7	7
1006	90	6.125	7	6.33333	5.5	5.66667	5.75	5.75	5.75	5.83333	6.69444	6.75	7	6.33333	6.36667	6.8	7	5.66667	6	4.66667	7	7	7	7	7	7	6	6	6	6	5	5	6	5	6	6	4	7	6	6	6	6	5	6	5	6	6	7	5
1007	90	5.64583	7	7	4.25	4.33333	5.25	6.25	4.25	4	6.27778	6.5	6	6.33333	6.35	6.4	6.33333	6.33333	6.33333	5.66667	7	7	7	7	7	7	7	7	3	5	5	4	5	3	5	5	7	7	6	3	3	4	7	2	4	5	5	3	5
1008	90	4.975	4.4	6.33333	4.5	4.66667	5.875	6.75	5	5.83333	5.27778	5.5	5.66667	4.66667	6.33333	6	6.33333	6.66667	6.33333	4	2	4	5	6	5	7	6	6	4	3	6	5	5	6	3	7	6	7	7	6	5	4	5	6	6	5	6	6	6
1009	90	6.00417	5.6	6.66667	6.75	5	6.75	6.75	6.75	6.66667	6.80556	6.75	6.66667	7	6.66667	6	7	6.66667	7	6.33333	4	5	6	7	6	7	7	6	6	7	7	7	5	5	5	7	7	6	7	7	7	7	6	7	7	7	5	7	7
1010	90	4.77917	4.2	4.33333	5.25	5.33333	4.5	5	4	5.5	6.11111	6	6	6.33333	6.25	6	6.66667	6	6.33333	5.66667	3	3	5	5	5	4	4	5	5	6	6	4	5	6	5	6	5	4	5	7	2	3	4	6	4	5	7	5	6
1011	91	5.77917	6.2	5.33333	6.25	5.33333	6.625	7	6.25	4.33333	6.63889	6.25	7	6.66667	6.75	7	6.66667	6.66667	6.66667	4.66667	7	6	7	5	6	6	5	5	7	6	6	6	5	6	5	7	7	7	7	5	7	7	6	5	5	3	3	6	4
1012	91	6.25417	5.6	6.66667	6.75	6	6.875	6.75	7	6.33333	6.80556	6.75	7	6.66667	5.96667	6.2	6	5.66667	6	7	7	6	7	4	4	7	7	6	6	7	7	7	5	7	6	6	7	7	7	7	7	7	7	7	4	7	7	6	7
1013	91	4.89167	4.4	5.33333	3.5	6.33333	4.75	5.25	4.25	4.66667	3.97222	4.25	4	3.66667	4.91667	5	5.66667	4.66667	4.33333	6	4	4	4	5	5	4	7	5	2	6	2	4	6	6	7	6	6	4	5	5	3	2	7	6	3	5	5	4	5
1014	91	5.97917	6	5.33333	6.25	6.33333	4.625	4.25	5	4.66667	4.77778	4	6.33333	4	4.36667	3.8	4.33333	5	4.33333	6	6	4	7	7	6	5	5	6	5	7	7	6	6	7	6	5	4	5	3	4	6	5	5	5	5	5	4	5	4
1015	91	5.9	5.6	6	6	6	6.375	6.25	6.5	4.5	6.58333	6.75	6.66667	6.33333	6.66667	7	7	5.66667	7	5.66667	6	6	6	5	5	7	6	5	7	6	6	5	6	7	5	7	6	7	5	7	7	6	6	3	5	6	3	5	5
1016	91	5.62083	6.4	4.66667	4.75	6.66667	3.125	3.75	2.5	4	4.11111	5	3	4.33333	4.18333	4.4	4.33333	4.66667	3.33333	6	7	7	6	7	5	5	5	4	5	4	5	5	6	7	7	5	3	3	4	5	2	2	1	5	3	5	3	4	4
1017	91	4.69583	4.2	6	4.25	4.33333	7	7	7	6.33333	6.02778	5.75	6.33333	6	6.81667	6.6	7	6.66667	7	5	5	4	3	4	5	6	5	7	3	5	5	4	3	5	5	7	7	7	7	7	7	7	7	7	5	7	6	7	6
1018	91	2.67083	3.6	2.66667	1.75	2.66667	4.25	5.75	2.75	3.66667	2.80556	3.75	2.66667	2	4.26667	4.4	4.66667	4.33333	3.66667	6	5	4	3	3	3	2	2	4	1	2	1	3	2	2	4	6	4	6	7	2	2	3	4	2	5	5	4	3	3
1019	91	4.67083	5.6	3.66667	3.75	5.66667	6.75	6.75	6.75	4.16667	4.86111	5.25	4	5.33333	5.48333	5.6	5.66667	5.66667	5	6	6	5	7	5	5	3	5	3	5	3	3	4	5	7	5	7	7	7	6	7	7	7	6	5	5	3	5	3	4
1020	91	4.725	4.4	5.33333	4.5	4.66667	2	2.75	1.25	2.33333	4.30556	3.25	4.33333	5.33333	3.91667	4	3.66667	4	4	5	4	3	5	5	5	5	5	6	6	3	5	4	5	5	4	4	3	1	3	2	1	1	1	1	3	3	2	2	3
1021	92	3.75	4	3	4	4	6.375	6.25	6.5	4.33333	6.91667	6.75	7	7	6.43333	6.4	7	6.66667	5.66667	7	3	4	3	6	4	2	3	4	4	3	4	5	4	3	5	7	6	6	6	7	6	6	7	3	3	5	5	5	5
1022	92	3.14167	2.4	2.33333	4.5	3.33333	3.875	3.5	4.25	4.33333	3.72222	3.5	4.33333	3.33333	2.88333	3.2	2.66667	2.66667	3	4.33333	3	2	3	1	3	3	2	2	4	4	4	6	3	3	4	5	3	4	2	4	6	1	6	5	4	4	5	3	5
1023	92	3.64167	3.4	3.33333	4.5	3.33333	5.75	5.25	6.25	4	6.13889	6.75	6.66667	5	4.76667	4.4	5	5.33333	4.33333	6.33333	3	4	3	3	4	2	4	4	4	4	5	5	3	3	4	4	5	6	6	7	7	6	5	3	5	5	3	4	4
1024	92	6.12083	6.4	5.66667	5.75	6.66667	3.125	3.75	2.5	4.83333	6	6	6	6	4.36667	3.8	4.66667	4.33333	4.66667	7	6	7	6	6	7	7	5	5	6	6	5	6	6	7	7	3	5	2	5	3	2	2	3	4	5	5	5	5	5
1025	92	6.17083	6.6	4.66667	6.75	6.66667	5	5.5	4.5	4.33333	5.83333	5.5	6	6	5.13333	5.2	5.66667	4.33333	5.33333	4.33333	7	7	6	7	6	4	4	6	6	7	7	7	6	7	7	6	6	5	5	2	5	7	4	4	4	4	6	4	4
1026	92	5.03333	3.8	5.66667	4	6.66667	4.75	4.75	4.75	4.5	6.66667	7	6.33333	6.66667	4.4	4.6	5	4.33333	3.66667	6	5	3	3	3	5	6	6	5	3	3	5	5	7	6	7	3	6	5	5	5	5	5	4	3	6	5	5	4	4
1027	92	5.17083	5.6	4.66667	4.75	5.66667	5	6	4	5	5.61111	5.5	6	5.33333	4.05	4.2	4	3.66667	4.33333	6.33333	6	6	5	6	5	5	5	4	5	4	6	4	5	6	6	6	6	6	6	5	4	4	3	4	4	5	6	5	6
1028	92	3.22083	2.8	3.66667	2.75	3.66667	4.125	4.25	4	4.5	1.22222	1	1.66667	1	3.4	3.6	4	3.33333	2.66667	4	3	3	3	2	3	4	4	3	2	3	3	3	2	5	4	4	4	5	4	5	4	4	3	4	4	4	5	5	5
1029	92	5	4	5	6	5	5	5.5	4.5	3.33333	5.22222	5	5.33333	5.33333	3.9	3.6	3.66667	5	3.33333	5	2	5	5	4	4	4	6	5	6	6	6	6	6	4	5	4	7	5	6	5	4	3	6	3	3	5	3	3	3
1030	92	5.95	5.8	5	6	7	4.125	3.25	5	5	6.05556	6.5	5.66667	6	3.81667	3.6	4	3.66667	4	6	7	5	5	5	7	5	5	5	6	6	6	6	7	7	7	4	3	3	3	6	7	3	4	4	4	6	6	6	4
1031	93	4.725	4.4	5.33333	4.5	4.66667	4	4	4	4.33333	1.91667	1.75	2.66667	1.33333	2.56667	2.6	2.33333	2.66667	2.66667	5	6	3	4	6	3	5	6	5	4	5	4	5	3	6	5	3	5	3	5	4	4	4	4	5	3	3	5	5	5
1032	93	4.02917	4.2	4.33333	3.25	4.33333	5.375	4.5	6.25	4	5.38889	4.5	6.66667	5	3.98333	4.6	3.33333	3.33333	4.66667	6.66667	3	4	4	5	5	4	5	4	3	4	3	3	4	5	4	4	3	7	4	7	5	7	6	3	5	3	4	5	4
1033	93	6.65	6.6	6	7	7	6	6.5	5.5	5.33333	6.41667	6.25	6.66667	6.33333	5	5	6	4	5	7	7	7	6	7	6	5	7	6	7	7	7	7	7	7	7	6	7	7	6	4	6	6	6	6	6	6	6	4	4
1034	93	5.875	7	5.33333	5.5	5.66667	3.125	3.25	3	4.83333	6.47222	6.75	6	6.66667	3.46667	3.2	3.66667	3.66667	3.33333	6.33333	7	7	7	7	7	6	5	5	6	6	5	5	6	5	6	4	2	4	3	2	2	4	4	5	6	6	4	4	4
1035	93	4.42083	4.6	4.66667	3.75	4.66667	6.5	6	7	5	6.63889	6.25	7	6.66667	6.35	6.4	6.66667	6.66667	5.66667	4.66667	3	5	6	4	5	5	5	4	3	3	4	5	4	5	5	6	6	6	6	7	7	7	7	4	4	6	6	4	6
1036	93	4.17083	4.6	3.66667	3.75	4.66667	5.5	5	6	4.16667	6.61111	6.5	6.66667	6.66667	5.81667	5.6	6.33333	5.33333	6	6.33333	5	5	5	5	3	3	5	3	3	4	4	4	5	5	4	6	4	5	5	6	6	6	6	3	4	5	4	4	5
1037	93	4.67083	4.6	4.66667	4.75	4.66667	5.5	5.5	5.5	4.66667	6.55556	7	7	5.66667	5.73333	5.6	5.33333	7	5	6	6	4	5	5	3	5	5	4	4	5	5	5	4	4	6	6	7	3	6	6	6	5	5	5	5	5	5	4	4
1038	93	3.8125	3	5	2.25	5	6.25	5.75	6.75	4	3.97222	4.25	3.66667	4	5.01667	4.4	5	6.33333	4.33333	6	3	3	2	4	3	5	5	5	3	2	2	2	4	5	6	7	5	5	6	7	6	7	7	5	3	3	5	3	5
1039	93	4.52917	4.2	4.33333	5.25	4.33333	4.75	5.25	4.25	3.83333	5.61111	5.5	6	5.33333	4.76667	5.4	4.66667	4	5	5.66667	3	5	5	4	4	5	3	5	5	6	5	5	5	4	4	6	5	5	5	4	4	5	4	4	5	3	3	5	3
1040	93	5.02917	4.2	4.33333	6.25	5.33333	5.375	4	6.75	4	6.47222	5.75	6.66667	7	5.75	5	6.33333	5.66667	6	4.66667	3	5	4	5	4	4	5	4	6	6	7	6	5	6	5	4	4	4	4	7	7	7	6	5	5	4	4	3	3
1041	93	5.36667	4.8	6.66667	5	5	6.75	6.75	6.75	3.5	4.91667	4.75	5	5	4.61667	4.8	4.33333	4.33333	5	5	6	4	6	5	3	6	7	7	5	3	6	6	5	5	5	6	7	7	7	7	7	7	6	4	3	3	5	3	3
1042	93	3.975	4.4	3.33333	4.5	3.66667	6	5.5	6.5	4.33333	4.19444	4.25	4.66667	3.66667	3.95	3.8	4	4	4	6.33333	3	4	5	5	5	3	3	4	5	4	4	5	4	4	3	5	6	6	5	6	6	7	7	4	4	4	4	6	4
1043	94	3.64167	2.4	5.33333	3.5	3.33333	5.125	3.75	6.5	3	4.05556	3.5	4	4.66667	3.68333	3.4	3.33333	4.66667	3.33333	5	2	2	2	4	2	6	5	5	3	4	4	3	4	3	3	4	6	2	3	7	6	6	7	4	4	4	2	2	2
1044	94	5.97917	6	5.33333	6.25	6.33333	6.125	7	5.25	4.66667	6.63889	6.25	6.66667	7	6.23333	6.6	5.66667	6	6.66667	4	6	6	6	7	5	5	5	6	7	6	6	6	7	6	6	7	7	7	7	5	5	6	5	5	5	4	5	3	6
1045	94	4.55417	3.8	4.66667	5.75	4	6	6	6	3.83333	6.77778	7	6.33333	7	6.3	6.2	6.33333	6	6.66667	4.66667	5	3	5	3	3	4	4	6	4	7	7	5	4	4	4	5	6	6	7	7	5	6	6	5	4	4	4	3	3
1046	94	4.61667	4.8	5.66667	4	4	1.75	1.75	1.75	7	5.77778	6	6	5.33333	3.83333	4	3.66667	3.66667	4	3	5	5	4	6	4	4	6	7	4	5	4	3	4	4	4	3	1	1	2	1	2	2	2	7	7	7	7	7	7
1047	94	5.725	5.4	6.33333	6.5	4.66667	4.5	5	4	4.16667	6.02778	5.75	6.66667	5.66667	4.11667	3.8	5	4	3.66667	5	6	5	6	5	5	6	7	6	6	7	7	6	4	4	6	7	7	2	4	4	4	4	4	5	4	3	4	4	5
1048	94	5.75	5	5	7	6	2.75	3	2.5	6.16667	5.19444	5.25	4.66667	5.66667	3.05	3.2	3	3.33333	2.66667	2	6	3	5	6	5	6	4	5	7	7	7	7	6	7	5	3	3	3	3	3	3	2	2	7	5	7	6	7	5
1049	94	4.34167	4.2	5.33333	2.5	5.33333	6.625	7	6.25	4.5	5.80556	5.75	6	5.66667	5.23333	4.6	5.66667	5.66667	5	5.66667	4	3	3	5	6	6	5	5	2	4	2	2	6	5	5	7	7	7	7	7	6	6	6	3	5	4	5	5	5
1050	94	2.32917	2.4	1.33333	3.25	2.33333	4.5	5	4	3.16667	2.61111	2.5	3	2.33333	2.93333	2.4	3	3.66667	2.66667	6.66667	2	3	2	2	3	1	2	1	3	3	3	4	2	1	4	6	6	2	6	4	3	4	5	3	3	4	3	3	3
1051	94	5.42083	5.6	4.66667	4.75	6.66667	5.25	5.25	5.25	3.66667	5.94444	5.5	6.66667	5.66667	4.38333	5.2	3.66667	4	4.66667	4	6	5	5	6	6	6	3	5	4	5	5	5	7	6	7	6	5	5	5	6	5	5	5	4	4	3	4	2	5
1052	94	3.95	4.8	3	4	4	6	5.5	6.5	5.66667	5.47222	5.75	5	5.66667	5.55	6.2	5.33333	5	5.66667	2.66667	6	6	4	2	6	3	2	4	4	3	5	4	4	4	4	6	5	5	6	6	7	7	6	5	7	7	5	5	5
1053	95	4	4	4	4	4	4.875	4.5	5.25	3.83333	2.33333	2	2	3	1.6	1.4	1.33333	2	1.66667	6.66667	4	4	4	4	4	4	4	4	4	3	3	6	4	3	5	5	5	3	5	5	5	6	5	3	5	5	4	3	3
1054	95	3	3	2	4	3	4.75	4.75	4.75	3.16667	1.41667	1.25	1.66667	1.33333	2.41667	2	3.33333	2	2.33333	7	3	3	3	3	3	1	2	3	5	5	3	3	2	3	4	6	4	4	5	4	4	4	7	2	4	5	4	2	2
1055	95	3.225	3.4	2.33333	4.5	2.66667	5.75	4.75	6.75	3.5	4.69444	4.75	4.33333	5	2.95	2.8	3	2.66667	3.33333	6.66667	3	3	4	4	3	2	3	2	5	4	4	5	3	2	3	5	4	3	7	7	7	7	6	3	4	3	3	4	4
1056	95	2.03333	2.8	1.66667	1	2.66667	3.75	4.75	2.75	1.5	2.05556	2.5	2	1.66667	2.21667	2.2	1.66667	2	3	7	3	3	4	2	2	1	2	2	1	1	1	1	1	4	3	5	5	4	5	4	3	2	2	1	2	1	2	1	2
1057	95	3.025	2.6	3.33333	3.5	2.66667	4	4.5	3.5	4.16667	1.72222	1.5	2	1.66667	2.2	1.8	2	2.66667	2.33333	4.66667	4	2	1	2	4	4	3	3	3	3	3	5	2	3	3	5	4	4	5	3	6	2	3	5	3	4	5	5	3
1058	95	2.0875	1.6	2.66667	1.75	2.33333	4.5	4	5	2.83333	2.52778	2.25	3	2.33333	2.45	2.8	2	1.33333	3.66667	6.66667	2	2	1	2	1	2	3	3	2	2	1	2	3	2	2	4	4	4	4	7	6	6	1	2	2	4	4	3	2
1059	95	4.19583	4.2	4	4.25	4.33333	5.125	4.25	6	4.16667	1.69444	1.75	1.66667	1.66667	1.58333	1	1.66667	1.66667	2	4.66667	5	4	4	3	5	5	3	4	4	5	4	4	3	5	5	5	4	4	4	6	6	6	6	2	3	5	5	5	5
1060	95	2.33333	3	1.66667	2	2.66667	3.875	3	4.75	3.16667	2.16667	2.5	2	2	1.26667	1.4	1	1.33333	1.33333	6.66667	3	3	3	3	3	1	2	2	2	2	2	2	2	3	3	4	4	2	2	4	6	4	5	4	4	3	2	4	2
1061	95	3.72083	3.8	3.66667	3.75	3.66667	4	4	4	4.16667	5.02778	4.75	5	5.33333	1.76667	1.4	2	1.66667	2	4	5	4	4	3	3	3	4	4	3	3	4	5	4	3	4	5	1	4	6	5	5	1	5	3	3	4	5	6	4
1062	95	3.275	3.6	3.33333	3.5	2.66667	5.5	6	5	4.5	4.33333	4	5	4	2.9	2.6	3	3	3	3	4	4	3	3	4	4	3	3	3	4	4	3	3	2	3	4	7	7	6	5	5	5	5	5	5	5	5	5	2
1063	96	4.27917	4.2	4.33333	4.25	4.33333	5.5	5	6	2.33333	5.80556	5.75	5.66667	6	5.91667	6	5.66667	6	6	4.66667	6	3	3	5	4	5	4	4	4	3	4	6	4	5	4	5	5	5	5	7	6	7	4	2	4	2	2	2	2
1064	96	4.36667	3.8	5.66667	4	4	4.75	5.25	4.25	5.5	5.88889	6	6	5.66667	5.58333	5	6.66667	5	5.66667	4.66667	3	5	4	3	4	6	5	6	5	3	5	3	3	5	4	5	5	5	6	4	4	4	5	5	5	5	6	6	6
1065	96	3.8625	3.2	4	4.25	4	6.5	6.5	6.5	4.5	5.25	5.75	5	5	5.25	5	5	5.66667	5.33333	6.66667	3	3	3	4	3	4	4	4	4	5	3	5	4	3	5	6	7	6	7	7	6	6	7	3	6	5	5	4	4
1066	96	4.27917	4.2	4.33333	4.25	4.33333	1.375	1.5	1.25	5.33333	5.80556	5.75	6.33333	5.33333	2.91667	3	2.66667	2.33333	3.66667	4.33333	3	5	5	3	5	4	5	4	4	4	5	4	4	5	4	1	1	3	1	2	1	1	1	4	5	5	6	6	6
1067	96	4.27917	4.2	4.33333	4.25	4.33333	5.5	5	6	6.33333	5.77778	6	6	5.33333	5.93333	5.4	5.66667	6.33333	6.33333	4	3	6	4	5	3	5	3	5	4	5	4	4	5	4	4	5	6	3	6	7	5	5	7	6	6	6	6	7	7
1068	96	5.67083	5.6	5.66667	4.75	6.66667	5	5	5	5	4.91667	5.75	5.33333	3.66667	4.16667	4	4.33333	4	4.33333	6	6	5	7	5	5	5	7	5	4	5	4	6	7	6	7	6	6	2	6	5	5	5	5	4	4	4	7	6	5
1069	96	3.59167	4.2	4.33333	2.5	3.33333	6.625	6.5	6.75	3.83333	5.66667	5	6	6	5.36667	5.8	5.33333	4.66667	5.66667	6.33333	3	4	4	5	5	4	4	5	3	1	3	3	3	4	3	7	7	5	7	7	7	7	6	3	5	3	4	3	5
1070	96	4.27917	4.2	4.33333	4.25	4.33333	4	3.5	4.5	6.33333	6.69444	6.75	7	6.33333	5.5	5	5.66667	5.66667	5.66667	5.66667	5	5	5	3	3	5	4	4	5	4	4	4	4	4	5	4	3	2	5	4	5	4	5	4	7	6	7	7	7
1071	96	5.27917	5.2	4.33333	6.25	5.33333	4.75	4.75	4.75	4.33333	6.08333	6.25	6	6	4.78333	3.8	5	5.66667	4.66667	5.33333	5	6	6	6	3	5	5	3	7	6	6	6	6	5	5	4	7	3	5	5	6	3	5	5	4	5	3	5	4
1072	96	5.25	4	5	6	6	4.375	4	4.75	5.16667	4.25	3.75	3.66667	5.33333	3.61667	3.8	3	4.66667	3	6.33333	5	3	4	4	4	5	5	5	6	6	6	6	6	6	6	3	4	4	5	6	5	4	4	6	6	5	5	5	4
1073	97	5.675	6.2	5.33333	5.5	5.66667	6.375	6.75	6	5	6.11111	6	6.33333	6	5.28333	5.8	5	5	5.33333	3.33333	6	6	6	7	6	5	5	6	4	7	6	5	7	4	6	7	7	7	6	6	6	6	6	6	4	5	4	5	6
1074	97	6.25417	5.6	6.66667	6.75	6	6.5	6.5	6.5	5.66667	6.66667	7	7	6	5.6	5.4	6.33333	5.66667	5	2.33333	5	6	5	6	6	7	7	6	6	7	7	7	6	6	6	7	7	5	7	7	5	7	7	4	6	6	6	6	6
1075	97	3.475	3.4	3.33333	3.5	3.66667	5.625	6.5	4.75	4.66667	6.63889	6.25	6.66667	7	6.2	5.8	6.33333	6	6.66667	2.33333	4	3	3	4	3	3	3	4	4	3	4	3	3	4	4	6	7	7	6	5	5	5	4	5	5	5	5	5	3
1076	97	4.05417	2.8	4.66667	5.75	3	5.125	3.75	6.5	4	5.08333	5.25	5	5	4.08333	4	3.33333	4.66667	4.33333	3	4	2	3	3	2	4	5	5	6	5	5	7	2	3	4	3	5	4	3	6	7	7	6	5	5	4	3	3	4
1077	97	3.5375	4.4	3.33333	1.75	4.66667	5.75	6.25	5.25	4.83333	5.80556	5.75	5.66667	6	5.86667	5.8	6.33333	5.66667	5.66667	2.66667	5	4	5	5	3	4	2	4	1	2	1	3	4	5	5	6	7	6	6	5	5	5	6	5	6	3	5	6	4
1078	97	3.5	4	3	4	3	4.5	5	4	3.83333	1.69444	1.75	2	1.33333	3.81667	3.6	3.66667	5	3	1.66667	2	4	5	3	6	2	4	3	3	4	4	5	2	4	3	5	4	6	5	4	4	4	4	3	5	4	4	3	4
1079	97	4.52917	4.2	4.33333	5.25	4.33333	6.25	6.25	6.25	4.33333	4.52778	4.25	4.66667	4.66667	5.6	5.4	5.33333	5.33333	6.33333	1	3	5	5	3	5	4	5	4	4	6	5	6	5	3	5	5	7	7	6	6	6	6	7	4	4	5	5	3	5
1080	97	3.00417	4.6	1.66667	3.75	2	5.875	5.5	6.25	3.66667	5.47222	5.75	5.33333	5.33333	5.95	4.8	6.66667	6	6.33333	2.66667	4	4	5	5	5	2	2	1	3	5	4	3	2	2	2	5	6	6	5	6	7	6	6	4	5	3	3	4	3
1081	97	3.92083	3.6	3.66667	3.75	4.66667	5.875	5.5	6.25	5.5	6.33333	6	7	6	5.13333	5.2	5.33333	4.66667	5.33333	3	4	5	2	4	3	2	4	5	3	3	4	5	4	4	6	5	6	7	4	6	6	7	6	5	5	5	6	6	6
1082	97	6.20417	6.4	5.66667	6.75	6	6.875	6.75	7	4	7	7	7	7	6.73333	6.6	7	6.33333	7	3	7	7	6	7	5	4	7	6	7	7	7	6	6	6	6	6	7	7	7	7	7	7	7	4	4	4	4	4	4
1083	98	5.89583	7	7	5.25	4.33333	5	5.5	4.5	6.33333	6.5	6.5	7	6	5.61667	5.8	5	6	5.66667	6.33333	7	7	7	7	7	7	7	7	4	6	6	5	4	4	5	5	7	5	5	6	4	4	4	6	6	6	6	7	7
1084	98	5.02917	5.2	4.33333	5.25	5.33333	6.5	6	7	3.83333	5.80556	5.75	5.66667	6	6	6	6	5.66667	6.33333	4.66667	6	6	6	4	4	5	4	4	5	6	5	5	5	6	5	7	3	7	7	7	7	7	7	4	3	4	3	4	5
1085	98	4.27917	3.2	4.33333	5.25	4.33333	4.25	4.75	3.75	3.33333	2.97222	3.25	3	2.66667	3.83333	4	4.66667	3	3.66667	5	3	4	3	4	2	3	5	5	5	6	4	6	3	5	5	4	5	4	6	4	3	1	7	4	4	4	4	2	2
1086	98	5.67083	6.6	4.66667	5.75	5.66667	4.375	4	4.75	7	6.36111	5.75	6.33333	7	5.55	5.2	6	5.33333	5.66667	6.66667	7	7	6	7	6	5	4	5	6	5	6	6	6	5	6	4	5	3	4	4	4	5	6	7	7	7	7	7	7
1087	98	6.425	6.2	6.33333	6.5	6.66667	5	5.5	4.5	5.66667	6.52778	6.25	6.66667	6.66667	6.61667	6.8	6.33333	6.33333	7	6.33333	6	6	7	7	5	6	7	6	7	7	6	6	6	7	7	5	5	6	6	6	5	4	3	5	5	7	6	6	5
1088	98	5.97917	6	5.33333	6.25	6.33333	5.5	6	5	4.66667	6.25	5.75	6	7	6.7	6.8	6.66667	6.33333	7	4	7	5	7	6	5	6	5	5	6	7	5	7	6	7	6	7	6	5	6	6	5	4	5	4	5	4	4	5	6
1089	98	4.69583	4.2	6	4.25	4.33333	3.375	3	3.75	6.33333	5.77778	6	6	5.33333	5.68333	5.4	5.66667	5.66667	6	5	4	4	5	4	4	6	6	6	4	5	3	5	3	5	5	4	1	2	5	3	4	4	4	7	6	6	6	7	6
1090	98	4.69583	4.2	6	4.25	4.33333	3.875	4	3.75	6.33333	6	6	6	6	5.11667	4.8	6.66667	4.33333	4.66667	6	5	4	6	3	3	4	7	7	4	4	4	5	5	4	4	5	4	3	4	5	4	3	3	5	6	6	7	7	7
1091	98	4.19583	4.2	5	3.25	4.33333	4.875	3.5	6.25	6.16667	4.08333	4.25	3	5	5.8	5.2	6	6.33333	5.66667	4	4	5	4	4	4	5	5	5	3	5	3	2	4	5	4	3	4	3	4	7	7	5	6	6	5	6	6	7	7
1092	98	3.92083	4.6	1.66667	4.75	4.66667	3	2.75	3.25	3.66667	3.86111	4.25	3.66667	3.66667	4.68333	4.4	4.66667	4.66667	5	7	4	5	4	5	5	3	1	1	4	5	5	5	5	5	4	3	1	5	2	4	3	3	3	3	3	5	3	3	5
1093	98	5.42083	6.6	4.66667	4.75	5.66667	3.125	3.75	2.5	3.66667	5.83333	5.5	5.33333	6.66667	4.6	4.4	4.66667	4.66667	4.66667	5	7	7	7	7	5	5	4	5	5	5	5	4	6	5	6	4	4	3	4	2	2	4	2	4	3	4	4	3	4
1094	98	4.17083	4.6	3.66667	3.75	4.66667	6	5.5	6.5	4.16667	5.97222	5.25	6.66667	6	6.78333	6.8	6.66667	6.66667	7	4.66667	5	4	5	5	4	3	5	3	5	3	4	3	5	4	5	6	5	5	6	7	7	6	6	3	4	4	5	4	5
1095	99	4.7	5.8	4	5	4	5.875	6.75	5	5.33333	6.02778	5.75	6.33333	6	6.21667	6.2	6	6.66667	6	5	7	6	6	5	5	4	5	3	5	5	6	4	5	3	4	7	7	7	6	6	7	3	4	5	5	5	5	5	7
1096	99	5	4	5	6	5	6.5	7	6	3.83333	6.69444	6.75	7	6.33333	6.31667	6.6	6.66667	6	6	6.66667	5	4	5	3	3	6	4	5	6	6	6	6	6	5	4	7	7	7	7	6	6	6	6	2	2	6	3	5	5
1097	99	4.89583	5	6	4.25	4.33333	5.5	5.5	5.5	4.66667	5.55556	6	5.66667	5	6.03333	5.8	6.66667	6	5.66667	5.33333	4	6	5	4	6	6	5	7	5	4	4	4	4	4	5	7	7	1	7	5	6	5	6	5	4	5	5	5	4
1098	99	6.00417	5.6	6.66667	5.75	6	4.375	4	4.75	6.66667	6.33333	6	6	7	5.86667	5.8	5.66667	6	6	4	4	7	7	4	6	6	7	7	7	6	6	4	7	5	6	5	1	6	4	5	4	5	5	7	7	7	7	6	6
1099	99	5.72083	3.8	5.66667	6.75	6.66667	5.375	5.25	5.5	7	5.88889	6	6	5.66667	5.98333	6.6	5.33333	5.66667	6.33333	6.66667	4	5	3	4	3	6	6	5	6	7	7	7	7	7	6	5	5	5	6	7	5	5	5	7	7	7	7	7	7
1100	99	4.89167	4.4	5.33333	3.5	6.33333	3.75	3.75	3.75	4.66667	3.38889	3.5	2.66667	4	5.61667	5.8	6	5.66667	5	5.33333	5	4	4	5	4	5	5	6	3	4	4	3	7	5	7	3	5	4	3	3	6	3	3	4	6	6	3	5	4
1101	99	5.42083	5.6	4.66667	5.75	5.66667	6.25	5.75	6.75	3.66667	5.69444	5.75	5	6.33333	6.18333	6.4	6.33333	6	6	5	5	6	5	5	7	6	4	4	6	6	6	5	5	5	7	7	6	3	7	6	7	7	7	3	4	3	5	4	3
1102	99	6.15	6.6	6	6	6	6.5	6	7	5.83333	6.38889	6.5	6	6.66667	6.38333	6.2	6.33333	6.33333	6.66667	5.33333	6	6	7	7	7	6	6	6	6	7	6	5	5	7	6	7	5	5	7	7	7	7	7	6	6	6	6	5	6
1103	99	4.75	4	4	6	5	4.75	4.75	4.75	4.5	5.91667	5.75	5.33333	6.66667	5.86667	5.8	6	6	5.66667	5.66667	4	4	4	3	5	4	3	5	6	6	6	6	5	5	5	4	6	4	5	5	4	5	5	5	4	4	4	4	6
1104	99	4.7	4.8	4	5	5	6.5	6	7	4.33333	5.02778	4.75	4.66667	5.66667	6.13333	6.2	6	5.33333	7	6.33333	4	5	5	5	5	4	4	4	5	5	5	5	5	6	4	6	6	7	5	7	7	7	7	5	5	4	5	3	4
1105	99	6.4	6.6	6	6	7	6.375	6.25	6.5	6.66667	6.69444	6.75	7	6.33333	6.28333	6.8	6.33333	6	6	6.66667	6	7	6	7	7	4	7	7	6	6	6	6	7	7	7	6	7	5	7	7	5	7	7	5	7	7	7	7	7
1106	100	3.75	3	4	4	4	4.75	5.25	4.25	4.33333	1.61111	1.5	1	2.33333	3.8	3.2	4.33333	4	3.66667	5	3	3	3	3	3	4	4	4	5	4	4	3	4	3	5	5	6	5	5	5	6	3	3	3	5	5	5	5	3
1107	100	2.975	3.4	2.33333	3.5	2.66667	3.25	4.25	2.25	4.5	2.66667	3	3	2	3.53333	3.8	2.66667	4	3.66667	3.66667	3	4	2	4	4	2	3	2	5	3	3	3	2	3	3	4	5	3	5	3	3	1	2	4	4	4	4	5	6
1108	100	6.15	6.6	6	6	6	5.375	5	5.75	4.33333	6.02778	5.75	6.33333	6	5.51667	5.4	5.33333	6	5.33333	4.66667	7	7	7	7	5	7	4	7	6	6	7	5	5	7	6	5	5	5	5	7	5	4	7	4	4	4	6	4	4
1109	100	4.64583	6	5	3.25	4.33333	5.5	5.5	5.5	5.16667	5.58333	5.75	5	6	5.43333	5.4	5.33333	4.33333	6.66667	3.66667	5	6	7	7	5	4	5	6	3	4	4	2	5	5	3	6	6	5	5	6	4	5	7	6	5	4	6	5	5
1110	100	5.5	4	5	7	6	5.25	4.75	5.75	4.83333	5.19444	5.25	5.33333	5	4.1	3.4	5	4	4	3.66667	3	4	5	4	4	5	5	5	7	7	7	7	6	6	6	5	5	5	4	7	4	6	6	5	4	6	4	5	5
1111	100	2.89167	2.4	2.33333	3.5	3.33333	6	6	6	4	6.08333	6.25	5.66667	6.33333	5.91667	6	5.33333	6.33333	6	1.33333	3	2	2	2	3	3	1	3	3	4	4	3	4	2	4	5	7	6	6	6	6	6	6	4	3	5	5	3	4
1112	100	5.50417	5.6	5.66667	5.75	5	4	4	4	4.83333	5.97222	6.25	5	6.66667	4.7	4.8	4.66667	5	4.33333	5.33333	6	5	5	7	5	5	7	5	5	7	6	5	5	6	4	6	1	5	4	2	5	4	5	6	5	5	4	4	5
1113	100	3.5	4	3	4	3	3.125	3.75	2.5	4.33333	1.75	1.25	2.66667	1.33333	3.38333	3.2	3.66667	3	3.66667	2.66667	4	4	5	4	3	4	2	3	4	3	4	5	4	2	3	4	1	5	5	4	3	1	2	4	5	3	4	5	5
1114	100	6.06667	5.6	6.66667	6	6	5.625	5.75	5.5	4.66667	6.11111	6	6.33333	6	4.73333	4.6	4.66667	5.33333	4.33333	3.66667	6	5	5	5	7	6	7	7	6	6	6	6	5	7	6	6	6	6	5	5	7	4	6	4	6	4	6	4	4
1115	100	4.61667	4.8	5.66667	4	4	4.75	5.25	4.25	4.5	4.38889	4.5	4.33333	4.33333	4.51667	4.4	4.33333	4.33333	5	3.33333	5	4	4	6	5	6	5	6	3	5	4	4	5	4	3	7	7	3	4	6	4	1	6	4	4	4	5	5	5
1116	100	4.2	4.8	4	4	4	5.375	5.75	5	4.16667	6.47222	6.75	6.33333	6.33333	5.76667	5.4	6.33333	6	5.33333	6	5	5	4	5	5	3	5	4	4	3	3	6	5	4	3	7	5	5	6	5	5	5	5	5	3	3	5	5	4
1117	101	4.59167	5.2	5.33333	2.5	5.33333	5.5	5.5	5.5	4	5.80556	5.75	6	5.66667	4.21667	4.2	3.66667	4.66667	4.33333	6.66667	6	6	5	4	5	5	6	5	3	3	2	2	5	6	5	5	5	6	6	6	5	6	5	4	4	4	5	2	5
1118	101	3.86667	3.8	5.66667	3	3	3.875	3	4.75	4.5	5.38889	5.5	5.33333	5.33333	4.15	4.6	4.66667	3.33333	4	3.66667	3	4	3	5	4	6	4	7	2	2	4	4	3	3	3	4	3	2	3	5	4	5	5	4	5	5	4	5	4
1119	101	3.17083	2.6	3.66667	2.75	3.66667	2.875	2	3.75	2.33333	2.52778	2.25	2	3.33333	3.33333	3	4	3	3.33333	5	4	1	3	3	2	3	3	5	3	2	3	3	4	4	3	2	2	2	2	4	3	4	4	4	2	2	2	1	3
1120	101	4.34167	5.2	4.33333	2.5	5.33333	5.5	5.5	5.5	3.5	6.16667	6.5	6	6	4.43333	4.4	4.33333	4.33333	4.66667	2.33333	6	5	5	5	5	4	5	4	2	3	2	3	6	5	5	6	5	6	5	5	5	6	6	2	5	3	4	4	3
1121	101	2.45	2.8	2	2	3	4	4	4	2.5	1.97222	2.25	2	1.66667	3.4	3.6	2.66667	3.66667	3.66667	6.66667	3	3	2	3	3	1	3	2	2	2	2	2	4	2	3	4	4	4	4	4	3	2	7	4	3	3	1	1	3
1122	101	5.925	6.2	6.33333	5.5	5.66667	5.75	5.75	5.75	5.5	6.58333	6.75	6.66667	6.33333	5.61667	5.8	5.66667	5.66667	5.33333	3.33333	7	7	6	6	5	6	7	6	5	6	5	6	5	7	5	6	7	4	6	5	6	6	6	6	5	5	6	5	6
1123	101	5.36667	4.8	6.66667	5	5	5.625	4.25	7	3.5	5.05556	4.5	7	3.66667	3.95	3.8	4	4	4	4.66667	4	5	5	5	5	6	7	7	4	5	6	5	5	5	5	5	6	2	4	7	7	7	7	2	4	3	5	4	3
1124	101	4.59167	5.2	5.33333	4.5	3.33333	5	5.5	4.5	4	6.41667	6.25	6	7	5.25	5	5.33333	5.66667	5	4.66667	6	5	5	6	4	7	5	4	5	3	5	5	3	4	3	6	5	5	6	5	5	3	5	4	5	4	3	4	4
1125	101	6.12083	6.4	5.66667	5.75	6.66667	6.25	6.25	6.25	4.83333	5.72222	5.5	5.66667	6	4.68333	4.4	4.33333	4	6	4	7	6	7	6	6	5	6	6	5	6	6	6	7	7	6	7	6	6	6	6	6	6	7	5	4	5	5	6	4
1126	101	5.36667	4.8	6.66667	5	5	5.625	4.25	7	3.5	5.02778	4.75	5	5.33333	3.85	4.4	3.33333	3.66667	4	4.66667	5	6	4	5	4	7	6	7	5	5	5	5	5	5	5	4	5	3	5	7	7	7	7	4	4	2	4	3	4
1127	101	4.25	3	4	5	5	7	7	7	4.33333	6.80556	6.75	7	6.66667	6.48333	6.6	6.33333	6.33333	6.66667	6	3	3	3	2	4	5	3	4	4	4	5	7	5	5	5	7	7	7	7	7	7	7	7	5	3	5	4	5	4
1128	101	4.59167	5.2	5.33333	4.5	3.33333	5.5	5.5	5.5	5	4.41667	5.25	2.66667	5.33333	3.65	3.6	3.66667	4	3.33333	3.33333	5	7	5	5	4	5	6	5	2	5	6	5	2	4	4	6	3	7	6	6	6	5	5	5	3	6	5	6	5
1129	101	5.925	5.2	6.33333	5.5	6.66667	5.75	5.75	5.75	5.5	5.55556	6	5	5.66667	4.15	4.6	3.66667	4	4.33333	4.33333	4	5	5	6	6	7	6	6	6	4	6	6	7	7	6	6	6	5	6	6	6	7	4	5	7	5	6	4	6
1130	102	1.70833	2	1.33333	1.5	2	4.125	4.25	4	4	1.5	1.5	1.33333	1.66667	2.88333	3.2	2.66667	2.66667	3	6.33333	3	2	1	2	2	1	2	1	1	2	1	2	2	1	3	4	4	6	3	5	4	4	3	4	4	4	4	4	4
1131	102	4.55417	3.8	5.66667	5.75	3	3.875	4	3.75	3.83333	2.27778	2.5	2.66667	1.66667	2.96667	3.2	3	3.33333	2.33333	5.66667	4	5	3	3	4	6	6	5	5	5	7	6	3	3	3	5	5	3	3	4	4	3	4	4	4	3	5	3	4
1132	102	1.05	1.2	1	1	1	3.875	3.5	4.25	4	2.11111	2	3	1.33333	2.9	3.6	2	2.66667	3.33333	5.33333	1	1	2	1	1	1	1	1	1	1	1	1	1	1	1	2	7	3	2	6	5	3	3	4	4	4	4	4	4
1133	102	3.92083	3.6	3.66667	3.75	4.66667	4.25	4.75	3.75	4.5	5.77778	6	5.33333	6	2.58333	3	3	2.66667	1.66667	4.33333	4	3	4	3	4	5	3	3	5	3	2	5	6	3	5	5	5	5	4	4	4	4	3	3	5	4	6	6	3
1134	102	5.47083	3.8	4.66667	6.75	6.66667	4	4.5	3.5	5.66667	6.41667	6.25	7	6	3.66667	4	3.33333	3.66667	3.66667	6.33333	4	3	5	2	5	5	5	4	6	7	7	7	6	7	7	5	4	5	4	5	2	3	4	6	6	6	4	6	6
1135	102	2.05833	1.4	2.33333	2.5	2	6.5	6.5	6.5	4.33333	2.33333	3	2.33333	1.66667	3.5	3	3.33333	4.33333	3.33333	4.33333	2	1	2	1	1	3	2	2	3	2	2	3	2	2	2	7	6	6	7	6	7	6	7	5	5	3	4	4	5
1136	102	4.17083	4.6	3.66667	3.75	4.66667	5.375	4.5	6.25	4.16667	5.47222	5.75	5.33333	5.33333	2.86667	2.8	3	3.66667	2	6.66667	3	5	6	4	5	3	5	3	5	3	3	4	4	5	5	4	4	5	5	6	6	6	7	3	5	4	3	5	5
1137	102	2.30833	2.4	2.33333	2.5	2	6.5	6.5	6.5	3.66667	5.83333	6.5	6	5	4.36667	3.8	4.66667	4	5	4.33333	3	2	3	2	2	1	3	3	2	3	3	2	2	2	2	6	6	7	7	7	6	6	7	3	4	3	5	3	4
1138	102	5.47083	3.8	4.66667	6.75	6.66667	4	4.5	3.5	4.16667	6.88889	7	6.66667	7	3.75	4	3.33333	4	3.66667	3.33333	5	3	5	3	3	5	5	4	6	7	7	7	6	7	7	3	6	5	4	4	3	3	4	5	4	4	4	4	4
1139	102	3.72083	3.8	3.66667	3.75	3.66667	2.875	2.5	3.25	4.16667	4.44444	5	5	3.33333	3.01667	3.4	3.66667	3	2	6.66667	5	4	3	3	4	4	4	3	4	3	3	5	3	4	4	3	2	1	4	3	3	4	3	4	5	4	4	5	3
1140	102	1.75833	2.2	1.33333	1.5	2	4.125	4.25	4	4.16667	1.72222	1.5	2.33333	1.33333	2.95	2.8	2.66667	3	3.33333	4.66667	2	3	2	2	2	1	2	1	1	1	3	1	2	1	3	4	5	3	5	4	4	4	4	4	4	4	5	4	4
1141	102	4.2	5.8	3	4	4	6	6	6	5.16667	4.63889	4.25	4.33333	5.33333	3.88333	3.2	4.33333	4	4	6.33333	6	5	4	7	7	4	2	3	5	4	3	4	3	4	5	6	6	6	6	6	6	6	6	5	5	5	6	5	5
1142	103	4.77917	4.2	4.33333	5.25	5.33333	6.375	6.75	6	6.5	6.69444	6.75	6.33333	7	6.21667	6.2	6.33333	5.66667	6.66667	2.66667	3	5	5	5	3	5	3	5	5	5	6	5	5	6	5	7	6	7	7	5	7	6	6	7	7	7	6	6	6
1143	103	4.975	6.4	3.33333	6.5	3.66667	3.75	3.75	3.75	6.83333	6.36111	6.75	6.33333	6	3.73333	3.6	3.33333	3.66667	4.33333	3.66667	6	6	6	7	7	3	4	3	6	7	6	7	4	4	3	3	4	4	4	3	4	4	4	7	7	7	7	6	7
1144	103	5.14167	5.4	6.33333	5.5	3.33333	6.5	7	6	4	6	6	5.66667	6.33333	6.03333	5.8	6.33333	5.66667	6.33333	3	4	6	5	5	7	6	7	6	5	6	5	6	4	3	3	7	7	7	7	7	5	5	7	5	4	4	3	4	4
1145	103	3.03333	3.8	3.66667	3	1.66667	2.75	3	2.5	4.16667	3.80556	3.75	3.66667	4	3.58333	4	3.33333	2.66667	4.33333	3.33333	5	3	4	4	3	3	3	5	3	2	3	4	1	2	2	2	4	2	4	3	3	2	2	5	4	5	4	5	2
1146	103	3.86667	3.8	5.66667	3	3	5.5	5.5	5.5	4.5	4.69444	3.75	4.66667	5.66667	4.8	5.2	4.66667	4.66667	4.66667	3.66667	4	3	4	3	5	5	6	6	4	4	3	1	2	2	5	6	5	4	7	5	6	7	4	5	4	3	6	4	5
1147	103	4.475	5.4	3.33333	5.5	3.66667	6.625	7	6.25	6.66667	6.69444	6.75	6.33333	7	6.38333	6.2	6.33333	6.66667	6.33333	3.66667	5	5	5	7	5	3	4	3	5	5	5	7	5	3	3	7	7	7	7	6	6	7	6	7	7	7	7	6	6
1148	103	4.02917	3.2	4.33333	4.25	4.33333	2.75	3.25	2.25	4	4.52778	4.25	4.66667	4.66667	3.73333	3.6	3	4	4.33333	3	3	3	4	3	3	3	5	5	4	4	5	4	4	3	6	5	3	2	3	2	3	2	2	4	4	4	4	4	4
1149	103	4.5	4	4	5	5	5	5	5	4.83333	6.88889	7	7	6.66667	4.65	4.6	4.66667	4.66667	4.66667	3.33333	5	4	4	3	4	4	5	3	5	6	6	3	6	5	4	5	6	5	4	5	6	7	2	6	5	6	3	3	6
1150	103	4.44583	3.2	5	4.25	5.33333	4.625	4.25	5	3.66667	5.80556	5.75	6	5.66667	3.83333	4	4.33333	4	3	3	2	4	4	3	3	5	5	5	3	4	4	6	6	5	5	5	3	4	5	5	5	5	5	4	3	4	4	4	3
1151	103	4.2	4.8	3	5	4	5	5.5	4.5	6.16667	6.19444	6.25	6.33333	6	5.3	5.2	5	5.33333	5.66667	3.33333	3	3	6	7	5	3	3	3	4	5	6	5	3	4	5	6	6	6	4	1	7	6	4	6	6	7	6	6	6
1152	104	3.14167	3.4	3.33333	2.5	3.33333	2.875	3	2.75	4.33333	2.16667	2.5	2	2	3.53333	3.8	3.66667	4	2.66667	4.33333	3	4	4	3	3	4	2	4	3	2	3	2	4	3	3	4	2	2	4	5	1	1	4	3	4	5	5	4	5
1153	104	4.25	3	4	5	5	4.5	5.5	3.5	6.16667	6.88889	7	6.66667	7	5.88333	6.2	5.66667	6	5.66667	4.66667	3	3	2	3	4	3	4	5	5	4	5	6	5	5	5	5	5	5	7	5	5	2	2	6	5	5	7	7	7
1154	104	6.45	5.8	6	7	7	3.25	4.25	2.25	5.66667	6.47222	6.75	6.66667	6	4.06667	3.6	4.33333	3.33333	5	7	7	4	6	6	6	7	5	6	7	7	7	7	7	7	7	5	5	3	4	2	3	3	1	5	7	5	6	5	6
1155	104	4.25	3	4	5	5	4.5	5.5	3.5	6.16667	3.86111	4.25	3	4.33333	4.56667	4.6	4.33333	4.33333	5	4.66667	2	3	3	2	5	4	3	5	5	5	5	5	6	4	5	5	5	7	5	4	3	3	4	5	5	6	7	7	7
1156	104	3.5	4	3	4	3	3.375	4	2.75	4.66667	4.91667	5.75	5.33333	3.66667	3.5	3	4.66667	3	3.33333	4.66667	3	4	3	5	5	2	3	4	5	3	4	4	2	2	5	5	4	5	2	7	1	1	2	4	4	5	5	4	6
1157	104	6.45	6.8	6	6	7	3.25	4.25	2.25	6.66667	5.97222	6.25	5.33333	6.33333	3.75	4	4	3.33333	3.66667	6	7	7	6	7	7	6	7	5	7	7	5	5	7	7	7	4	4	3	6	3	3	2	1	7	6	6	7	7	7
1158	104	3.92083	3.6	3.66667	3.75	4.66667	6.25	5.75	6.75	4.5	6.11111	6	6	6.33333	6.51667	6.4	6.66667	6.66667	6.33333	6.33333	3	4	4	4	3	3	5	3	3	3	5	4	5	5	4	6	6	6	5	6	7	7	7	5	4	4	4	4	6
1159	104	4.67083	5.6	3.66667	4.75	4.66667	6.75	6.75	6.75	6.16667	6.69444	6.75	6.33333	7	6.66667	7	7	6	6.66667	5.33333	5	7	7	5	4	3	3	5	5	3	5	6	4	5	5	7	6	7	7	6	7	7	7	6	6	7	6	6	6
1160	104	3.225	4.4	2.33333	3.5	2.66667	4.75	4.75	4.75	3.5	3.72222	4.5	4.33333	2.33333	4.65	4.6	5	4.33333	4.66667	4	5	5	5	3	4	3	2	2	4	4	4	2	3	3	2	5	2	6	6	5	6	6	2	2	5	3	3	4	4
1161	104	4.77917	4.2	4.33333	6.25	4.33333	5.25	6.25	4.25	4.5	6.25	5.75	6.33333	6.66667	6	6	5	6.33333	6.66667	4.66667	3	5	5	3	5	4	5	4	5	7	7	6	5	4	4	7	6	6	6	4	5	4	4	3	4	4	6	6	4
1162	104	3.7	3.8	3	4	4	3.875	3.5	4.25	3.16667	2.52778	3.25	2.33333	2	3.01667	2.4	3.33333	3.33333	3	6	3	3	5	4	4	3	3	3	4	5	3	4	5	3	4	4	4	1	5	5	6	5	1	2	4	3	5	2	3
[truncated: 34 more columns]

## Sheet: SPSS_data
ID	GROUP	BX	BX1	BX2	BX3	BX4	WX	WX1	WX2	BM	WM	WM1	WM2	WM3	Y	Y1	Y2	Y3	Y4	BW	BX1_1	BX1_2	BX1_3	BX1_4	BX1_5	BX2_1	BX2_2	BX2_3	BX3_1	BX3_2	BX3_3	BX3_4	BX4_1	BX4_2	BX4_3	WX1_1	WX1_2	WX1_3	WX1_4	WX2_1	WX2_2	WX2_3	WX2_4	BM1	BM2	BM3	BM4	BM5	BM6
1	1	4.17083	4.6	3.66667	3.75	4.66667	3.625	3.75	3.5	4.16667	5.16667	5.5	5.33333	4.66667	4.26667	4.4	4	4.66667	4	4.66667	5	5	4	4	5	3	4	4	5	3	4	3	5	6	3	4	4	2	5	4	3	4	3	3	5	5	4	5	3
2	1	6.175	5.2	6.33333	6.5	6.66667	4.125	3.25	5	6.83333	6.27778	6.5	6.33333	6	3.9	4.6	3	4.33333	3.66667	3.66667	4	6	6	4	6	6	7	6	7	7	6	6	7	7	6	4	3	2	4	5	5	5	5	7	7	7	7	7	6
3	1	4.5625	4	5	4.25	5	4.75	5.75	3.75	4	6.30556	6.25	6	6.66667	5.28333	5.8	5.33333	5	5	4	3	4	4	5	4	5	5	5	5	5	4	3	6	4	5	6	5	7	5	4	3	4	4	6	4	3	4	4	3
4	1	4.89167	5.4	6.33333	4.5	3.33333	6.5	6	7	3.66667	5.55556	5	6	5.66667	6	6	6	5.66667	6.33333	4	6	5	4	6	6	7	6	6	6	4	4	4	4	3	3	6	6	7	5	7	7	7	7	6	4	2	4	3	3
5	1	5.14167	5.4	6.33333	5.5	3.33333	6.5	6	7	5	6.66667	6	7	7	6.48333	6.6	6.66667	6.33333	6.33333	4.33333	5	5	5	7	5	6	7	6	5	6	6	5	3	4	3	6	6	6	6	7	7	7	7	4	4	5	6	5	6
6	1	2.5	3	2	3	2	5	5	5	3.5	4.72222	4.5	4	5.66667	3.81667	3.6	3.66667	3.66667	4.33333	5.66667	4	3	2	1	5	2	2	2	2	3	3	4	3	1	2	6	4	5	5	5	5	5	5	3	4	3	3	4	4
7	1	4.95	6.8	4	5	4	5.25	5.25	5.25	4.83333	6.52778	6.25	7	6.33333	4.7	4.8	4.66667	4.66667	4.66667	4.33333	6	7	7	7	7	4	5	3	5	5	3	7	4	4	4	5	7	4	5	5	6	6	4	3	4	5	6	6	5
8	1	3.39167	2.4	4.33333	3.5	3.33333	2.875	3.5	2.25	4.5	4.61111	4.5	4.33333	5	3.8	4.2	4	3.33333	3.66667	5.66667	2	4	4	1	1	4	4	5	2	4	4	4	3	3	4	3	4	2	5	4	1	1	3	4	4	4	6	5	4
9	1	5.3125	4	6	4.25	7	5.625	5.5	5.75	4.33333	4.66667	5	4.33333	4.66667	4	4	3.66667	4.66667	3.66667	5.66667	5	3	3	5	4	6	7	5	5	5	4	3	7	7	7	5	5	7	5	5	7	5	6	4	4	4	5	5	4
10	1	5.75	5	6	7	5	5.875	6.75	5	4.16667	4.97222	5.25	6	3.66667	4.31667	4.6	4.66667	4	4	4.66667	6	4	6	4	5	7	5	6	7	7	7	7	4	6	5	6	7	7	7	5	5	5	5	4	4	4	5	4	4
11	2	4.86667	3.8	6.66667	4	5	4.625	4.75	4.5	2.66667	4.66667	5	4.33333	4.66667	4.36667	3.8	5.33333	4.33333	4	4	4	3	5	3	4	7	6	7	4	3	4	5	6	5	4	4	5	6	4	5	4	3	6	4	2	3	3	2	2
12	2	4	3	4	4	5	4.5	5	4	2.83333	3.61111	4.5	4.33333	2	3.03333	2.8	3.33333	3	3	4.33333	4	2	2	4	3	3	4	5	3	5	5	3	6	5	4	5	6	4	5	5	3	4	4	4	2	3	3	3	2
13	2	3.975	4.4	3.33333	5.5	2.66667	6.5	6.5	6.5	5.83333	7	7	7	7	5.26667	5.4	5.66667	5	5	3	2	5	4	5	6	3	4	3	6	6	5	5	2	2	4	7	6	6	7	6	6	7	7	6	4	5	7	6	7
14	2	4.55833	5.4	3.66667	5.5	3.66667	3.625	3.75	3.5	3	4.66667	4	6.33333	3.66667	4.11667	2.8	4.33333	5	4.33333	4	5	5	5	5	7	3	4	4	5	5	6	6	3	5	3	4	1	5	5	3	4	3	4	4	3	3	3	3	2
15	2	4.36667	3.8	5.66667	4	4	3.125	3.25	3	4.5	4.66667	4	5	5	3.75	4	4.33333	3.33333	3.33333	3.33333	4	3	4	3	5	6	6	5	3	4	4	5	4	3	5	3	3	4	3	3	5	1	3	4	5	4	5	4	5
16	2	4.975	6.4	3.33333	6.5	3.66667	4.375	4.5	4.25	4.83333	5.88889	6	5.33333	6.33333	4.61667	4.8	5	4	4.66667	6	7	5	7	7	6	4	3	3	6	6	7	7	4	4	3	5	5	3	5	5	5	4	3	6	5	5	4	4	5
17	2	4.67083	4.6	3.66667	4.75	5.66667	4.75	5.25	4.25	5.16667	4.05556	4.5	4.66667	3	4.06667	4.6	4	4.66667	3	5	4	5	5	3	6	4	3	4	5	5	5	4	5	7	5	6	4	6	5	3	5	3	6	4	4	6	5	6	6
18	2	4.69583	4.2	6	4.25	4.33333	5	5.5	4.5	4.33333	5.86111	5.25	6.66667	5.66667	4.88333	5.2	5	5.33333	4	6.33333	4	3	5	5	4	5	7	6	5	4	3	5	5	4	4	6	5	5	6	4	5	4	5	3	5	4	4	5	5
19	2	4.89167	5.4	6.33333	4.5	3.33333	5	5.5	4.5	3.66667	6.44444	6	6.66667	6.66667	4.16667	4	3.66667	4	5	3	5	4	6	6	6	6	7	6	5	4	5	4	1	5	4	6	4	6	6	7	4	4	3	3	3	3	4	5	4
20	2	3.975	4.4	3.33333	5.5	2.66667	4.5	5	4	1.83333	4.33333	4	5.66667	3.33333	4.26667	3.4	4.66667	4.66667	4.33333	6.66667	4	5	3	5	5	4	3	3	6	5	5	6	3	1	4	5	5	5	5	3	6	1	6	1	3	2	2	1	2
21	2	5.17083	5.6	4.66667	4.75	5.66667	6.25	5.75	6.75	7	6.22222	6	6.33333	6.33333	4.83333	5	5	4	5.33333	5	5	6	5	5	7	4	6	4	5	5	5	4	6	6	5	6	5	6	6	7	6	7	7	7	7	7	7	7	7
22	3	2.16667	3	1.66667	3	1	5.5	5	6	2	3.47222	2.75	4	3.66667	4.05	4.2	4.33333	3.66667	4	3.66667	3	3	2	4	3	2	2	1	3	3	3	3	1	1	1	5	5	6	4	7	6	6	5	2	3	1	2	2	2
23	3	5.5625	5	6	4.25	7	6.5	6	7	6.83333	6.58333	6.75	6.66667	6.33333	5.76667	6.4	5.33333	6.66667	4.66667	6.66667	3	5	5	6	6	5	6	7	3	5	4	5	7	7	7	6	6	7	5	7	7	7	7	6	7	7	7	7	7
24	3	5.5	4	5	7	6	4.25	4.75	3.75	4.83333	5.16667	5.5	4.66667	5.33333	4.05	4.2	3.33333	4.33333	4.33333	5	3	4	4	4	5	5	5	5	7	7	7	7	6	6	6	5	5	4	5	4	2	2	7	4	4	5	4	5	7
25	3	3.025	2.6	3.33333	3.5	2.66667	5.25	5.75	4.75	4.16667	5.83333	5.5	6	6	4.91667	4	5.33333	5	5.33333	4.66667	2	4	2	2	3	3	4	3	3	5	3	3	2	3	3	5	6	7	5	5	4	5	5	4	4	4	5	5	3
26	3	4.77917	4.2	4.33333	5.25	5.33333	4.5	5	4	4.5	5.63889	6.25	6	4.66667	4.38333	4.2	4.33333	4.33333	4.66667	3	3	4	5	5	4	5	5	3	5	6	5	5	6	5	5	6	4	4	6	4	4	4	4	4	4	4	5	5	5
27	3	3.3625	3.2	4	2.25	4	5.25	4.75	5.75	3.5	2.25	1.75	2.33333	2.66667	2.83333	2	3	3.66667	2.66667	3.66667	3	3	5	1	4	5	3	4	3	1	3	2	3	5	4	5	4	6	4	5	6	6	6	3	3	4	3	3	5
28	3	3.6125	3.2	4	3.25	4	5.25	4.75	5.75	3.83333	5.69444	5.75	5.66667	5.66667	3.8	3.2	4.33333	3.33333	4.33333	4.66667	3	4	2	3	4	4	5	3	3	3	3	4	3	4	5	5	6	3	5	5	6	6	6	3	4	4	5	3	4
29	3	4.27917	4.2	4.33333	4.25	4.33333	4.5	5	4	4.33333	6.19444	6.25	6.33333	6	4.56667	4.6	5.33333	3.66667	4.66667	4	5	5	3	5	3	4	4	5	4	5	4	4	5	4	4	5	5	5	5	4	4	4	4	3	4	5	5	4	5
30	3	3.8625	4.2	4	3.25	4	6.125	7	5.25	4.5	6.88889	7	6.66667	7	5.63333	6.2	6	4.66667	5.66667	6.66667	5	5	4	3	4	5	3	4	3	4	3	3	5	3	4	7	7	7	7	5	5	5	6	5	5	4	4	5	4
31	3	2.5	3	2	3	2	5.5	5	6	3.5	5.13889	4.75	5.33333	5.33333	4.68333	4.4	5.33333	4.66667	4.33333	4.33333	2	4	4	4	1	2	2	2	3	4	1	4	3	2	1	4	7	4	5	6	6	6	6	4	3	3	5	2	4
32	3	5	4	5	6	5	4.75	4.75	4.75	6.83333	5.08333	5.25	5	5	3.43333	2.4	3.33333	4.33333	3.66667	6.33333	4	3	5	4	4	5	6	4	6	5	6	7	5	5	5	4	6	4	5	6	3	7	3	7	6	7	7	7	7
33	4	3.7	3.8	3	4	4	6.125	7	5.25	4.16667	6.61111	6.5	6.66667	6.66667	4.5	5	4.33333	4.66667	4	6.33333	4	3	4	4	4	3	3	3	5	4	3	4	4	4	4	7	7	7	7	6	5	5	5	3	3	4	6	5	4
34	4	4.59167	5.2	4.33333	3.5	5.33333	6.5	6.5	6.5	6	6.47222	6.75	7	5.66667	3.63333	4.2	3.33333	3.33333	3.66667	4.33333	6	5	5	5	5	4	5	4	2	5	4	3	6	5	5	7	6	7	6	7	6	7	6	7	7	7	5	5	5
35	4	3.00417	4.6	1.66667	3.75	2	4.875	4.5	5.25	3.16667	4.44444	5	4	4.33333	3.6	3.4	4	3.66667	3.33333	7	4	3	5	5	6	2	2	1	3	5	3	4	1	3	2	6	2	5	5	7	4	4	6	4	3	3	4	2	3
36	4	4.42083	4.6	3.66667	4.75	4.66667	5.625	6.5	4.75	6.5	6	6	5.66667	6.33333	3.03333	3.8	2.33333	2.66667	3.33333	5.33333	5	5	5	5	3	4	4	3	5	5	5	4	4	6	4	6	7	7	6	4	4	5	6	7	5	7	7	6	7
37	4	3.95	3.8	4	4	4	5.5	5.5	5.5	4.66667	6.77778	7	6.66667	6.66667	4.26667	4.4	3.66667	5.33333	3.66667	5.33333	3	5	3	5	3	5	4	3	3	4	4	5	3	5	4	5	6	5	6	6	5	5	6	6	3	4	6	4	5
38	4	3.8125	4	5	2.25	4	3.125	2.25	4	3.5	2.72222	2.5	3.33333	2.33333	2.96667	3.2	2.66667	3	3	6.66667	4	4	5	2	5	5	5	5	2	2	1	4	6	3	3	3	1	2	3	4	2	3	7	3	3	4	4	3	4
39	4	4.30833	4.4	3.66667	5.5	3.66667	3.75	3.75	3.75	3.33333	4.47222	4.75	4.33333	4.33333	2.2	2.8	2	1.66667	2.33333	7	6	4	4	4	4	4	4	3	5	6	7	4	4	4	3	5	1	3	6	4	5	4	2	4	3	2	3	3	5
40	4	4.5	3	5	5	5	4.375	3.5	5.25	6.83333	6.5	5.5	7	7	3.83333	4	3.33333	4.33333	3.66667	4.33333	3	3	3	3	3	5	5	5	6	4	4	6	5	5	5	4	2	5	3	5	5	6	5	6	7	7	7	7	7
41	4	4.05833	4.4	2.66667	5.5	3.66667	1.25	1.25	1.25	4	1.52778	1.25	1.66667	1.66667	1.53333	1.8	1	2	1.33333	6	4	4	6	4	4	2	3	3	5	6	6	5	4	3	4	1	1	1	2	2	1	1	1	4	4	5	5	4	2
42	4	2.08333	3	1.66667	2	1.66667	6.25	6.25	6.25	2.83333	3.44444	3	3.66667	3.66667	2.6	3.4	2	2.33333	2.66667	7	4	2	3	3	3	1	2	2	2	2	1	3	1	1	3	6	6	6	7	6	7	6	6	3	1	2	3	4	4
43	4	3.67083	3.6	3.66667	3.75	3.66667	4.25	4.25	4.25	3	2.91667	2.75	3.66667	2.33333	3.06667	3.6	3	3	2.66667	6.66667	3	3	4	3	5	3	3	5	4	4	2	5	3	5	3	4	4	4	5	5	4	4	4	3	4	3	2	4	2
44	5	6.34167	6.2	6.33333	6.5	6.33333	7	7	7	5.33333	6.61111	6.5	6.33333	7	4.5	4	4.33333	5.66667	4	3.33333	5	7	7	5	7	6	7	6	6	7	6	7	7	5	7	7	7	7	7	7	7	7	7	6	6	6	4	5	5
45	5	5.11667	4.8	6.66667	4	5	5.5	6.5	4.5	5	5.91667	5.75	6	6	4.21667	5.2	3	4.33333	4.33333	4	4	4	6	5	5	6	7	7	4	3	5	4	5	5	5	6	7	7	6	7	4	1	6	5	4	4	6	6	5
46	5	6.53333	5.8	7	7	6.33333	4.875	4.5	5.25	6	6.05556	5.5	6.33333	6.33333	4.16667	4	3.33333	4.66667	4.66667	2	6	5	7	6	5	7	7	7	7	7	7	7	7	5	7	3	5	5	5	5	6	5	5	6	6	6	6	6	6
47	5	5.17083	4.6	4.66667	4.75	6.66667	6.125	6.5	5.75	4.83333	5.02778	4.75	5	5.33333	4.33333	4	4	4.66667	4.66667	1.33333	5	3	5	6	4	4	6	4	6	5	4	4	7	6	7	6	7	7	6	5	6	6	6	4	4	5	5	6	5
48	5	7	7	7	7	7	7	7	7	6	7	7	7	7	5.53333	5.8	5.33333	5.66667	5.33333	2.33333	7	7	7	7	7	7	7	7	7	7	7	7	7	7	7	7	7	7	7	7	7	7	7	6	6	6	6	6	6
49	5	3.92083	4.6	1.66667	4.75	4.66667	4.25	4.75	3.75	5.33333	4.05556	4.5	3.33333	4.33333	2.55	2.2	2	2.66667	3.33333	3.33333	5	4	3	5	6	1	3	1	5	4	5	5	5	4	5	6	4	5	4	5	4	3	3	6	5	5	5	5	6
50	5	4.92083	5.6	3.66667	4.75	5.66667	3.125	3.75	2.5	6	7	7	7	7	3.83333	4	4	3.66667	3.66667	3.33333	5	6	7	6	4	5	3	3	3	6	4	6	6	5	6	4	3	6	2	1	1	4	4	6	6	6	6	6	6
51	5	3.59167	4.2	4.33333	1.5	4.33333	6.375	6.25	6.5	5.5	5.11111	4	5.33333	6	3.4	3.6	3.33333	3	3.66667	2.33333	5	5	5	3	3	2	6	5	1	1	1	3	4	4	5	5	7	7	6	7	7	6	6	6	4	5	6	6	6
52	5	3.39167	2.4	4.33333	3.5	3.33333	4	4.5	3.5	4.83333	4.16667	3.5	4.66667	4.33333	2.4	2.6	2.66667	1.33333	3	2.66667	3	1	2	4	2	4	4	5	3	3	4	4	4	3	3	4	4	5	5	3	4	3	4	4	5	6	4	5	5
53	5	4.61667	4.8	5.66667	4	4	4.75	5.25	4.25	5.66667	3.41667	3.25	3.33333	3.66667	3.45	3.8	3.33333	3.33333	3.33333	1.66667	5	5	5	5	4	5	7	5	5	3	3	5	4	5	3	7	5	4	5	4	4	4	5	6	6	5	5	6	6
54	5	7	7	7	7	7	4	4.5	3.5	6	6.47222	6.75	5.66667	7	4	4	3.66667	4.33333	4	2.66667	7	7	7	7	7	7	7	7	7	7	7	7	7	7	7	5	5	4	4	4	5	2	3	6	6	6	6	6	6
55	5	4.86667	4.8	6.66667	4	4	4.125	3.25	5	4.33333	3.72222	4.5	3.33333	3.33333	3.41667	3	3.66667	3	4	2	5	5	3	6	5	6	7	7	4	4	3	5	4	4	4	3	5	2	3	5	5	6	4	4	5	4	4	4	5
56	5	4.95	4.8	5	5	5	5.25	5.25	5.25	4.83333	5.47222	5.75	5	5.66667	4.01667	4.4	5	3.33333	3.33333	3	6	4	3	5	6	5	5	5	6	6	3	5	4	5	6	7	7	1	6	5	5	6	5	4	6	6	4	5	4
57	6	6.42083	6.6	5.66667	6.75	6.66667	6.5	6	7	6	6.80556	6.75	6.66667	7	6.76667	6.4	7	6.66667	7	6.66667	7	6	7	7	6	6	6	5	6	7	7	7	6	7	7	6	6	7	5	7	7	7	7	6	6	6	6	6	6
58	6	4.42083	4.6	3.66667	4.75	4.66667	6.5	6	7	4.66667	5.08333	5.25	5.33333	4.66667	6.48333	6.6	6.33333	6.33333	6.66667	5	4	5	5	5	4	4	3	4	5	3	6	5	6	4	4	6	6	6	6	7	7	7	7	5	5	5	5	4	4
59	6	4.92083	4.6	4.66667	4.75	5.66667	6	6.5	5.5	5.66667	6.19444	6.25	6.33333	6	6.56667	6.6	6.33333	6.33333	7	6.66667	5	3	6	5	4	5	5	4	3	5	5	6	6	6	5	5	7	7	7	6	6	5	5	5	5	6	6	6	6
60	6	4.61667	3.8	6.66667	4	4	5.25	5.75	4.75	5	3.05556	3.5	4.33333	1.33333	6.05	6.2	6.66667	6	5.33333	4.66667	5	3	5	4	2	7	7	6	3	5	4	4	4	3	5	4	7	7	5	4	5	6	4	6	4	5	6	4	5
61	6	6.53333	5.8	7	7	6.33333	6.375	6.25	6.5	6	6.91667	6.75	7	7	6.7	6.8	7	7	6	6.66667	6	5	6	6	6	7	7	7	7	7	7	7	5	7	7	6	7	6	6	7	6	6	7	6	6	6	6	6	6
62	6	6.53333	5.8	7	7	6.33333	6.375	6.25	6.5	5.5	6.52778	6.25	6.66667	6.66667	6.61667	6.8	6.66667	6.33333	6.66667	6.33333	5	6	6	7	5	7	7	7	7	7	7	7	7	6	6	7	6	5	7	7	6	7	6	6	4	5	6	6	6
63	6	5	4	5	6	5	6	6.5	5.5	4.5	6.13889	6.75	4.66667	7	6.7	5.8	7	7	7	6.66667	4	5	3	5	3	4	5	6	6	6	6	6	4	5	6	7	7	6	6	5	6	5	6	5	4	4	5	4	5
64	6	6.78333	6.8	7	7	6.33333	4.625	4.75	4.5	6	5.69444	5.75	6	5.33333	6.31667	6.6	6	6.33333	6.33333	5.33333	7	6	7	7	7	7	7	7	7	7	7	7	6	7	6	5	6	4	4	5	4	4	5	6	6	6	6	6	6
65	6	4.61667	3.8	6.66667	4	4	4.75	4.75	4.75	5.66667	3.36111	3.75	2.66667	3.66667	6.03333	5.8	6.33333	5.66667	6.33333	4.33333	3	4	5	4	3	7	7	6	4	3	4	5	5	3	4	4	5	5	5	5	4	5	5	6	6	6	5	6	5
66	6	5.67083	5.6	4.66667	5.75	6.66667	5.375	5.25	5.5	6	6.80556	6.75	6.66667	7	6.48333	6.6	7	6	6.33333	6.33333	7	5	5	5	6	5	5	4	5	6	6	6	6	7	7	6	3	6	6	5	5	6	6	6	6	6	6	6	6
67	6	6.17083	6.6	4.66667	6.75	6.66667	6.5	6	7	6	6.80556	6.75	6.66667	7	6.66667	7	7	5.66667	7	5.66667	6	6	7	7	7	5	5	4	7	6	7	7	6	7	7	7	5	6	6	7	7	7	7	6	6	6	6	6	6
68	7	2.69583	3.2	3	3.25	1.33333	5.5	6	5	3.83333	3.55556	3	3.66667	4	1.88333	2.2	1.66667	2.33333	1.33333	4.66667	3	3	3	4	3	2	4	3	3	4	4	2	2	1	1	5	6	6	7	5	5	5	5	3	3	4	5	3	5
69	7	2.94167	1.6	3.33333	3.5	3.33333	5.625	4.25	7	4	2.13889	1.75	1.66667	3	1.81667	1.6	2.33333	2.33333	1	4.66667	1	2	1	1	3	4	3	3	3	4	4	3	3	4	3	5	3	4	5	7	7	7	7	5	3	5	3	4	4
70	7	2.72083	1.8	2.66667	2.75	3.66667	5.5	5	6	2.83333	4.83333	4.5	5.66667	4.33333	3.08333	3	2.66667	3	3.66667	4.66667	3	1	1	2	2	3	3	2	3	2	4	2	3	5	3	5	5	5	5	7	7	5	5	3	2	3	2	4	3
71	7	2.6125	2.2	3	2.25	3	5.125	4.75	5.5	2.66667	3.30556	3.25	3.66667	3	1.8	2.2	1.66667	1.33333	2	4.66667	1	3	4	2	1	2	3	4	4	2	1	2	3	3	3	5	6	3	5	6	5	6	5	3	3	3	3	2	2
72	7	2.07917	1.4	1.33333	2.25	3.33333	3	4	2	1.83333	1.69444	1.75	1	2.33333	2.36667	1.8	3	2.66667	2	6.66667	2	1	2	1	1	1	1	2	2	2	3	2	4	3	3	4	4	4	4	4	1	2	1	3	1	1	2	2	2
73	7	2.94167	1.6	3.33333	3.5	3.33333	3.75	4.75	2.75	4	4	4	3.66667	4.33333	1.85	1.4	1.66667	1.66667	2.66667	4.66667	2	2	1	2	1	2	4	4	3	3	4	4	4	4	2	5	4	5	5	1	3	4	3	4	4	3	5	3	5
74	7	2.82917	3.4	1.33333	3.25	3.33333	5.125	4.75	5.5	3	4.61111	4.5	4.66667	4.66667	3.05	3.2	2.66667	2.66667	3.66667	4.66667	3	4	2	4	4	1	2	1	3	4	3	3	4	3	3	6	6	2	5	7	5	4	6	2	4	5	3	2	2
75	7	2.57917	3.4	1.33333	3.25	2.33333	4	5	3	3.5	3.52778	3.25	4	3.33333	1.76667	1.4	2	2.33333	1.33333	6.33333	4	3	3	4	3	1	1	2	4	2	3	4	2	3	2	6	6	3	5	3	3	3	3	4	3	4	3	4	3
76	7	2.57917	2.4	1.33333	3.25	3.33333	3	4	2	3.5	2	2	1	3	2.36667	1.8	3	2.33333	2.33333	5.33333	2	3	1	3	3	2	1	1	3	3	4	3	4	3	3	3	5	4	4	1	3	2	2	5	4	3	3	3	3
77	7	3.42083	3.6	3.66667	2.75	3.66667	3.5	4	3	4.5	1.80556	1.75	2	1.66667	2.4	2.6	2	3	2	4	6	3	3	3	3	4	3	4	1	2	4	4	4	3	4	4	4	2	6	3	3	3	3	4	4	4	6	4	5
78	7	2.78333	3.8	3.66667	2	1.66667	5.5	5	6	4	2.38889	1.5	3.33333	2.33333	2.78333	2.8	4	2.33333	2	6.33333	4	5	4	3	3	3	3	5	2	2	2	2	1	2	2	5	5	5	5	6	6	6	6	4	5	5	3	3	4
79	8	5.725	5.4	6.33333	5.5	5.66667	7	7	7	4.16667	6.61111	6.5	6.66667	6.66667	6.25	6	6	6.33333	6.66667	6.66667	7	4	7	5	4	6	7	6	5	5	5	7	6	6	5	7	7	7	7	7	7	7	7	3	3	4	4	5	6
80	8	6.22917	7	5.33333	6.25	6.33333	4.75	4.75	4.75	7	5.72222	5.5	6	5.66667	6.61667	5.8	7	6.66667	7	4.33333	7	7	7	7	7	5	6	5	6	7	6	6	6	7	6	6	4	4	5	5	6	5	3	7	7	7	7	7	7
81	8	4.2	4.8	4	4	4	4	4	4	5.16667	6.13889	6.75	6	5.66667	6.21667	6.2	6.66667	5.33333	6.66667	6.33333	6	3	3	6	6	5	3	4	4	4	4	4	4	3	5	5	3	3	5	3	4	5	4	5	5	5	6	5	5
82	8	5.52917	6.2	4.33333	6.25	5.33333	5.75	5.25	6.25	6.83333	6	6	6	6	6.81667	6.6	7	6.66667	7	5.33333	6	7	5	7	6	4	5	4	6	6	7	6	6	5	5	6	5	5	5	6	6	6	7	6	7	7	7	7	7
83	8	5.39583	5	6	5.25	5.33333	6.375	6.75	6	4.5	6.30556	6.25	6	6.66667	6.05	6.2	6	5.66667	6.33333	4.66667	5	5	4	5	6	6	5	7	5	5	6	5	5	6	5	6	7	7	7	6	7	5	6	5	4	4	4	5	5
84	8	5.34167	6.2	4.33333	4.5	6.33333	4.375	4	4.75	6.33333	5.72222	6.5	5.66667	5	6.26667	6.4	6.33333	5.66667	6.66667	6.66667	5	6	7	6	7	5	4	4	4	5	5	4	7	6	6	4	4	4	4	4	5	3	7	4	7	6	7	7	7
85	8	3.72083	3.8	3.66667	3.75	3.66667	5.5	5.5	5.5	5.16667	6.77778	7	6.66667	6.66667	5.95	5.8	5.66667	5.66667	6.66667	5	5	3	4	4	3	3	5	3	3	5	3	4	4	4	3	6	5	5	6	5	6	5	6	5	7	5	5	5	4
86	8	5.64583	7	7	4.25	4.33333	5.25	6.25	4.25	5	7	7	7	7	6.9	6.6	7	7	7	6.66667	7	7	7	7	7	7	7	7	3	5	4	5	4	5	4	7	6	6	6	6	4	4	3	6	4	4	5	6	5
87	8	3.14167	3.4	2.33333	3.5	3.33333	3	2.75	3.25	4.33333	3.27778	3.5	2.33333	4	3.61667	2.8	3.33333	4	4.33333	5.33333	3	4	3	3	4	2	2	3	4	4	3	3	3	3	4	3	3	2	3	2	1	7	3	4	4	5	5	5	3
88	8	4.3125	3	5	4.25	5	5.75	5.75	5.75	3.5	6.25	6.75	6	6	5.78333	5.8	5.66667	6	5.66667	4.66667	4	2	3	3	3	5	5	5	3	5	4	5	5	5	5	5	6	6	6	6	6	5	6	3	4	2	7	2	3
89	8	5.62083	6.4	4.66667	4.75	6.66667	6.25	6.25	6.25	4	7	7	7	7	6.06667	6.6	6.33333	5.33333	6	5.33333	6	7	7	7	5	5	5	4	5	5	4	5	7	7	6	5	7	7	6	6	6	6	7	3	5	5	4	4	3
90	9	6.12083	5.4	5.66667	6.75	6.66667	4	4	4	4.83333	5.41667	5.25	5.66667	5.33333	6.23333	6.6	6	6.33333	6	6.33333	5	5	6	6	5	7	5	5	7	7	6	7	7	6	7	4	4	4	4	4	4	4	4	6	5	4	4	4	6
91	9	6.62083	6.4	6.66667	6.75	6.66667	6.5	6.5	6.5	6.33333	6.80556	6.75	7	6.66667	6.75	7	7	6	7	6.33333	6	7	7	5	7	6	7	7	7	6	7	7	6	7	7	7	7	6	6	6	6	7	7	5	7	7	5	7	7
92	9	4.75	4	4	6	5	3.375	3	3.75	4.5	6.11111	6	6	6.33333	6.36667	5.8	5.66667	7	7	6.33333	3	4	4	5	4	3	6	3	6	6	6	6	7	3	5	2	5	2	3	3	4	3	5	5	6	5	3	3	5
93	9	6.45417	6.4	6.66667	6.75	6	4.75	4.75	4.75	5.83333	6.41667	6.25	6.66667	6.33333	6.55	6.2	7	6.33333	6.66667	5	5	6	7	7	7	6	7	7	7	7	7	6	6	5	7	4	6	4	5	6	4	4	5	6	6	5	5	6	7
94	9	4.45	4.8	4	4	5	3.125	3.25	3	2.66667	2.94444	2.5	3.66667	2.66667	6.56667	6.6	6.66667	6.33333	6.66667	4.66667	6	5	4	5	4	5	3	4	4	5	4	3	5	6	4	3	3	4	3	1	3	4	4	2	4	4	2	2	2
95	9	5.42083	5.6	4.66667	4.75	6.66667	4.75	4.75	4.75	3.66667	6.75	6.25	7	7	6.41667	7	6	6	6.66667	6.33333	6	5	5	7	5	5	4	5	5	6	4	4	6	7	7	4	5	5	5	4	5	5	5	2	4	5	4	3	4
96	9	6.34167	6.2	6.33333	6.5	6.33333	5.75	6.25	5.25	6.5	6.27778	6.5	6	6.33333	6.6	6.4	7	6.33333	6.66667	6.66667	7	6	5	6	7	6	6	7	6	7	7	6	7	5	7	6	6	6	7	4	6	5	6	6	7	7	6	7	6
97	9	6.9	6.6	7	7	7	6.375	6.75	6	6.83333	6.88889	7	6.66667	7	6.78333	6.8	6.66667	7	6.66667	6.66667	6	7	6	7	7	7	7	7	7	7	7	7	7	7	7	7	7	7	6	7	4	6	7	6	7	7	7	7	7
98	9	5.87083	5.4	5.66667	6.75	5.66667	6.25	6.25	6.25	4.33333	5.25	5.75	5	5	6.6	6.4	6.33333	6.66667	7	5.33333	6	6	5	5	5	6	6	5	6	7	7	7	5	7	5	6	7	6	6	7	6	6	6	4	4	4	5	5	4
99	9	6.4	6.6	6	6	7	6.375	6.25	6.5	6.5	6.72222	6.5	7	6.66667	6.75	7	6.66667	6.33333	7	7	6	6	7	7	7	6	7	5	5	6	6	7	7	7	7	6	7	6	6	5	7	7	7	7	7	6	6	7	6
100	9	5.42083	5.6	4.66667	5.75	5.66667	5.875	6.75	5	3.66667	5.38889	5.5	6	4.66667	6.51667	6.4	7	6.66667	6	4.66667	5	6	6	6	5	4	4	6	5	6	7	5	6	6	5	6	7	7	7	6	7	3	4	4	3	4	4	3	4
101	9	6.9	6.6	7	7	7	6.5	6	7	6.83333	6.88889	7	7	6.66667	6.75	7	7	6	7	7	7	7	5	7	7	7	7	7	7	7	7	7	7	7	7	7	6	5	6	7	7	7	7	7	7	7	7	7	6
102	10	5.14583	6	6	4.25	4.33333	4.625	4.25	5	2.5	2.30556	2.25	2.66667	2	1.48333	1.6	1.33333	2	1	5	5	7	7	6	5	6	5	7	4	5	4	4	3	5	5	5	4	3	5	6	4	5	5	2	4	2	2	3	2
103	10	4.17083	4.6	3.66667	3.75	4.66667	5.75	5.25	6.25	3.16667	1.33333	1	2	1	2.41667	3	2	2.66667	2	6.66667	5	5	4	3	6	3	4	4	3	4	5	3	4	5	5	5	7	4	5	7	5	6	7	4	3	3	4	2	3
104	10	2.8	2.2	3	3	3	4	5	3	2	3	3	2.66667	3.33333	1.4	1.6	1.33333	1.33333	1.33333	6.33333	3	2	1	2	3	2	3	4	3	3	3	3	4	2	3	6	5	4	5	5	2	2	3	2	2	2	2	2	2
105	10	3.52917	4.2	1.33333	4.25	4.33333	3.5	4	3	2.33333	1.88889	2	1.33333	2.33333	2	2	2	2	2	6.66667	4	5	4	5	3	2	1	1	5	5	4	3	3	5	5	4	4	4	4	3	3	3	3	2	2	2	2	2	4
106	10	5	5	5	5	5	4.5	5.5	3.5	3.66667	2.08333	2.25	2	2	2.43333	2.4	2.33333	3	2	5.66667	6	3	5	6	5	5	5	5	4	5	5	6	5	5	5	5	6	5	6	2	3	2	7	4	4	4	2	4	4
107	10	5.47083	3.8	4.66667	6.75	6.66667	3.875	3	4.75	3.33333	2.16667	2.5	2	2	1.21667	1.2	1	1.33333	1.33333	6.66667	4	5	3	3	4	4	6	4	7	7	6	7	6	7	7	3	2	3	4	6	5	4	4	4	4	4	4	2	2
108	10	4.89583	5	6	4.25	4.33333	4.5	5	4	2.66667	2.22222	2	2.66667	2	2.43333	2.4	2	2	3.33333	4.66667	4	4	5	6	6	7	5	6	4	4	4	5	4	5	4	5	5	5	5	4	5	3	4	2	3	3	3	3	2
109	10	2.3	1.2	2	3	3	6.25	5.75	6.75	3	4.52778	4.25	5.33333	4	3.06667	2.6	3.66667	3	3	5	2	1	1	1	1	1	3	2	4	2	4	2	2	4	3	6	7	5	5	6	7	7	7	2	3	3	3	4	3
110	10	2.44583	3.2	3	2.25	1.33333	4.375	4	4.75	3.33333	3.52778	4.25	1.66667	4.66667	1.65	1.6	1.66667	1.66667	1.66667	6.66667	4	5	3	2	2	2	4	3	3	2	2	2	2	1	1	4	4	4	4	4	5	5	5	3	4	3	3	4	3
111	10	2.44583	3.2	3	2.25	1.33333	5.5	5	6	3	4.30556	4.25	4.33333	4.33333	1.86667	1.8	2	1.66667	2	6.66667	3	2	3	4	4	4	2	3	3	1	3	2	1	2	1	6	5	4	5	5	6	6	7	4	2	2	4	2	4
112	10	2.72083	2.8	2.66667	2.75	2.66667	4.375	3.5	5.25	3.5	3.41667	3.25	4.33333	2.66667	2.63333	2.2	2.66667	3.33333	2.33333	6.66667	3	3	2	3	3	1	4	3	3	2	4	2	2	2	4	4	4	3	3	5	3	6	7	3	3	4	4	3	4
113	10	5.72083	3.8	5.66667	6.75	6.66667	6.5	6	7	4	1.30556	1.25	1.33333	1.33333	2.51667	3.4	2.66667	2.33333	1.66667	5	4	3	4	4	4	5	5	7	7	7	7	6	7	6	7	6	6	6	6	7	7	7	7	4	4	4	4	4	4
114	11	4.45	4.8	4	5	4	7	7	7	3.66667	5.38889	5.5	4.66667	6	6.21667	6.2	5.66667	6.66667	6.33333	6	5	4	5	6	4	4	5	3	5	5	5	5	5	4	3	7	7	7	7	7	7	7	7	4	4	3	4	5	2
115	11	4.725	6.4	3.33333	5.5	3.66667	3.25	3.25	3.25	6.33333	6.80556	6.75	7	6.66667	3.78333	3.8	3.66667	4.33333	3.33333	4.66667	6	6	7	7	6	3	3	4	5	6	6	5	3	4	4	4	2	2	5	3	3	4	3	5	6	7	7	7	6
116	11	3.725	3.4	3.33333	4.5	3.66667	6	6	6	4.33333	6.72222	6.5	6.66667	7	6.33333	6	7	5.33333	7	5.33333	4	4	4	3	2	2	3	5	5	4	5	4	4	4	3	6	6	6	6	6	5	6	7	5	3	3	4	6	5
117	11	3.64167	3.4	3.33333	4.5	3.33333	3.75	4.25	3.25	4	3.5	3.5	3	4	2.95	2.8	3	3	3	5	3	4	3	3	4	4	4	2	5	4	6	3	3	3	4	6	3	4	4	4	3	3	3	4	4	4	4	4	4
118	11	3.975	4.4	3.33333	4.5	3.66667	5.5	6	5	4.83333	3.88889	4	3.33333	4.33333	4.7	4.8	5	5	4	6.33333	5	3	3	6	5	3	3	4	5	4	4	5	5	3	3	5	6	6	7	7	4	5	4	4	3	6	5	5	6
119	11	3.89167	4.4	3.33333	4.5	3.33333	4.25	5.25	3.25	3.5	4.66667	5	4.66667	4.33333	4.4	4.6	5	4.33333	3.66667	5	5	5	3	5	4	2	5	3	4	5	5	4	3	4	3	4	6	6	5	4	5	2	2	5	3	4	3	3	3
120	11	6.59583	6.8	7	6.25	6.33333	7	7	7	6.16667	6.91667	6.75	7	7	5.61667	5.8	5	5.66667	6	7	7	6	7	7	7	7	7	7	6	7	6	6	6	7	6	7	7	7	7	7	7	7	7	6	6	5	7	6	7
121	11	5.5625	5	6	4.25	7	4.125	3.25	5	3.83333	5.33333	6	5.33333	4.66667	4.65	4.6	4.66667	4.33333	5	5	6	6	4	3	6	6	7	5	4	5	3	5	7	7	7	4	3	3	3	7	3	7	3	4	3	3	3	5	5
122	11	5.3125	5	6	4.25	6	4.125	3.25	5	4.33333	6.61111	6.5	6.33333	7	4.13333	4.2	4	4	4.33333	5.33333	5	4	4	6	6	6	5	7	4	4	3	6	4	7	7	4	6	1	2	5	6	4	5	4	5	3	5	3	6
123	11	4.475	5.4	3.33333	5.5	3.66667	3.25	4.25	2.25	4.66667	5.91667	5.75	6	6	3.43333	3.4	3.66667	3.66667	3	5.66667	7	4	5	6	5	4	3	3	6	5	6	5	4	4	3	4	7	2	4	4	2	1	2	5	5	4	5	4	5
124	12	5.17083	5.6	4.66667	4.75	5.66667	6.25	5.75	6.75	7	6.11111	7	5.33333	6	6.38333	6.2	6.66667	6.66667	6	4.33333	5	5	6	5	7	4	5	5	4	5	6	4	5	6	6	7	5	5	6	7	7	6	7	7	7	7	7	7	7
125	12	5.5	5	5	6	6	3.25	4.25	2.25	4.83333	4.80556	4.75	5	4.66667	6.38333	6.2	6.66667	6.33333	6.33333	6.33333	4	5	5	6	5	5	5	5	6	7	5	6	5	7	6	5	1	5	6	3	2	2	2	6	4	5	4	6	4
126	12	5.39583	5	6	5.25	5.33333	6.875	6.75	7	5.5	7	7	7	7	6.45	6.8	6	7	6	5.66667	4	6	6	4	5	7	6	5	5	5	5	6	6	4	6	7	7	6	7	7	7	7	7	6	5	5	6	5	6
127	12	6.25833	6.2	5.66667	6.5	6.66667	6.5	6	7	5.33333	6.27778	6.5	6	6.33333	6.46667	6.2	6.33333	6.33333	7	5	6	4	7	7	7	5	6	6	6	6	7	7	6	7	7	7	6	4	7	7	7	7	7	5	5	6	6	5	5
128	12	5.05833	4.4	4.66667	6.5	4.66667	7	7	7	3	6.61111	6.5	6.66667	6.66667	6.55	6.2	6.66667	7	6.33333	5.33333	4	5	5	5	3	4	5	5	6	6	7	7	4	6	4	7	7	7	7	7	7	7	7	3	4	3	3	3	2
129	12	5.39583	5	6	5.25	5.33333	4.125	2.75	5.5	4.5	6.77778	7	7	6.33333	6.16667	6	6	7	5.66667	4.66667	5	5	6	4	5	6	5	7	6	4	6	5	5	5	6	3	2	3	3	7	6	4	5	5	5	4	4	5	4
130	12	6.02917	6.2	5.33333	6.25	6.33333	5.25	5.25	5.25	6.66667	5.75	6.25	5.66667	5.33333	6.2	5.8	6.66667	6	6.33333	6.66667	7	6	6	7	5	6	6	4	7	6	6	6	6	6	7	5	6	5	5	6	6	2	7	7	7	6	6	7	7
131	12	4.69583	4.2	6	4.25	4.33333	4.125	3.75	4.5	6.33333	6.08333	6.25	6.33333	5.66667	6	6	7	5.33333	5.66667	6	3	3	5	5	5	6	5	7	6	3	3	5	5	4	4	5	2	3	5	7	3	5	3	5	7	7	5	7	7
132	12	6.4	6.6	6	6	7	5.625	4.25	7	6.5	6.19444	6.25	6	6.33333	6.3	6.2	6.66667	6	6.33333	5.66667	7	5	7	7	7	6	5	7	6	6	6	6	7	7	7	4	5	3	5	7	7	7	7	6	7	7	6	7	6
133	12	5.675	5.2	6.33333	5.5	5.66667	6.875	6.75	7	6	6.33333	7	5.66667	6.33333	6.5	6	7	6.66667	6.33333	6.66667	5	4	5	6	6	6	6	7	6	5	5	6	5	5	7	7	7	7	6	7	7	7	7	6	5	5	6	7	7
134	12	4.27917	4.2	4.33333	4.25	4.33333	6.625	6.5	6.75	4.33333	6.58333	6.75	6.33333	6.66667	6.43333	6.4	6	7	6.33333	4	6	4	4	3	4	5	5	3	5	4	3	5	3	6	4	7	6	6	7	7	6	7	7	5	4	6	2	3	6
135	13	3.72083	3.8	3.66667	3.75	3.66667	6.5	6.5	6.5	4.16667	5	5	4.66667	5.33333	5.76667	5.4	5.66667	5.33333	6.66667	6.33333	4	4	4	3	4	5	2	4	4	5	2	4	3	5	3	6	7	6	7	7	7	7	5	4	5	5	3	4	4
136	13	6.31667	6.6	6.66667	6	6	6.125	6.5	5.75	5.5	6.02778	5.75	6.33333	6	6.78333	6.8	7	7	6.33333	7	7	7	6	7	6	6	7	7	6	6	6	6	7	4	7	6	6	7	7	5	6	7	5	5	5	6	5	6	6
137	13	6.2	5.8	6	6	7	5.75	6.25	5.25	6	6.91667	6.75	7	7	6	6	6	5.66667	6.33333	5	6	5	6	7	5	6	7	5	7	6	5	6	7	7	7	7	6	6	6	6	2	7	6	5	5	7	6	6	7
138	13	4.975	6.4	3.33333	6.5	3.66667	3.75	4.25	3.25	5.83333	5.88889	6	5	6.66667	5.83333	6	6	5.33333	6	5	6	7	6	7	6	5	2	3	6	7	7	6	3	4	4	4	6	3	4	2	2	2	7	7	6	6	5	5	6
139	13	3.5	4	3	4	3	2.875	3	2.75	1.83333	2.63889	2.25	2	3.66667	2.98333	3.6	2.66667	3	2.66667	5.33333	5	2	4	5	4	3	4	2	2	6	3	5	3	4	2	3	2	4	3	5	1	1	4	2	2	1	2	2	2
140	13	5.45	4.8	5	6	6	6.375	6.25	6.5	4.66667	6.44444	7	6.33333	6	6	6	5.66667	6.33333	6	7	4	4	5	5	6	5	5	5	6	7	5	6	6	5	7	6	7	6	6	7	7	5	7	5	5	4	5	4	5
141	13	4.69583	4.2	6	4.25	4.33333	3.875	3	4.75	4.33333	5.08333	5.25	5	5	4.56667	4.6	5	5	3.66667	6.66667	5	3	5	3	5	5	7	6	4	4	4	5	3	6	4	4	2	3	3	5	5	4	5	5	5	5	3	4	4
142	13	5.08333	6	4	6	4.33333	3.125	3.25	3	3	4.91667	5.75	4.66667	4.33333	3.86667	4.8	4	3.33333	3.33333	5	7	6	7	5	5	4	4	4	5	6	6	7	3	5	5	3	4	2	4	3	3	3	3	3	3	3	4	2	3
143	13	4.27917	4.2	4.33333	4.25	4.33333	2.875	3	2.75	6.33333	6.33333	6	6	7	4.56667	4.6	5.33333	4.33333	4	5.33333	4	5	6	3	3	5	5	3	4	4	5	4	3	5	5	4	3	2	3	1	3	4	3	7	7	6	6	6	6
144	13	4.89583	5	6	4.25	4.33333	6.5	6	7	5.66667	6.63889	6.25	7	6.66667	6.05	6.2	6.66667	6	5.33333	5	3	7	5	6	4	4	7	7	5	4	5	3	4	5	4	6	6	6	6	7	7	7	7	7	6	7	5	4	5
145	13	5.64583	5	7	5.25	5.33333	3.75	4.25	3.25	5	7	7	7	7	6.41667	6	6.66667	6.33333	6.66667	5	4	5	6	4	6	7	7	7	6	6	4	5	4	7	5	5	4	4	4	3	3	3	4	5	5	4	4	6	6
146	13	4.77917	4.2	4.33333	5.25	5.33333	4.875	3.5	6.25	5.5	6.36111	6.75	5.66667	6.66667	6.53333	6.8	6.33333	6.33333	6.66667	4.66667	5	3	4	4	5	5	4	4	5	4	6	6	7	4	5	3	5	2	4	6	7	7	5	7	6	5	6	4	5
147	13	5.64583	7	7	4.25	4.33333	4.75	4.75	4.75	6	5.11111	5	5.66667	4.66667	6.08333	6	7	5	6.33333	7	7	7	7	7	7	7	7	7	4	4	4	5	3	5	5	5	5	5	4	5	5	4	5	5	4	6	7	7	7
148	14	2.5	3	2	3	2	3.25	4.25	2.25	3.5	2.16667	2.5	2	2	3.3	3.2	3.33333	4	2.66667	5.66667	3	4	3	2	3	3	1	2	2	2	4	4	2	3	1	3	5	4	5	2	3	2	2	3	4	4	4	3	3
149	14	3.725	4.4	3.33333	3.5	3.66667	5.375	4.5	6.25	4.33333	6.30556	6.25	6.66667	6	4.46667	4.2	3.66667	5.33333	4.66667	7	4	4	5	4	5	3	3	4	4	3	4	3	4	3	4	5	5	3	5	6	6	7	6	3	6	4	5	3	5
150	14	4.27917	4.2	4.33333	4.25	4.33333	6.5	6	7	5.33333	6.11111	6	6.33333	6	5.95	5.8	6.66667	5.33333	6	4.33333	6	3	3	5	4	4	5	4	3	5	5	4	6	3	4	6	7	5	6	7	7	7	7	4	6	6	5	6	5
151	14	4.64167	5.4	5.33333	4.5	3.33333	6.25	5.75	6.75	3.16667	6.66667	7	6.33333	6.66667	5.08333	5	6	4.33333	5	1.66667	6	6	5	6	4	5	5	6	5	3	5	5	4	3	3	6	6	6	5	7	6	7	7	3	3	3	3	4	3
152	14	5.5	4	5	7	6	5.5	5.5	5.5	4.83333	6.11111	6	6.33333	6	4.43333	4.4	4.66667	4	4.66667	4.33333	5	3	3	5	4	7	4	4	7	7	7	7	6	6	6	7	7	1	7	6	5	6	5	5	5	4	5	6	4
153	14	4.36667	3.8	5.66667	4	4	4.75	6.25	3.25	3.5	4.75	4.25	5	5	3.38333	3.2	3.66667	3.33333	3.33333	4.66667	5	3	4	4	3	5	5	7	5	4	4	3	3	5	4	7	4	7	7	2	5	2	4	3	4	4	4	2	4
154	14	5.14583	5	6	4.25	5.33333	6.5	7	6	6	5.86111	6.25	6.33333	5	5.8	6.2	5.66667	5.33333	6	3.33333	5	5	4	6	5	5	7	6	5	3	5	4	6	5	5	7	7	7	7	7	5	6	6	6	6	6	6	6	6
155	14	3.64167	3.4	4.33333	3.5	3.33333	4.5	4.5	4.5	4	2.22222	2	2.66667	2	3.63333	4.2	3.33333	3.33333	3.66667	5	4	3	2	4	4	5	4	4	4	3	3	4	4	4	2	5	4	4	5	5	4	5	4	3	4	4	5	3	5
156	14	5.05833	5.4	4.66667	5.5	4.66667	5.875	5.5	6.25	3	3.72222	4.5	3.66667	3	4.53333	4.8	4	5.33333	4	3.66667	5	5	6	6	5	5	4	5	5	5	6	6	5	5	4	5	7	6	4	7	6	5	7	5	4	3	2	1	3
157	14	5.2	6.8	5	5	4	6.75	6.75	6.75	4.16667	6.19444	6.25	6	6.33333	5.1	5.4	5.33333	4.66667	5	3.66667	7	6	7	7	7	5	5	5	6	4	5	5	5	3	4	7	7	7	6	7	7	6	7	6	5	4	3	3	4
158	15	3.39167	2.4	5.33333	3.5	2.33333	5	6	4	3.5	4	4	5.33333	2.66667	4.01667	4.4	4	3.66667	4	4.33333	3	1	2	3	3	6	5	5	5	3	3	3	3	2	2	6	6	6	6	4	4	4	4	3	5	2	3	3	5
159	15	5.08333	5	5	6	4.33333	4.75	5.25	4.25	4	6.66667	7	7	6	3.8	4.2	3.33333	3.33333	4.33333	4.66667	4	4	6	6	5	5	5	5	6	7	5	6	4	5	4	5	5	5	6	5	4	4	4	3	5	5	4	4	3
160	15	3.72083	3.8	3.66667	3.75	3.66667	4	5	3	5.16667	5.88889	6	5.66667	6	3.28333	2.8	3.33333	4	3	3.66667	4	4	3	5	3	5	4	2	3	4	4	4	4	3	4	5	4	6	5	3	1	5	3	4	6	6	4	5	6
161	15	4.69583	4.2	6	4.25	4.33333	4.5	5.5	3.5	4.33333	5.52778	5.25	6	5.33333	4.25	5	3.66667	3.66667	4.66667	6.66667	4	5	3	4	5	6	6	6	5	5	4	3	5	4	4	5	6	5	6	4	2	3	5	5	4	4	4	5	4
162	15	5.34167	6.2	4.33333	4.5	6.33333	2.375	3.5	1.25	6.33333	7	7	7	7	4.1	3.4	4	4.33333	4.66667	5	6	5	7	7	6	5	3	5	5	5	4	4	6	6	7	3	3	5	3	1	1	2	1	7	6	5	7	6	7
163	15	2.78333	3.8	3.66667	2	1.66667	3.5	4	3	4	3.69444	3.75	5	2.33333	3.55	4.2	2.66667	3.66667	3.66667	5	4	4	4	4	3	3	3	5	2	2	2	2	1	2	2	6	4	4	2	3	5	2	2	4	4	3	3	5	5
164	15	3.95	3.8	4	4	4	4.25	5.25	3.25	1.66667	2.77778	3	2.66667	2.66667	3.58333	4	3.66667	3.33333	3.33333	4	3	4	4	3	5	4	4	4	5	4	3	4	4	4	4	6	4	5	6	2	3	4	4	2	2	2	1	2	1
165	15	4.69583	4.2	6	4.25	4.33333	4.5	5.5	3.5	5.33333	5.91667	5.75	5.66667	6.33333	4.58333	4	5.33333	4.66667	4.33333	2.66667	6	4	3	3	5	6	6	6	5	3	5	4	5	4	4	5	5	6	6	2	4	4	4	5	6	5	5	5	6
166	15	3.2	3.8	2	3	4	4.25	5.25	3.25	3.33333	3.80556	3.75	2	5.66667	3.71667	4.2	3.33333	4.33333	3	6.66667	3	4	2	5	5	3	1	2	3	2	4	3	5	4	3	4	7	4	6	1	5	1	6	2	4	2	3	4	5
167	15	5.33333	6	5	6	4.33333	4.75	5.25	4.25	4.33333	5.08333	5.25	5	5	4.2	4.8	3.66667	4	4.33333	4	7	5	6	5	7	5	5	5	6	5	6	7	4	5	4	5	6	5	5	5	3	4	5	5	3	6	4	4	4
168	15	3.14167	3.4	2.33333	3.5	3.33333	5	6	4	4.33333	5.80556	5.75	5.66667	6	3.66667	4	3	4.66667	3	4.33333	4	3	2	4	4	2	3	2	3	4	3	4	4	2	4	6	6	6	6	1	6	2	7	4	4	5	4	5	4
169	16	4.17083	4.6	3.66667	3.75	4.66667	6.25	5.75	6.75	6	1.94444	2.5	1.33333	2	3.01667	3.4	3.66667	2.33333	2.66667	4.66667	4	6	3	5	5	5	3	3	4	4	3	4	7	4	3	5	6	6	6	6	7	7	7	6	5	6	7	6	6
170	16	2.89167	3.4	2.33333	2.5	3.33333	2.875	3	2.75	4	2.52778	3.25	1.66667	2.66667	2.61667	2.8	2.33333	2	3.33333	7	3	3	4	3	4	3	2	2	3	3	2	2	3	3	4	4	2	2	4	3	3	2	3	5	3	3	4	5	4
171	16	2.92083	3.6	2.66667	1.75	3.66667	4.875	4.5	5.25	4	4.25	3.75	6	3	3.13333	3.2	3.33333	3.33333	2.66667	4.66667	4	4	3	3	4	3	2	3	2	1	2	2	3	4	4	6	1	7	4	6	5	5	5	4	4	4	4	4	4
172	16	2.64167	3.4	2.33333	1.5	3.33333	3.625	3.75	3.5	3.66667	2.44444	2	2	3.33333	2.78333	2.8	3	2.66667	2.66667	7	4	3	2	4	4	2	2	3	1	2	1	2	3	3	4	4	6	2	3	2	3	2	7	3	5	4	3	3	4
173	16	3.725	4.4	3.33333	4.5	2.66667	3.75	4.25	3.25	1.33333	2.22222	2	2	2.66667	2.66667	3	3.33333	2.66667	1.66667	5	4	5	4	4	5	4	3	3	3	5	4	6	3	2	3	5	5	3	4	3	5	2	3	2	2	1	1	1	1
174	16	3.025	2.6	3.33333	3.5	2.66667	4.5	5	4	4.16667	5.08333	5.25	5.33333	4.66667	2.28333	1.8	3	2	2.33333	5.33333	4	2	3	2	2	2	3	5	4	3	4	3	3	2	3	5	5	5	5	4	2	6	4	5	5	3	3	5	4
175	16	2.67083	3.6	2.66667	1.75	2.66667	4.75	4.75	4.75	2.66667	2.83333	3.5	2	3	3.1	2.4	4	2.66667	3.33333	6.33333	3	3	4	4	4	2	3	3	3	2	1	1	2	3	3	5	5	5	4	4	5	3	7	3	2	3	4	1	3
176	16	4.55833	5.4	3.66667	5.5	3.66667	4.625	4.75	4.5	2	5.16667	4.5	5.33333	5.66667	3.15	3.6	2.66667	2.66667	3.66667	4.66667	5	5	6	4	7	4	4	3	5	5	6	6	5	3	3	5	5	4	5	7	3	4	4	1	3	2	2	2	2
177	16	3.86667	3.8	5.66667	3	3	4.75	5.25	4.25	4.5	1.77778	2	1.66667	1.66667	2.8	3.2	1.66667	2.66667	3.66667	4.66667	3	5	4	3	4	5	7	5	3	4	2	3	4	2	3	5	5	6	5	5	6	5	1	5	4	5	4	5	4
178	16	4.5	4	4	5	5	3.625	2.75	4.5	4.83333	1.88889	2	1.66667	2	2.63333	3.2	2.33333	2.33333	2.66667	4.66667	3	3	4	5	5	5	4	3	6	4	5	5	5	5	5	4	1	1	5	5	5	4	4	5	6	4	4	6	4
179	17	6.125	7	6.33333	5.5	5.66667	6.25	6.25	6.25	6.83333	6.61111	6.5	7	6.33333	6	6	6.33333	5.66667	6	1.66667	7	7	7	7	7	7	6	6	5	5	6	6	6	6	5	7	6	5	7	5	7	7	6	7	7	7	6	7	7
180	17	5.45	4.8	5	6	6	4.5	5	4	4.66667	6.19444	6.25	6.33333	6	3.85	3.4	3.66667	3.66667	4.66667	3	5	5	4	5	5	5	5	5	6	5	7	6	5	7	6	6	6	1	7	5	5	1	5	5	5	4	5	4	5
181	17	4.52917	4.2	4.33333	5.25	4.33333	4.125	3.75	4.5	5.83333	5.72222	5.5	6	5.66667	4.43333	4.4	4	4.33333	5	2.33333	3	5	4	5	4	5	3	5	5	5	6	5	5	3	5	4	3	3	5	6	3	4	5	6	6	5	5	7	6
182	17	4.52917	4.2	4.33333	5.25	4.33333	4.625	4.75	4.5	6.83333	4.58333	4.75	4.33333	4.66667	3.3	3.2	3	3	4	2	5	3	4	5	4	5	4	4	5	5	6	5	5	5	3	5	4	6	4	5	4	4	5	7	7	7	6	7	7
183	17	3.64167	3.4	3.33333	4.5	3.33333	5.25	5.75	4.75	4	5	4	4.66667	6.33333	4.6	5.4	4.33333	4.33333	4.33333	1.66667	5	3	3	3	3	2	3	5	4	4	5	5	3	3	4	6	6	4	7	5	6	2	6	4	5	5	3	3	4
184	17	6.175	6.2	6.33333	6.5	5.66667	5.75	5.75	5.75	6.83333	6.27778	6.5	6.66667	5.66667	5.63333	5.2	6.33333	6	5	3	6	6	6	6	7	6	6	7	6	7	6	7	5	7	5	5	7	5	6	5	6	6	6	7	7	6	7	7	7
185	17	3.67083	4.6	1.66667	3.75	4.66667	3.875	3.5	4.25	5	5.63889	5.25	5.66667	6	4.23333	4.6	3.66667	4	4.66667	3	6	5	6	3	3	1	1	3	4	4	4	3	4	5	5	4	3	5	2	4	5	4	4	3	4	6	6	5	6
186	17	3.00417	4.6	1.66667	3.75	2	6.25	5.75	6.75	4.16667	4.30556	5.25	3	4.66667	3.95	3.8	4	4	4	3.66667	5	4	5	4	5	1	2	2	4	3	3	5	1	2	3	5	6	5	7	6	7	7	7	6	4	5	2	4	4
187	17	3.47083	3.8	3.66667	2.75	3.66667	4	4.5	3.5	4.66667	5.33333	6	5	5	3.26667	3.4	3.33333	3.33333	3	3	3	3	4	4	5	3	4	4	2	3	3	3	4	4	3	6	3	5	4	5	3	3	3	5	4	5	5	3	6
188	17	3.67083	4.6	1.66667	3.75	4.66667	3.375	3.5	3.25	5	5.38889	5.5	5.33333	5.33333	3.01667	3.4	2.33333	2.66667	3.66667	3	4	4	4	6	5	1	2	2	3	5	3	4	4	5	5	3	5	1	5	3	3	4	3	6	3	5	5	5	6
189	17	5.02917	4.2	5.33333	5.25	5.33333	4	5.5	2.5	3.83333	5	5	4.66667	5.33333	4.16667	4	3.33333	4.66667	4.66667	3.33333	3	6	5	3	4	5	5	6	5	6	5	5	6	5	5	6	6	5	5	1	5	1	3	4	4	4	5	3	3
190	17	4.00417	4.6	4.66667	3.75	3	6.25	5.75	6.75	3	5.36111	4.75	6	5.33333	4.5	4	4.66667	5.66667	3.66667	3.33333	5	4	4	5	5	4	5	5	3	4	4	4	3	3	3	6	6	6	5	7	7	7	6	4	2	2	4	2	4
191	18	5.5625	5	6	4.25	7	5	5.5	4.5	3.83333	4	4	3.66667	4.33333	4.18333	4.4	4	4.66667	3.66667	4	5	4	5	5	6	7	6	5	5	4	4	4	7	7	7	5	7	5	5	5	4	4	5	4	5	3	5	3	3
192	18	4.89167	5.4	6.33333	4.5	3.33333	4.875	3.5	6.25	3.66667	6.27778	6.5	6.33333	6	5.2	4.8	6	4.66667	5.33333	2	5	5	6	6	5	5	7	7	5	4	5	4	3	3	4	5	2	3	4	6	7	7	5	4	4	2	4	4	4
193	18	4.725	6.4	3.33333	5.5	3.66667	4.5	5.5	3.5	2.33333	5.38889	5.5	5	5.66667	4.5	5	4.33333	4	4.66667	3.33333	7	6	6	7	6	4	3	3	6	5	6	5	5	3	3	6	5	5	6	4	3	3	4	3	2	4	2	1	2
194	18	4.84167	5.2	5.33333	3.5	5.33333	6.25	5.75	6.75	2.66667	3.88889	3	3.66667	5	5.76667	6.4	6	5.66667	5	3.33333	4	6	5	5	6	5	5	6	3	5	3	3	6	5	5	5	6	7	5	7	6	7	7	4	3	3	2	2	2
195	18	3.6125	3.2	4	3.25	4	3.625	2.25	5	2	3.08333	3.25	2.33333	3.66667	3.18333	3.4	2.66667	3.66667	3	2.66667	3	4	2	3	4	5	3	4	4	3	3	3	4	3	5	3	1	1	4	5	5	5	5	2	2	1	2	2	3
196	18	4.27917	4.2	4.33333	4.25	4.33333	5.125	3.75	6.5	2.33333	4.38889	4.5	4.66667	4	5.36667	5.8	5.33333	4.66667	5.66667	1.66667	5	4	5	4	3	4	5	4	5	3	5	4	4	5	4	3	3	5	4	6	6	7	7	2	2	3	2	2	3
197	18	3.94583	3.2	5	3.25	4.33333	4.375	3.5	5.25	3.66667	4.97222	5.25	5.66667	4	5.3	5.2	5	4.33333	6.66667	2.66667	5	3	2	3	3	4	6	5	4	4	2	3	5	4	4	4	6	1	3	4	6	5	6	3	5	5	3	3	3
198	18	5.25	4	5	6	6	1.875	2	1.75	4.16667	5.94444	6.5	5.66667	5.66667	3.43333	3.4	3	4	3.33333	4	4	4	4	4	4	5	5	5	7	6	5	6	5	7	6	3	1	1	3	1	1	4	1	4	5	3	4	5	4
199	18	5.42083	5.6	5.66667	4.75	5.66667	5.125	3.75	6.5	5.5	6	6	6	6	6.28333	5.8	6.66667	6.66667	6	2	5	5	5	7	6	6	6	5	6	4	4	5	6	7	4	4	5	1	5	6	6	7	7	6	6	6	4	6	5
200	18	4.44583	4.2	6	3.25	4.33333	6.75	6.75	6.75	3.66667	5.16667	5.5	6	4	6.63333	6.2	6.66667	7	6.66667	3.66667	5	5	4	4	3	6	6	6	4	3	3	3	6	3	4	6	7	7	7	6	7	7	7	4	6	3	3	2	4
201	19	1.75833	2.2	1.33333	1.5	2	4.25	4.75	3.75	2.16667	1.86111	2.25	1.33333	2	1.75	2	1	1.66667	2.33333	6.66667	1	3	4	2	1	1	2	1	3	1	1	1	1	2	3	5	4	5	5	6	2	3	4	1	2	1	3	3	3
202	19	2.05833	1.4	2.33333	2.5	2	3.75	4.75	2.75	1.83333	2.30556	2.25	2	2.66667	1.68333	1.4	1.66667	2.33333	1.33333	6.66667	2	1	1	2	1	3	2	2	3	3	1	3	2	1	3	5	4	5	5	3	3	3	2	2	2	2	3	1	1
203	19	2.05	1.2	2	2	3	6.5	6.5	6.5	1.5	2.72222	2.5	3.33333	2.33333	2.1	2.4	3	1.33333	1.66667	6	2	1	1	1	1	1	2	3	2	2	2	2	3	3	3	7	6	7	6	7	7	7	5	2	2	1	1	1	2
204	19	2.92083	3.6	3.66667	1.75	2.66667	3.625	3.75	3.5	4	1.88889	2	1.33333	2.33333	1.65	1.6	1.66667	2	1.33333	7	4	4	3	4	3	3	4	4	2	1	1	3	3	3	2	3	5	3	4	4	3	2	5	4	5	5	3	3	4
205	19	3.44583	4.2	4	4.25	1.33333	4	4	4	3.66667	4.25	3.75	5.33333	3.66667	1.96667	2.2	2	1.66667	2	6.33333	5	3	3	5	5	3	4	5	4	5	3	5	1	1	2	4	6	2	4	4	4	4	4	3	3	3	6	3	4
206	19	3.52917	4.2	1.33333	4.25	4.33333	5	6	4	4.83333	1.72222	1.5	1.66667	2	1.96667	1.2	2.66667	2	2	4.33333	5	3	3	5	5	1	1	2	5	3	5	4	4	4	5	5	6	7	6	5	4	4	3	4	3	5	6	5	6
207	19	2.3375	2.6	2.66667	1.75	2.33333	4	4.5	3.5	2.33333	1.88889	2	1.33333	2.33333	1.71667	1.2	1.66667	1.66667	2.33333	6.66667	3	4	1	3	2	2	2	4	2	2	2	1	2	2	3	3	4	5	6	4	3	4	3	3	4	2	2	2	1
208	19	4	4	4	4	4	4.875	4.5	5.25	2.83333	5.02778	4.75	4.66667	5.66667	2.28333	1.8	2.66667	2	2.66667	4.33333	4	3	5	4	4	4	3	5	5	3	3	5	5	3	4	4	2	6	6	6	5	5	5	2	4	2	2	3	4
209	19	2.55	1.2	3	3	3	5.25	4.75	5.75	3.5	2.94444	2.5	3.33333	3	1.96667	2.2	2	1.66667	2	6.66667	1	1	1	1	2	3	2	4	2	4	3	3	2	4	3	5	4	5	5	6	6	6	5	3	3	4	3	5	3
210	19	3.34167	4.2	4.33333	2.5	2.33333	6.5	6.5	6.5	2.5	2.88889	4	2.33333	2.33333	2.23333	1.6	2.33333	2.66667	2.33333	4	4	4	4	5	4	5	4	4	3	2	3	2	1	3	3	6	7	6	7	6	6	7	7	2	3	2	3	2	3
211	20	3.725	4.4	3.33333	4.5	2.66667	3.25	4.25	2.25	4.33333	3.83333	3.5	4	4	2.68333	2.4	3	2	3.33333	4.66667	4	5	4	4	5	3	3	4	6	5	3	4	3	3	2	5	4	4	4	1	1	4	3	4	5	7	3	3	4
212	20	2.975	3.4	2.33333	3.5	2.66667	5.625	6.5	4.75	3.16667	4.22222	4	3.66667	5	3.15	2.6	4.33333	3	2.66667	4	3	4	4	3	3	2	2	3	3	3	4	4	3	3	2	6	6	7	7	4	6	3	6	4	4	3	4	2	2
213	20	2.1375	1.8	2.66667	1.75	2.33333	4	4.5	3.5	2.83333	3.11111	3	1.66667	4.66667	1.76667	1.4	2.33333	2.33333	1	6.33333	2	1	1	3	2	3	3	2	2	1	2	2	3	2	2	5	5	3	5	4	3	3	4	2	3	3	3	3	3
214	20	3.5	4	3	4	3	3.625	3.25	4	4.66667	3.08333	3.25	3	3	2.61667	2.8	2	3	2.66667	5	4	3	5	4	4	2	3	4	3	5	4	4	3	3	3	3	3	3	4	4	4	5	3	6	5	4	4	5	4
215	20	1.2125	1.6	1	1.25	1	3.375	2.5	4.25	1	1.55556	2	1	1.66667	2.5	2	2	3.33333	2.66667	7	3	1	2	1	1	1	1	1	2	1	1	1	1	1	1	2	1	3	4	3	3	4	7	1	1	1	1	1	1
216	20	2.72083	2.8	2.66667	2.75	2.66667	5.5	5.5	5.5	3.83333	3.55556	4	2.66667	4	2.93333	3.4	2.66667	3	2.66667	6.66667	2	3	4	3	2	4	2	2	2	4	3	2	2	3	3	7	5	5	5	6	5	5	6	5	4	4	5	3	2
217	20	5.17083	5.6	4.66667	4.75	5.66667	5.25	5.25	5.25	6	1.83333	2.5	2	1	2.66667	3	2.66667	2.33333	2.66667	6.66667	7	5	5	6	5	6	4	4	6	4	5	4	7	4	6	6	3	6	6	6	5	5	5	7	6	6	6	5	6
218	20	5.22083	3.8	5.66667	5.75	5.66667	4.125	3.75	4.5	4.16667	1.66667	1	1	3	1.56667	1.6	1.66667	1.66667	1.33333	6.33333	4	4	4	4	3	6	5	6	6	6	6	5	6	5	6	4	3	4	4	6	5	1	6	4	5	4	3	5	4
219	20	5.92083	6.6	4.66667	5.75	6.66667	3.75	4.25	3.25	4.5	4.94444	4.5	4.66667	5.66667	2.95	2.8	3	3	3	6	7	6	7	7	6	5	5	4	6	6	5	6	6	7	7	4	4	5	4	3	5	2	3	4	4	4	5	5	5
220	20	4.0875	4.6	3.33333	3.75	4.66667	3.375	2.5	4.25	4	4.80556	4.75	4.66667	5	2.75	3	2.66667	2.66667	2.66667	4.66667	5	5	5	4	4	6	2	2	5	2	5	3	7	4	3	4	1	1	4	6	4	4	3	5	3	4	5	3	4
221	20	2.3875	1.8	2.66667	2.75	2.33333	3.125	3.25	3	3.33333	1.83333	1.5	2.33333	1.66667	2.46667	2.2	2.33333	2.66667	2.66667	5	1	2	3	2	1	1	4	3	2	4	3	2	3	2	2	5	2	2	4	5	2	2	3	3	5	3	3	3	3
222	20	2.0125	1.8	2	2.25	2	6.25	6.25	6.25	2.5	2.25	1.75	2.66667	2.33333	2.98333	2.6	3	2.66667	3.66667	6.66667	3	1	2	1	2	1	2	3	3	2	2	2	2	2	2	6	6	6	7	6	7	6	6	2	3	3	2	3	2
223	21	2.5	3	2	3	2	6.25	5.75	6.75	2.5	2.63889	3.25	2.33333	2.33333	3.25	2	3.33333	4	3.66667	5	4	2	5	2	2	2	2	2	3	3	3	3	1	2	3	6	6	5	6	7	7	6	7	2	2	2	2	3	4
224	21	4	4	4	4	4	4.125	3.75	4.5	2.83333	3.27778	3.5	2	4.33333	2.83333	3	3	2.33333	3	5.33333	4	4	4	4	4	4	3	5	3	4	4	5	3	6	3	6	2	3	4	5	5	4	4	3	2	4	3	2	3
225	21	3.52917	4.2	1.33333	4.25	4.33333	6.375	6.25	6.5	1.83333	3.69444	3.75	4	3.33333	3.3	3.2	3.66667	4.33333	2	4.66667	5	3	4	5	4	1	2	1	4	5	4	4	5	4	4	5	7	7	6	5	7	7	7	1	1	3	1	2	3
226	21	3.3125	4	4	1.25	4	4.25	5.75	2.75	4.5	2.69444	2.75	3	2.33333	2.83333	3	2.66667	3	2.66667	4.66667	5	3	4	3	5	5	4	3	2	1	1	1	5	3	4	5	7	6	5	5	2	2	2	5	5	4	4	6	3
227	21	3.72083	3.8	3.66667	3.75	3.66667	5.75	6.25	5.25	4.16667	4.38889	4.5	4	4.66667	3.11667	3.8	2.66667	2.66667	3.33333	5.33333	3	2	5	4	5	3	5	3	4	3	3	5	3	4	4	6	7	6	6	7	5	5	4	4	3	4	5	4	5
228	21	3.5	4	3	4	3	4.125	3.75	4.5	4.66667	4.61111	3.5	5	5.33333	3.15	2.6	3.66667	4	2.33333	5.33333	4	5	3	5	3	4	2	3	5	4	4	3	3	3	3	3	5	4	3	5	5	4	4	5	6	4	6	4	3
229	21	2.97083	2.8	2.66667	2.75	3.66667	4	4.5	3.5	4	2.27778	2.5	2.33333	2	2.83333	2	3.33333	3	3	6	3	2	3	3	3	2	3	3	3	4	2	2	3	4	4	5	5	3	5	3	3	4	4	4	4	4	4	4	4
230	21	2.75	4	1	3	3	5.125	4.25	6	2	4.22222	4	3.33333	5.33333	2.06667	2.6	1.33333	2.33333	2	4.66667	4	5	3	5	3	1	1	1	4	3	2	3	4	3	2	5	4	4	4	6	6	6	6	1	4	2	2	1	2
231	21	3.0625	4	3	1.25	4	6.625	6.5	6.75	4.16667	4.88889	4	6	4.66667	3.65	3.6	4	3	4	4.66667	4	4	4	4	4	3	2	4	1	1	2	1	4	5	3	6	7	6	7	6	7	7	7	5	5	4	4	4	3
232	21	3.25	3	3	4	3	4.125	3.75	4.5	3.5	3.86111	4.25	2.33333	5	3.05	2.2	3.33333	3.66667	3	5.33333	4	3	4	2	2	3	3	3	3	4	5	4	4	1	4	4	4	3	4	5	5	4	4	4	4	4	3	3	3
233	21	3.8625	3.2	4	4.25	4	5	5.5	4.5	3.5	2.38889	2.5	2.66667	2	2.91667	3	3	3	2.66667	5.66667	3	3	4	3	3	4	6	2	5	3	5	4	5	3	4	5	5	6	6	7	4	1	6	2	6	3	4	2	4
234	22	5.97917	6	5.33333	6.25	6.33333	3.375	2.5	4.25	5	4.69444	5.75	5	3.33333	4.05	4.2	5	3.33333	3.66667	5.66667	6	5	7	6	6	5	5	6	7	5	6	7	6	7	6	4	1	1	4	1	4	6	6	6	6	6	4	4	4
235	22	3.94583	4.2	4	3.25	4.33333	3.625	3.75	3.5	4.66667	4.16667	5.5	4.33333	2.66667	3.96667	4.2	3.66667	3.33333	4.66667	3.33333	5	5	3	3	5	3	5	4	3	4	3	3	4	5	4	3	4	4	4	4	3	5	2	6	4	4	6	4	4
236	22	3.8125	4	5	2.25	4	5.125	4.25	6	5	4.05556	3.5	4	4.66667	3.51667	3.4	3.33333	3.66667	3.66667	3.66667	4	4	4	3	5	5	5	5	2	2	2	3	4	4	4	5	4	3	5	6	6	6	6	6	4	6	4	6	4
237	22	3.6125	3.2	4	3.25	4	5.625	4.25	7	4.33333	5.55556	5	6	5.66667	4.4	4.6	5.66667	3	4.33333	6.66667	2	5	5	2	2	3	5	4	3	4	2	4	3	4	5	4	4	3	6	7	7	7	7	4	4	4	6	4	4
238	22	2.32917	2.4	1.33333	3.25	2.33333	3.75	4.25	3.25	5.16667	2.47222	2.75	2.66667	2	3.65	3.6	3.66667	3.66667	3.66667	4	2	2	3	3	2	1	1	2	3	4	4	2	2	2	3	6	6	1	4	3	4	4	2	4	5	6	6	4	6
239	22	4.5	4	4	5	5	6.625	7	6.25	5.33333	6.41667	6.25	6	7	6.38333	6.2	6	6.33333	7	6	5	3	3	5	4	4	4	4	5	6	5	4	5	5	5	7	7	7	7	6	7	6	6	5	5	6	6	6	4
240	22	3.44583	4.2	4	4.25	1.33333	6.5	6.5	6.5	4	5.36111	5.75	5	5.33333	4.83333	5	5	4.33333	5	3.66667	3	5	4	4	5	3	4	5	3	5	4	5	2	1	1	7	7	6	6	6	7	6	7	4	4	4	4	4	4
241	22	5.87083	5.4	5.66667	5.75	6.66667	6.125	6.5	5.75	4.33333	6.25	5.75	6.66667	6.33333	5.93333	6.4	6	6.33333	5	4.33333	6	4	6	6	5	6	6	5	6	4	6	7	7	7	6	6	7	7	6	6	6	7	4	4	4	4	5	5	4
242	22	5.42083	4.6	5.66667	4.75	6.66667	5.375	5.25	5.5	5	6.61111	6.5	6.66667	6.66667	4.95	3.8	5.33333	5.33333	5.33333	3.66667	4	4	5	5	5	6	6	5	6	3	6	4	6	7	7	7	5	4	5	6	5	6	5	4	4	6	6	4	6
243	22	4	4	4	4	4	6	6	6	4.66667	3.02778	3.75	2.33333	3	3.6	3.4	3.33333	4	3.66667	6.66667	3	4	6	5	2	4	4	4	4	3	5	4	4	4	4	6	7	6	5	7	7	4	6	4	6	4	6	4	4
244	23	4.02917	3.2	4.33333	4.25	4.33333	3.625	3.75	3.5	4	3.83333	4.5	2.66667	4.33333	3.53333	3.8	3.66667	3.33333	3.33333	4.66667	3	2	3	4	4	4	4	5	3	4	4	6	3	6	4	4	4	4	3	5	3	3	3	4	4	4	4	4	4
245	23	2.92083	3.6	2.66667	2.75	2.66667	4.5	4	5	4	4.75	5.25	4.33333	4.66667	4.06667	3.6	4.33333	4	4.33333	4	3	3	3	5	4	3	2	3	4	3	2	2	2	1	5	5	1	4	6	6	6	1	7	5	5	3	5	3	3
246	23	4.61667	4.8	5.66667	4	4	5.375	4.5	6.25	7	6.16667	6.5	6	6	3.75	4	3	3.66667	4.33333	5	5	4	5	5	5	5	6	6	5	3	4	4	4	4	4	5	4	5	4	6	6	7	6	7	7	7	7	7	7
247	23	4.0625	4	5	2.25	5	5.5	6.5	4.5	3	2.83333	2.5	3.33333	2.66667	2.83333	3	2.66667	3	2.66667	6.66667	4	3	3	5	5	4	5	6	2	2	2	3	5	6	4	6	7	7	6	5	4	4	5	2	4	2	4	3	3
248	23	4.59167	5.2	4.33333	3.5	5.33333	5.375	5.75	5	5	6.41667	6.25	7	6	4.01667	3.4	3.66667	5	4	4.66667	3	7	5	6	5	4	4	5	3	4	4	3	6	4	6	6	6	4	7	5	5	6	4	4	4	5	4	6	7
249	23	4.59167	5.2	5.33333	2.5	5.33333	5.375	5.75	5	6	5.80556	5.75	5.66667	6	3.73333	3.6	3.33333	4	4	2.33333	5	5	5	6	5	5	5	6	3	2	2	3	5	5	6	7	5	5	6	4	5	5	6	5	5	6	7	7	6
250	23	3.39167	3.4	3.33333	3.5	3.33333	6.125	7	5.25	4.5	6.72222	6.5	6.66667	7	4.45	4.8	4	4.33333	4.66667	5.66667	4	5	4	2	2	4	4	2	2	3	4	5	3	3	4	7	7	7	7	5	2	7	7	5	4	4	5	5	4
251	23	3.17083	1.6	3.66667	2.75	4.66667	4	4.5	3.5	3.33333	2.66667	2	3.66667	2.33333	3.28333	3.8	2.33333	3.33333	3.66667	4.66667	2	1	1	2	2	2	5	4	3	3	2	3	5	5	4	4	5	3	6	5	3	3	3	3	3	4	4	2	4
252	23	2.67083	1.6	2.66667	1.75	4.66667	4	4.5	3.5	1.83333	1.86111	1.25	2.66667	1.66667	3.21667	3.2	2.66667	4	3	6.66667	2	1	2	1	2	4	2	2	1	1	2	3	5	5	4	4	5	5	4	3	5	2	4	3	2	1	2	2	1
253	23	2.94167	1.6	3.33333	3.5	3.33333	6.125	7	5.25	4	6.16667	6.5	5.66667	6.33333	4.26667	4.4	4.66667	3.66667	4.33333	6	1	2	1	1	3	4	3	3	3	5	3	3	3	4	3	7	7	7	7	6	5	6	4	3	5	4	3	5	4
254	23	4.45	4.8	4	5	4	3.5	4	3	3.66667	4.91667	4.75	4.66667	5.33333	3.66667	4	4	3.33333	3.33333	4.66667	6	5	3	5	5	5	3	4	3	6	5	6	4	4	4	4	5	3	4	3	3	4	2	3	3	4	5	2	5
255	23	4	2	5	5	4	5.125	4.25	6	3.83333	3.91667	4.75	3.66667	3.33333	3.93333	4.4	3.33333	3.66667	4.33333	3	2	4	1	2	1	6	6	3	4	5	6	5	3	5	4	4	5	5	3	6	6	6	6	4	4	4	3	4	4
256	23	4.61667	4.8	5.66667	4	4	5	5.5	4.5	6	5.61111	5.5	6	5.33333	4.41667	5	4	5	3.66667	4.33333	5	5	4	4	6	6	5	6	3	4	4	5	4	4	4	6	6	5	5	5	2	7	4	5	7	5	6	7	6
257	23	4.0625	4	4	3.25	5	5	5.5	4.5	4	6.08333	6.25	5.33333	6.66667	4.61667	4.8	5.66667	3.66667	4.33333	3.33333	4	5	3	5	3	2	6	4	4	2	4	3	4	6	5	7	5	5	5	5	5	3	5	4	5	4	3	4	4
258	24	3.39167	3.4	2.33333	4.5	3.33333	4.75	5.75	3.75	4.83333	5.88889	6	6	5.66667	5.3	5.2	5	5.33333	5.66667	5	3	4	3	3	4	3	2	2	5	5	4	4	3	4	3	7	5	5	6	4	3	3	5	6	5	5	4	5	4
259	24	4.64167	3.4	5.33333	4.5	5.33333	4.5	5	4	4.83333	5.33333	5	5.33333	5.66667	4.78333	4.8	4.66667	4.66667	5	4.33333	5	3	5	2	2	5	5	6	4	5	5	4	5	5	6	5	4	5	6	5	5	1	5	4	5	6	5	4	5
260	24	3.42083	3.6	3.66667	2.75	3.66667	6	5.5	6.5	4.83333	6.05556	6.5	5.66667	6	5.08333	5	5	5.66667	4.66667	5	3	4	3	4	4	3	5	3	1	5	2	3	3	4	4	5	6	6	5	7	7	6	6	5	4	4	5	6	5
261	24	4.975	4.4	5.33333	5.5	4.66667	5.875	5.25	6.5	4.83333	7	7	7	7	6.31667	6.6	6	7	5.66667	4.33333	4	4	5	4	5	5	5	6	6	4	6	6	3	5	6	7	4	5	5	7	6	7	6	6	5	5	5	4	4
262	24	3.2	2.8	3	3	4	4	5	3	5	3.11111	3	4	2.33333	3.81667	4.6	3.33333	3.33333	4	4.33333	4	2	3	2	3	3	3	3	4	3	4	1	4	5	3	5	6	5	4	3	3	3	3	6	4	4	4	6	6
263	24	4.61667	4.8	5.66667	4	4	4.5	5.5	3.5	5.33333	4.08333	4.25	3	5	4.38333	4.2	5	4.33333	4	2	6	6	4	4	4	6	6	5	4	6	4	2	4	4	4	5	6	6	5	6	6	1	1	6	4	6	6	5	5
264	24	6.22917	6	6.33333	6.25	6.33333	5.625	4.25	7	4	6.27778	6.5	6.66667	5.66667	5.98333	5.6	6.33333	5.66667	6.33333	3.33333	6	7	6	6	5	6	6	7	6	7	5	7	7	7	5	4	5	4	4	7	7	7	7	4	4	4	4	4	4
265	24	6.2	5.8	6	6	7	5.625	4.25	7	5	6.80556	6.75	6.66667	7	6.13333	6.2	6.33333	6	6	4.33333	6	7	5	6	5	6	6	6	6	6	7	5	7	7	7	4	5	4	4	7	7	7	7	6	5	5	6	4	4
266	24	4.80833	4.4	4.66667	5.5	4.66667	7	7	7	5	6.16667	6.5	5.66667	6.33333	6.56667	6.6	7	5.66667	7	4	4	4	6	3	5	4	5	5	4	6	5	7	5	5	4	7	7	7	7	7	7	7	7	4	6	6	4	6	4
267	24	6.2	5.8	6	6	7	4.125	3.25	5	4.33333	5.33333	5	5.66667	5.33333	3.63333	4.2	3.66667	3.33333	3.33333	4	4	6	7	7	5	6	6	6	5	6	6	7	7	7	7	3	3	4	3	4	6	4	6	4	4	4	6	4	4
268	25	4.95	5.8	4	5	5	5.125	4.75	5.5	6.66667	6.16667	6.5	6	6	3.2	2.8	3	3	4	4.33333	6	6	5	5	7	4	3	5	5	5	5	5	5	6	4	6	4	5	4	6	4	7	5	7	6	7	7	7	6
269	25	3.94583	3.2	4	4.25	4.33333	5	5.5	4.5	3.66667	4.69444	4.75	5.66667	3.66667	3.76667	3.4	3.33333	4.66667	3.66667	5	4	3	4	3	2	5	3	4	5	4	5	3	4	4	5	5	7	5	5	5	5	3	5	4	5	3	3	4	3
270	25	1.45833	2	1.33333	1.5	1	3.5	4	3	1.33333	1.83333	2.5	1.33333	1.66667	2	2	1.66667	2.33333	2	7	3	1	2	1	3	1	2	1	1	2	1	2	1	1	1	5	2	4	5	3	3	3	3	2	1	1	1	1	2
271	25	4.55417	3.8	5.66667	5.75	3	6.5	6	7	3.83333	6.33333	6	6.33333	6.66667	3.78333	3.8	3.33333	4	4	4.66667	5	4	3	4	3	5	5	7	5	6	6	6	3	3	3	5	6	7	6	7	7	7	7	3	3	3	5	4	5
272	25	4.69583	4.2	6	4.25	4.33333	7	7	7	5.33333	5.58333	5.75	5.66667	5.33333	4.7	4.8	4	6	4	6.66667	6	4	5	3	3	6	6	6	3	5	5	4	4	5	4	7	7	7	7	7	7	7	7	6	5	6	5	5	5
273	25	1.83333	2	1.66667	2	1.66667	4	5	3	2.33333	1.66667	2	1.66667	1.33333	3.03333	2.8	2.66667	3.66667	3	6.66667	3	1	2	1	3	1	2	2	2	2	2	2	2	1	2	5	5	3	7	2	4	3	3	2	2	2	2	2	4
274	25	4.89167	5.4	6.33333	4.5	3.33333	6.75	6.75	6.75	3.66667	5.61111	6.5	5	5.33333	4.65	4.6	4.33333	4.33333	5.33333	6	4	6	6	6	5	7	7	5	4	4	4	6	3	4	3	7	7	7	6	6	7	7	7	4	4	2	3	5	4
275	25	4.42083	4.6	4.66667	3.75	4.66667	4.75	4.75	4.75	5.5	5.88889	6	6	5.66667	3.95	3.8	4	4	4	3.33333	4	4	5	5	5	5	4	5	3	4	3	5	5	4	5	5	3	6	5	6	2	7	4	6	6	6	5	5	5
276	25	4.89167	5.4	6.33333	4.5	3.33333	4.375	4	4.75	3.66667	3.08333	3.25	3	3	3.21667	3.2	3.33333	2.66667	3.66667	4	4	5	6	7	5	6	7	6	4	4	4	6	3	4	3	4	4	4	4	5	5	5	4	4	4	3	4	2	5
277	25	4.64167	3.4	5.33333	3.5	6.33333	3.625	3.25	4	4.16667	2.80556	2.75	3.33333	2.33333	2.05	2.2	1.66667	2.33333	2	6.33333	3	4	4	3	3	5	6	5	5	3	3	3	6	7	6	3	3	5	2	4	4	4	4	5	5	4	4	3	4
278	26	4.5	4	4	5	5	6.625	6.5	6.75	5.83333	6.47222	6.75	6.33333	6.33333	5.53333	5.8	5.33333	5.66667	5.33333	5.33333	5	4	5	3	3	5	3	4	5	6	5	4	5	4	6	7	7	6	6	7	7	7	6	6	6	6	5	6	6
279	26	5.45	6.8	4	6	5	4.375	4	4.75	5.66667	6.61111	6.5	6.66667	6.66667	5.48333	5.6	5.66667	5.66667	5	6.66667	7	7	6	7	7	3	3	6	5	5	7	7	5	5	5	5	6	2	3	5	4	5	5	5	6	6	6	6	5
280	26	3.80833	4.4	2.66667	5.5	2.66667	5.375	4.5	6.25	5.5	4.19444	3.25	4.33333	5	3.96667	4.2	3.66667	4.33333	3.66667	4	3	6	5	3	5	2	3	3	6	6	5	5	4	2	2	4	5	4	5	7	6	5	7	6	6	7	5	4	5
281	26	4.725	4.4	5.33333	4.5	4.66667	5	5	5	4.66667	3.16667	3.5	3	3	3.41667	3	3.66667	3	4	2.66667	3	5	6	4	4	5	6	5	6	4	3	5	4	5	5	5	4	5	6	5	5	5	5	5	4	4	5	5	5
282	26	4.975	4.4	6.33333	4.5	4.66667	4.75	4.75	4.75	4.33333	6.11111	6	5.33333	7	5.45	5.8	4.66667	5.33333	6	3.33333	4	4	5	3	6	6	7	6	5	4	4	5	6	4	4	6	1	7	5	6	5	4	4	4	4	4	4	6	4
283	26	4.7	5.8	4	5	4	4.625	4.75	4.5	4.66667	3.63889	3.25	3	4.66667	3.38333	3.2	3.33333	3.33333	3.66667	2	5	6	7	5	6	4	5	3	4	5	6	5	5	4	3	6	4	3	6	6	4	4	4	4	6	4	5	5	4
284	26	6.50833	6.2	6.66667	6.5	6.66667	7	7	7	4	7	7	7	7	5.88333	5.2	6.33333	6	6	4	6	6	6	6	7	7	6	7	6	7	7	6	7	7	6	7	7	7	7	7	7	7	7	4	4	4	4	4	4
285	26	3.67083	4.6	3.66667	2.75	3.66667	5.875	6.75	5	5.33333	5.63889	6.25	5.33333	5.33333	6.01667	5.4	6.66667	5.66667	6.33333	4	4	4	4	5	6	3	2	6	2	5	2	2	5	3	3	6	7	7	7	6	4	4	6	7	4	7	5	4	5
286	26	5.14167	5.4	6.33333	5.5	3.33333	5.5	6	5	5	6.19444	6.25	6	6.33333	5.96667	6.2	6	5.66667	6	4.33333	6	5	5	6	5	7	5	7	5	6	5	6	4	3	3	6	6	7	5	6	4	5	5	4	4	6	6	5	5
287	26	4.39167	3.4	5.33333	3.5	5.33333	6.75	6.75	6.75	4.5	6.61111	6.5	6.66667	6.66667	5.58333	6	5.33333	5	6	6.33333	3	4	3	4	3	5	5	6	3	5	3	3	5	6	5	6	7	7	7	7	7	6	7	5	4	4	4	4	6
288	27	7	7	7	7	7	4.625	4.25	5	7	5.80556	5.75	6.33333	5.33333	4.08333	4	5.33333	3.66667	3.33333	4	7	7	7	7	7	7	7	7	7	7	7	7	7	7	7	5	1	6	5	5	6	4	5	7	7	7	7	7	7
289	27	5.59167	6.2	5.33333	4.5	6.33333	6.125	6.5	5.75	4	6.88889	7	6.66667	7	5.16667	5	5.33333	5.66667	4.66667	2.66667	5	7	7	5	7	5	5	6	4	4	5	5	6	6	7	7	7	6	6	6	6	6	5	5	3	4	4	3	5
290	27	4.725	4.4	5.33333	4.5	4.66667	5.375	5.25	5.5	3.33333	5.47222	4.75	6	5.66667	4.08333	5	4	4	3.33333	3	3	5	4	5	5	6	5	5	5	4	5	4	6	3	5	5	5	5	6	6	4	5	7	5	2	3	4	3	3
291	27	4.725	6.4	3.33333	5.5	3.66667	4.375	4	4.75	3.33333	5.72222	5.5	5.33333	6.33333	4	4	4.33333	4	3.66667	1.33333	7	7	6	7	5	4	3	3	6	5	6	5	4	3	4	4	4	4	4	5	5	4	5	2	4	4	3	4	3
292	27	4.89583	5	6	4.25	4.33333	4.875	4	5.75	5.66667	5.61111	5.5	5.66667	5.66667	4.11667	3.8	4.33333	3.66667	4.66667	2.66667	5	6	5	5	4	6	5	7	5	4	4	4	3	5	5	4	4	4	4	4	7	6	6	5	7	6	7	5	4
293	27	5.19583	4.2	7	5.25	4.33333	4.375	4	4.75	3.16667	5.94444	6.5	5.33333	6	3.18333	2.4	3.33333	4	3	2.66667	3	5	5	5	3	7	7	7	6	5	4	6	4	4	5	3	5	5	3	5	4	4	6	3	2	4	4	3	3
294	27	6.20417	6.4	6.66667	5.75	6	7	7	7	5	6.30556	6.25	6	6.66667	4.43333	4.4	5	4.33333	4	3	7	5	7	6	7	6	7	7	7	7	5	4	6	7	5	7	7	7	7	7	7	7	7	4	5	6	4	6	5
295	27	6.31667	6.6	6.66667	6	6	7	7	7	5.5	6.61111	6.5	6.66667	6.66667	4.6	4.4	4.66667	4.66667	4.66667	1	5	7	7	7	7	7	6	7	6	6	6	6	5	7	6	7	7	7	7	7	7	7	7	5	5	6	6	5	6
296	27	4.36667	3.8	5.66667	4	4	4.625	4.75	4.5	3.5	5.55556	6	5	5.66667	3.08333	3	3.33333	3	3	3	3	3	4	4	5	5	7	5	5	3	3	5	5	4	3	4	6	5	4	6	7	1	4	2	3	5	3	4	4
297	27	5.25	4	5	7	5	4.375	4	4.75	6.16667	6.69444	6.75	6.66667	6.66667	4.18333	4.4	4	3.66667	4.66667	3.33333	3	4	4	4	5	6	5	4	7	7	7	7	4	5	6	2	6	5	3	4	2	6	7	7	4	6	7	6	7
298	27	4.95	5.8	5	4	5	5.25	6.25	4.25	6.66667	5.19444	5.25	5	5.33333	3.13333	3.2	2.33333	3.33333	3.66667	2.33333	6	7	7	5	4	5	5	5	4	3	3	6	4	6	5	6	7	6	6	4	5	3	5	6	7	6	7	7	7
299	27	6.50833	6.2	6.66667	6.5	6.66667	6.375	6.25	6.5	5.83333	6.44444	6	7	6.33333	4.08333	4	3.33333	4.66667	4.33333	2.66667	7	5	6	6	7	7	7	6	7	5	7	7	7	7	6	5	7	7	6	6	7	6	7	4	6	6	6	6	7
300	27	5.9	5.6	6	6	6	5.75	6.25	5.25	6.33333	5.88889	6	6	5.66667	4.56667	4.6	4.66667	4.33333	4.66667	3.66667	5	7	5	4	7	5	6	7	5	7	6	6	6	5	7	6	6	7	6	5	6	5	5	7	7	7	6	5	6
301	28	4.75	4	4	6	5	4.75	5.25	4.25	4.5	3.91667	3.75	4.66667	3.33333	4.16667	4	3.66667	4.33333	4.66667	1.33333	3	4	4	4	5	4	5	3	6	6	6	6	6	4	5	6	2	7	6	1	5	7	4	6	5	4	4	4	4
302	28	3.92083	3.6	3.66667	3.75	4.66667	3.5	4.5	2.5	2.66667	2.41667	3.25	1	3	3.43333	3.4	3.33333	3.66667	3.33333	2.33333	3	5	4	3	3	3	4	4	4	3	5	3	4	5	5	4	5	5	4	3	2	2	3	2	2	3	3	3	3
303	28	5	5	4	5	6	6.5	6	7	2.83333	6.19444	6.25	5.66667	6.66667	6.01667	6.4	6	5.33333	6.33333	1.66667	6	5	6	3	5	3	4	5	6	5	4	5	6	6	6	5	7	7	5	7	7	7	7	3	2	2	3	4	3
304	28	5.75	4	6	7	6	4.375	4	4.75	6.16667	6	6	6	6	4.66667	5	4.66667	5	4	2.33333	5	4	5	3	3	5	6	7	7	7	7	7	6	6	6	5	3	6	2	5	6	4	4	6	6	5	7	7	6
305	28	5.675	5.2	6.33333	5.5	5.66667	3.375	3.5	3.25	7	5.77778	6	5.66667	5.66667	3.21667	3.2	3.33333	4	2.33333	2	5	6	5	6	4	7	6	6	5	6	5	6	6	6	5	4	3	4	3	1	6	4	2	7	7	7	7	7	7
306	28	4.67083	5.6	3.66667	3.75	5.66667	3.75	3.75	3.75	4.16667	4.94444	4.5	4.66667	5.66667	3.06667	3.6	3	3.33333	2.33333	2.33333	6	6	7	4	5	3	4	4	3	3	6	3	5	6	6	5	3	4	3	4	3	5	3	5	3	3	5	4	5
307	28	4.45	4.8	4	4	5	5.125	4.75	5.5	4.66667	4.91667	4.75	5	5	3.7	3.8	4	3.33333	3.66667	3.33333	5	5	3	6	5	4	4	4	4	4	4	4	5	5	5	4	5	5	5	6	6	4	6	5	5	5	4	5	4
308	28	5.97917	6	5.33333	6.25	6.33333	6.375	6.75	6	4.66667	5.75	5.25	5.66667	6.33333	4.78333	4.8	4.66667	4.66667	5	2.33333	7	5	7	6	5	6	5	5	5	7	6	7	7	7	5	7	6	7	7	6	6	6	6	5	4	4	5	5	5
309	28	5.39167	5.4	5.33333	4.5	6.33333	6.625	6.5	6.75	4.5	5.5	5.5	5.66667	5.33333	5.8	6.2	5.66667	5.33333	6	3.66667	6	6	6	6	3	5	4	7	3	5	5	5	6	6	7	7	7	6	6	7	6	7	7	5	6	3	3	6	4
310	28	3.95	4.8	3	4	4	4.5	5.5	3.5	3.66667	3.25	2.75	5	2	2.91667	3	3	2.66667	3	2	4	6	4	5	5	2	4	3	4	3	4	5	5	3	4	5	6	6	5	3	4	3	4	4	5	4	3	3	3
311	28	4.64583	6	5	3.25	4.33333	4.75	5.25	4.25	4.16667	4.44444	5	4	4.33333	4.35	4.4	4.66667	4	4.33333	3.33333	6	6	6	6	6	5	5	5	3	4	3	3	4	4	5	5	5	7	4	4	4	4	5	4	4	4	5	4	4
312	29	3.17083	1.6	3.66667	2.75	4.66667	7	7	7	3.83333	6.36111	6.75	6	6.33333	6.51667	6.4	6.66667	6	7	4	2	2	1	1	2	4	4	3	3	2	4	2	4	5	5	7	7	7	7	7	7	7	7	3	4	4	4	5	3
313	29	3.67083	3.6	3.66667	2.75	4.66667	3.625	3.75	3.5	4.16667	2.33333	2	2.66667	2.33333	3.65	3.6	4	3.33333	3.66667	3.66667	3	4	4	4	3	3	5	3	2	3	3	3	4	6	4	3	4	3	5	3	3	4	4	3	5	5	3	5	4
314	29	4.45	4.8	4	4	5	4.75	5.25	4.25	4.16667	2.94444	3.5	2	3.33333	3.05	3.2	2.66667	3	3.33333	3	4	6	5	4	5	5	4	3	4	5	3	4	5	5	5	6	5	5	5	4	4	5	4	4	5	5	3	3	5
315	29	6.22917	6	6.33333	6.25	6.33333	6.25	5.75	6.75	5	5.83333	5.5	6	6	5.95	5.8	6	6.33333	5.66667	3.66667	7	5	7	6	5	7	7	5	7	7	5	6	7	5	7	6	6	6	5	7	7	7	6	4	4	4	6	6	6
316	29	4.45	4.8	5	4	4	4.125	3.25	5	4.66667	6.30556	6.25	6.66667	6	4.98333	4.6	5	5	5.33333	6.33333	6	4	5	5	4	5	5	5	5	3	4	4	6	3	3	5	2	1	5	6	6	6	2	5	5	4	4	4	6
317	29	5.17083	4.6	4.66667	4.75	6.66667	6.25	6.25	6.25	4	6.13889	6.75	4.66667	7	6.01667	6.4	6	6	5.66667	3.33333	4	4	5	5	5	4	5	5	4	5	6	4	6	7	7	5	6	7	7	7	5	6	7	4	4	4	4	4	4
318	29	3.75	2	4	5	4	6	5	7	4.33333	4.77778	4	5	5.33333	4.26667	4.4	4.66667	3.33333	4.66667	2.33333	2	1	3	1	3	4	4	4	4	5	5	6	4	5	3	5	5	5	5	7	7	7	7	4	5	4	5	3	5
319	29	5.925	6.2	5.33333	5.5	6.66667	7	7	7	4.5	6.88889	7	6.66667	7	5.68333	5.4	5.66667	5.66667	6	3.66667	7	7	6	6	5	5	6	5	5	5	7	5	7	7	6	7	7	7	7	7	7	7	7	3	5	5	5	4	5
320	29	4.27917	4.2	4.33333	4.25	4.33333	5.375	4.5	6.25	3.83333	6.66667	7	6.33333	6.66667	4.86667	4.8	4.66667	5	5	4	3	5	6	4	3	5	4	4	4	4	4	5	6	4	3	5	4	4	5	7	6	6	6	3	4	4	4	4	4
321	29	4.3125	4	5	3.25	5	3.875	3.5	4.25	3.5	4.80556	4.75	6	3.66667	3.21667	3.2	3.33333	3	3.33333	4.33333	5	4	3	5	3	5	5	5	3	3	3	4	4	6	5	4	4	1	5	3	4	5	5	3	3	5	3	3	4
322	30	3.67083	3.6	3.66667	3.75	3.66667	5.125	3.75	6.5	5	3.5	3.5	5	2	3.75	4	3.33333	4	3.66667	4.33333	4	4	3	4	3	3	3	5	3	2	5	5	3	4	4	4	4	3	4	7	7	6	6	5	6	5	6	3	5
323	30	4.5625	4	5	4.25	5	3.875	4	3.75	4	3.61111	3.5	3	4.33333	2.4	2.6	2.66667	2.66667	1.66667	5	5	4	5	3	3	6	4	5	3	5	4	5	5	4	6	5	4	2	5	1	7	5	2	5	3	4	4	4	4
324	30	4.55833	5.4	3.66667	5.5	3.66667	4.75	4.75	4.75	2	2.25	2.75	2.66667	1.33333	2.28333	2.8	1.66667	1.66667	3	4.66667	5	6	5	6	5	5	4	2	5	5	6	6	5	2	4	4	5	4	6	7	1	4	7	2	2	3	2	1	2
325	30	3.975	4.4	3.33333	4.5	3.66667	6.25	5.75	6.75	4.83333	6.41667	6.25	6	7	4.36667	3.8	4.33333	5	4.33333	6.33333	3	4	5	5	5	3	3	4	5	6	3	4	3	5	3	6	5	6	6	7	7	7	6	4	5	4	7	4	5
326	30	3.5375	4.4	3.33333	1.75	4.66667	5.375	5.75	5	4.83333	3.58333	2.75	4	4	3.86667	3.8	4.33333	3.66667	3.66667	4.33333	4	5	4	4	5	3	3	4	1	2	3	1	7	4	3	7	5	5	6	5	5	5	5	6	6	4	5	4	4
327	30	3.8375	3.6	3.33333	3.75	4.66667	2.375	2.75	2	3.5	3.5	3.5	5	2	2.2	1.8	2.66667	2	2.33333	4.66667	3	3	5	3	4	3	3	4	5	4	3	3	5	4	5	3	1	3	4	2	2	2	2	4	4	4	4	3	2
328	30	3.67083	2.6	3.66667	3.75	4.66667	5	5.5	4.5	5	5.38889	5.5	4.33333	6.33333	4.28333	3.8	4	4.66667	4.66667	5	3	2	3	2	3	4	4	3	4	5	2	4	5	5	4	4	7	5	6	5	5	4	4	3	6	5	6	6	4
329	30	2.92083	1.6	2.66667	2.75	4.66667	5.75	6.25	5.25	4	6	6	5.66667	6.33333	3.71667	4.2	3.33333	3.66667	3.66667	4.66667	4	1	1	1	1	2	3	3	3	3	3	2	4	5	5	6	7	5	7	6	4	6	5	3	4	5	5	4	3
330	30	5.77917	6.2	5.33333	6.25	5.33333	4	5	3	5.16667	4.27778	5.5	4	3.33333	2.76667	2.4	3.66667	2.33333	2.66667	5	7	5	5	7	7	6	5	5	6	7	6	6	6	5	5	4	7	4	5	4	3	2	3	3	6	6	6	6	4
331	30	3.92083	3.6	3.66667	3.75	4.66667	2.625	3.25	2	3.5	3.66667	3	3	5	2.25	2	2	2.66667	2.33333	5.33333	2	5	5	4	2	3	4	4	5	3	3	4	5	5	4	3	5	2	3	1	1	3	3	3	3	3	4	4	4
332	30	4.30417	3.8	4.66667	5.75	3	6.25	5.75	6.75	3.33333	5.5	5.5	5.33333	5.66667	3.71667	4.2	3	4	3.66667	4.66667	3	5	4	3	4	4	5	5	7	5	6	5	3	3	3	6	6	5	6	7	7	7	6	4	4	4	2	2	4
333	31	4	2	4	5	5	3.625	2.75	4.5	2.83333	2.75	2.25	3.33333	2.66667	2.98333	2.6	3	3	3.33333	5	4	1	2	1	2	3	3	6	4	6	5	5	5	5	5	3	1	4	3	6	5	3	4	3	3	2	2	4	3
334	31	4.64583	5	5	4.25	4.33333	5.125	4.25	6	5.16667	5.25	5.75	5.33333	4.66667	2.75	2	2.66667	3	3.33333	6	6	6	4	5	4	4	6	5	5	3	4	5	5	5	3	4	4	5	4	6	6	6	6	5	6	6	4	5	5
335	31	2.24583	1.4	3	2.25	2.33333	1.625	1.5	1.75	3	2.22222	2	1.66667	3	1.68333	1.4	1.66667	2	1.66667	7	1	1	2	2	1	3	3	3	2	2	2	3	2	2	3	2	1	1	2	1	1	3	2	4	4	4	2	2	2
336	31	3.64167	3.4	4.33333	3.5	3.33333	3	2.75	3.25	4	2.13889	1.75	3	1.66667	2.81667	2.6	3	3	2.66667	6.33333	4	3	2	4	4	4	5	4	5	3	4	2	3	4	3	4	2	3	2	4	3	3	3	5	5	3	4	2	5
337	31	3.95	3.8	4	4	4	4.25	5.75	2.75	4.66667	6	6	6.33333	5.66667	2.55	2.2	2.66667	2.66667	2.66667	4.33333	4	4	4	4	3	5	4	3	3	6	3	4	5	3	4	5	5	6	7	4	2	3	2	4	5	5	4	5	5
338	31	4.17083	4.6	3.66667	3.75	4.66667	6	6	6	4.16667	3.91667	3.75	3.66667	4.33333	3.48333	3.6	2.66667	3.66667	4	5.33333	5	5	4	5	4	4	3	4	3	5	3	4	5	4	5	6	6	6	6	7	7	6	4	5	4	3	3	5	5
339	31	4.34167	4.2	5.33333	2.5	5.33333	4.375	3.5	5.25	4.5	6.11111	7	6.33333	5	2.65	2.6	1.66667	2.66667	3.66667	6	5	4	5	4	3	6	5	5	3	2	3	2	6	5	5	3	5	2	4	6	5	5	5	6	5	3	3	6	4
340	31	4	3	4	5	4	4.25	5.25	3.25	3.83333	3.08333	3.25	3.33333	2.66667	3.05	3.2	3.66667	3.33333	2	6.33333	2	1	4	4	4	3	3	6	6	5	4	5	4	3	5	4	5	7	5	1	1	5	6	4	3	4	3	4	5
341	31	4.67083	4.6	4.66667	4.75	4.66667	6.25	5.75	6.75	4.16667	6.47222	6.75	6.66667	6	3.21667	3.2	3.66667	2.66667	3.33333	7	6	5	4	4	4	5	5	4	5	5	4	5	4	5	5	6	5	6	6	7	6	7	7	4	5	4	4	5	3
342	31	3.725	4.4	2.33333	4.5	3.66667	6	5.5	6.5	4.33333	5.72222	5.5	6	5.66667	2.95	2.8	3.33333	2.66667	3	7	3	5	4	5	5	2	3	2	6	4	3	5	4	3	4	5	6	7	4	6	7	7	6	3	6	5	3	5	4
343	32	4.19583	4.2	4	4.25	4.33333	4.875	4.5	5.25	6.16667	6.08333	6.25	6	6	4.46667	4.2	4	5	4.66667	3.33333	5	3	5	4	4	6	3	3	4	4	3	6	4	5	4	5	4	5	4	1	7	7	6	6	6	6	7	6	6
344	32	4.61667	4.8	5.66667	4	4	5.625	4.75	6.5	3.16667	5.30556	5.25	4.66667	6	5.48333	5.6	4.33333	6	6	4	4	5	5	5	5	6	5	6	3	4	4	5	5	3	4	6	7	2	4	6	7	7	6	3	3	2	3	5	3
345	32	5.75417	5.6	5.66667	6.75	5	3.625	3.25	4	4.16667	5.41667	6.25	5.33333	4.66667	3.48333	3.6	3.66667	3.66667	3	3	7	5	5	5	6	5	7	5	6	7	7	7	5	5	5	4	3	3	3	4	5	2	5	3	5	3	5	4	5
346	32	4.5	4	4	5	5	4.25	5.25	3.25	4.83333	6.41667	6.25	6.33333	6.66667	4.23333	4.6	3.66667	4.33333	4.33333	2.33333	3	5	5	4	3	5	4	3	6	4	5	5	5	5	5	4	5	6	6	2	4	4	3	4	6	4	5	6	4
347	32	6.17083	6.6	4.66667	6.75	6.66667	5.125	4.75	5.5	6.83333	5.72222	6.5	5.66667	5	4.43333	4.4	4.33333	4	5	7	5	7	7	7	7	5	4	5	7	6	7	7	7	7	6	4	5	5	5	6	7	4	5	7	7	6	7	7	7
348	32	4.725	6.4	3.33333	5.5	3.66667	4.25	4.75	3.75	3.33333	2.63889	2.25	2.66667	3	3.9	3.6	3.66667	5	3.33333	5.66667	7	6	6	7	6	2	3	5	5	5	6	6	2	5	4	4	6	4	5	5	5	2	3	4	4	2	3	4	3
349	32	4.95	6.8	4	5	4	4.75	5.25	4.25	5.66667	5.47222	5.75	5.33333	5.33333	4.08333	4	4	3.66667	4.66667	4.66667	7	7	6	7	7	4	5	3	5	5	5	5	5	3	4	5	5	5	6	5	4	4	4	6	5	7	6	6	4
350	32	4.17083	3.6	3.66667	4.75	4.66667	4.75	5.25	4.25	5.16667	3.66667	4	3.66667	3.33333	4.38333	4.2	4	5.66667	3.66667	4.33333	3	4	4	4	3	3	3	5	5	5	5	4	4	5	5	5	6	5	5	4	5	4	4	5	6	3	5	6	6
351	32	4.77917	4.2	4.33333	5.25	5.33333	5	6	4	4.5	4	4	3.66667	4.33333	3.68333	3.4	2.66667	4.66667	4	4	4	3	6	3	5	4	6	3	5	4	6	6	5	6	5	6	6	6	6	5	4	3	4	3	5	4	5	5	5
352	32	4.27917	4.2	4.33333	4.25	4.33333	3.75	4.25	3.25	3.33333	4.5	4.5	4	5	3.21667	3.2	3.33333	3	3.33333	5	4	3	5	5	4	4	4	5	3	5	5	4	5	4	4	5	3	4	5	4	3	3	3	2	3	5	3	4	3
353	32	5.47083	3.8	4.66667	6.75	6.66667	4.375	4	4.75	4.83333	6.19444	6.25	6	6.33333	4.18333	4.4	4.33333	4	4	2	4	3	3	5	4	4	5	5	6	7	7	7	7	7	6	4	3	3	6	4	5	6	4	4	5	4	7	4	5
354	33	5.425	5.2	5.33333	5.5	5.66667	6.25	6.25	6.25	4.66667	6.33333	7	6	6	5.76667	5.4	6	5.66667	6	6.33333	5	4	5	6	6	5	6	5	4	7	5	6	5	6	6	7	6	5	7	6	7	6	6	5	4	5	5	4	5
355	33	3.42083	3.6	3.66667	2.75	3.66667	4.25	5.25	3.25	2.66667	2.63889	2.25	3.66667	2	4.48333	3.6	5	4.66667	4.66667	6.33333	5	3	5	1	4	5	3	3	2	2	2	5	3	4	4	5	3	7	6	2	6	3	2	3	3	2	2	2	4
356	33	6.4	6.6	6	6	7	6.125	6.5	5.75	6.5	6.47222	6.75	6.33333	6.33333	6.73333	6.6	6.33333	7	7	4.66667	7	6	7	7	6	7	5	6	6	6	6	6	7	7	7	7	7	5	7	6	5	6	6	7	5	6	7	7	7
357	33	6.45	5.8	6	7	7	3.625	2.75	4.5	6.83333	5.19444	5.25	5.33333	5	4.03333	3.8	4.33333	4	4	7	6	5	6	6	6	6	6	6	7	7	7	7	7	7	7	2	4	3	2	3	5	4	6	7	7	7	7	6	7
358	33	4.89167	3.4	5.33333	4.5	6.33333	3.875	3	4.75	3.66667	4.72222	4.5	5	4.66667	3.98333	3.6	4.33333	4.66667	3.33333	4.33333	5	3	3	2	4	5	6	5	4	3	6	5	7	6	6	4	3	1	4	6	5	4	4	4	4	4	4	3	3
359	33	5.64583	5	7	5.25	5.33333	6.375	6.75	6	4	6.08333	6.25	5.66667	6.33333	6.58333	7	6.33333	6	7	4	5	6	5	5	4	7	7	7	5	5	5	6	5	5	6	6	7	7	7	6	6	6	6	5	3	6	2	4	4
360	33	5.2	5.8	4	6	5	4.75	4.75	4.75	4.16667	5.88889	6	6	5.66667	6.06667	5.6	6	6	6.66667	4	6	7	5	5	6	4	5	3	5	7	7	5	5	6	4	6	4	5	4	6	4	5	4	3	5	4	4	5	4
361	33	4.2	4.8	4	4	4	3.375	2.5	4.25	5.16667	2.94444	3.5	2	3.33333	4.05	4.2	3.66667	5	3.33333	4.33333	4	4	6	5	5	4	4	4	3	5	3	5	5	3	4	3	2	2	3	6	4	4	3	5	6	6	4	5	5
362	33	5.45	6.8	4	6	5	7	7	7	5.66667	6.36111	5.75	6.33333	7	6	6	6	6	6	6.66667	6	7	7	7	7	5	4	3	6	6	6	6	5	5	5	7	7	7	7	7	7	7	7	4	5	5	7	6	7
363	33	5.45	4.8	5	6	6	4.75	4.75	4.75	6.66667	5.30556	5.25	5.33333	5.33333	4.66667	5	4	4.66667	5	3.66667	4	5	5	5	5	5	5	5	7	6	5	6	7	6	5	3	7	4	5	4	5	5	5	7	7	7	6	7	6
364	33	6.17083	6.6	4.66667	6.75	6.66667	2.5	4	1	5.83333	6.27778	6.5	6.33333	6	3.86667	3.8	4.66667	3.66667	3.33333	2	7	6	6	7	7	6	3	5	7	6	7	7	7	6	7	5	4	3	4	1	1	1	1	6	6	6	6	6	5
365	33	4.17083	4.6	3.66667	3.75	4.66667	4.5	5	4	4.16667	5.97222	6.25	6	5.66667	5.85	6.4	5.33333	5.66667	6	4	5	4	4	5	5	4	3	4	4	4	3	4	5	4	5	5	5	5	5	7	3	5	1	3	5	4	5	4	4
366	33	5.02917	6.2	4.33333	4.25	5.33333	3.125	2.25	4	3.83333	4.61111	4.5	4.66667	4.66667	4.6	4.4	5	4.66667	4.33333	5	7	7	6	6	5	4	5	4	5	3	6	3	4	6	6	2	1	3	3	4	4	4	4	4	3	4	5	3	4
367	34	6.22917	7	5.33333	6.25	6.33333	4.25	5.25	3.25	7	5.55556	5	6	5.66667	2.76667	2.4	3	3.66667	2	2.66667	7	7	7	7	7	5	5	6	7	7	6	5	7	5	7	5	4	6	6	1	6	4	2	7	7	7	7	7	7
368	34	6.22917	6	6.33333	6.25	6.33333	5.375	5	5.75	7	6.22222	6	6.33333	6.33333	3.31667	2.6	3.33333	3.33333	4	2.33333	7	5	6	5	7	6	6	7	6	6	6	7	7	7	5	6	7	3	4	7	4	6	6	7	7	7	7	7	7
369	34	4.86667	4.8	6.66667	4	4	2.5	4	1	3.66667	4.94444	5.5	4	5.33333	3.31667	2.6	3	3.33333	4.33333	1.66667	4	5	6	4	5	7	7	6	5	5	3	3	4	4	4	3	6	4	3	1	1	1	1	4	3	4	4	3	4
370	34	4.725	4.4	5.33333	4.5	4.66667	5.625	5.5	5.75	6.33333	5.19444	5.25	5	5.33333	4.11667	3.8	4	4.33333	4.33333	1.66667	5	5	4	5	3	6	4	6	4	5	4	5	5	5	4	7	5	4	6	6	5	6	6	6	6	6	7	6	7
371	34	4.67083	4.6	3.66667	4.75	5.66667	4.625	4.25	5	4.16667	5.36111	5.75	5	5.33333	2.81667	2.6	2.66667	3.33333	2.66667	2.66667	5	4	4	4	6	3	4	4	5	6	4	4	6	6	5	4	4	4	5	6	5	4	5	4	4	4	6	3	4
372	34	5.75	4	6	7	6	5.375	5.25	5.5	5.16667	6.16667	6.5	6.66667	5.33333	3.21667	3.2	3.33333	3	3.33333	3.66667	3	4	4	6	3	7	5	6	7	7	7	7	5	7	6	5	6	5	5	6	6	4	6	4	6	4	7	5	5
373	34	5.72917	6	5.33333	5.25	6.33333	6.5	6	7	4.16667	5.52778	5.25	5.33333	6	3.45	3.8	3.66667	3.66667	2.66667	3	5	7	6	7	5	4	6	6	5	6	6	4	6	6	7	7	6	6	5	7	7	7	7	3	4	4	5	5	4
374	34	6.78333	6.8	7	7	6.33333	5.375	5	5.75	6.5	6.02778	6.75	6	5.33333	4.1	4.4	3.66667	4.66667	3.66667	4	7	6	7	7	7	7	7	7	7	7	7	7	7	7	5	6	7	3	4	7	4	6	6	4	7	7	7	7	7
375	34	5.89583	5	7	6.25	5.33333	5.125	4.75	5.5	6.33333	5.55556	6	6	4.66667	3.96667	4.2	4	4.33333	3.33333	3	5	4	5	6	5	7	7	7	6	7	6	6	5	5	6	5	5	4	5	6	6	6	4	6	6	6	6	7	7
376	34	4.5	4	5	5	4	5.875	6.75	5	4.83333	4.63889	4.25	4.33333	5.33333	3	3	3.33333	3	2.66667	2.33333	4	4	5	3	4	5	5	5	5	5	5	5	4	4	4	7	7	7	6	6	5	5	4	6	4	3	5	5	6
377	34	4.44583	4.2	6	3.25	4.33333	4.375	4	4.75	3.66667	3.61111	2.5	3.66667	4.66667	3.35	3.4	3.33333	3	3.66667	1.66667	3	4	5	4	5	7	5	6	3	3	5	2	5	5	3	4	3	4	5	5	4	5	5	4	4	4	4	4	2
378	35	3.17083	1.6	3.66667	2.75	4.66667	3.625	3.25	4	3.33333	2.33333	3	2	2	3.58333	3	3.66667	4	3.66667	1.66667	2	1	2	1	2	5	2	4	2	4	2	3	5	5	4	4	2	4	3	3	5	1	7	4	3	3	3	3	4
379	35	4.725	4.4	5.33333	4.5	4.66667	3.125	2.75	3.5	6.33333	6.80556	6.75	7	6.66667	3.45	3.8	4	3	3	3.33333	5	4	5	5	3	5	6	5	6	5	4	3	6	4	4	2	4	2	3	1	3	6	4	7	5	7	6	7	6
380	35	5.02917	5.2	4.33333	5.25	5.33333	5.625	5.5	5.75	3.83333	5.97222	6.25	5.66667	6	5.36667	5.8	5	5	5.66667	3.66667	6	6	7	3	4	6	3	4	5	5	5	6	6	5	5	7	5	4	6	7	2	7	7	4	4	5	4	3	3
381	35	3.64167	3.4	3.33333	4.5	3.33333	5.875	6.75	5	4	4.38889	3.5	5.66667	4	4	3	4.33333	4.33333	4.33333	1.66667	5	3	3	4	2	3	3	4	4	4	4	6	4	3	3	7	7	6	7	2	7	6	5	4	5	5	3	3	4
382	35	5.37083	6.4	4.66667	4.75	5.66667	3.875	3	4.75	4.5	3.72222	3.5	3.33333	4.33333	3.83333	4	3.33333	4	4	3.33333	7	7	5	7	6	5	4	5	5	4	4	6	5	7	5	3	3	3	3	5	6	3	5	4	4	5	5	4	5
383	35	6.7	5.8	7	7	7	2.875	3	2.75	6.5	6.88889	7	7	6.66667	4.4	4.6	4	4.33333	4.66667	3.66667	6	5	5	7	6	7	7	7	7	7	7	7	7	7	7	3	3	3	3	5	1	3	2	7	7	6	7	7	5
384	35	4.77917	4.2	4.33333	5.25	5.33333	6.5	6	7	5.5	5.52778	5.25	5.33333	6	4.85	4.4	5	5	5	3	3	4	4	5	5	5	3	5	5	6	5	5	5	6	5	6	6	6	6	7	7	7	7	5	5	4	7	6	6
385	35	4.27917	4.2	4.33333	4.25	4.33333	5.25	6.25	4.25	6.33333	5.61111	5.5	5.66667	5.66667	4.96667	5.2	5.66667	4	5	3.33333	5	3	4	5	4	4	4	5	5	3	4	5	5	4	4	6	7	6	6	7	4	1	5	7	6	6	6	6	7
386	35	5.34167	6.2	4.33333	4.5	6.33333	6.75	6.75	6.75	3.33333	5.83333	5.5	6	6	6.08333	6	6.66667	5.66667	6	2.33333	6	7	7	7	4	4	5	4	4	4	4	6	6	7	6	7	7	6	7	6	7	7	7	3	4	5	2	2	4
387	35	5.5625	5	6	4.25	7	4.5	5	4	3.83333	5.61111	5.5	6	5.33333	3.63333	4.2	3	3.66667	3.66667	3.33333	6	4	6	5	4	7	6	5	5	4	4	4	7	7	7	5	6	4	5	5	4	3	4	4	4	4	5	3	3
388	35	4.42083	4.6	4.66667	3.75	4.66667	4.25	5.25	3.25	2.66667	2.72222	2.5	3	2.66667	2.66667	3	2	3.33333	2.33333	3.33333	3	5	4	5	6	5	5	4	5	4	3	3	5	4	5	6	5	6	4	3	4	3	3	4	3	3	1	1	4
389	35	3.725	4.4	3.33333	4.5	2.66667	6.5	6.5	6.5	5.33333	5.72222	5.5	5.66667	6	5.86667	5.8	5.66667	6	6	3.33333	4	5	5	5	3	3	3	4	6	4	5	3	2	2	4	6	7	7	6	6	6	7	7	5	7	5	5	5	5
390	35	4.39583	4	5	4.25	4.33333	4.625	4.25	5	6.5	6.33333	6	7	6	4.9	5.6	5.33333	4.33333	4.33333	3	4	4	4	4	4	5	5	5	4	5	3	5	4	4	5	5	3	4	5	6	3	6	5	7	7	7	6	6	6
391	36	4.975	6.4	3.33333	6.5	3.66667	4.75	4.75	4.75	4.83333	6.16667	6.5	6	6	4.51667	4.4	4.66667	3.66667	5.33333	4.33333	6	7	6	7	6	5	2	3	7	6	7	6	2	4	5	4	5	5	5	5	4	5	5	3	5	4	6	5	6
392	36	2.64167	3.4	2.33333	1.5	3.33333	3.625	3.25	4	4.16667	3.47222	2.75	3.33333	4.33333	3.46667	3.2	3.66667	3.66667	3.33333	5	2	5	4	4	2	3	2	2	1	2	2	1	4	4	2	3	5	1	4	4	3	5	4	4	4	4	3	5	5
393	36	5.34167	6.2	4.33333	4.5	6.33333	3.875	3.5	4.25	4.83333	4.47222	4.75	4.33333	4.33333	3.73333	3.6	4	3.66667	3.66667	4.66667	6	7	5	7	6	4	4	5	5	4	5	4	5	7	7	4	3	3	4	1	4	6	6	6	4	4	5	4	6
394	36	5.17083	5.6	4.66667	4.75	5.66667	5.875	6.75	5	4	5.91667	5.75	5.33333	6.66667	3.98333	3.6	4	4	4.33333	4.33333	6	6	6	5	5	4	4	6	4	5	5	5	5	7	5	7	7	6	7	5	5	5	5	4	4	4	4	4	4
395	36	4.64167	4.4	6.33333	4.5	3.33333	4.75	5.25	4.25	4.16667	4.55556	4	5.33333	4.33333	4.03333	3.8	4.66667	4	3.66667	6.66667	4	4	5	4	5	6	6	7	5	5	4	4	3	5	2	5	5	5	6	4	4	5	4	5	4	3	4	4	5
396	36	4.42083	4.6	3.66667	4.75	4.66667	5.875	6.75	5	4.66667	6.19444	6.25	6.33333	6	4.93333	5.4	4.33333	4.66667	5.33333	4.66667	3	4	5	5	6	4	4	3	4	5	5	5	5	5	4	7	7	7	6	5	5	5	5	4	4	5	5	5	5
397	36	3.25	4	2	4	3	1.125	1.25	1	3.5	2.11111	3	2	1.33333	2.76667	3.4	2.33333	2	3.33333	7	5	4	3	3	5	2	1	3	5	4	4	3	3	3	3	1	1	2	1	1	1	1	1	5	4	3	3	3	3
398	36	5.02917	4.2	5.33333	5.25	5.33333	5.125	3.75	6.5	3.83333	6.72222	6.5	7	6.66667	3.86667	3.8	3.33333	4.66667	3.66667	5	5	5	5	3	3	6	5	5	6	5	4	6	5	5	6	5	3	4	3	7	6	6	7	4	3	5	3	5	3
399	36	3.59167	4.2	4.33333	1.5	4.33333	3.625	3.25	4	4.33333	1.38889	1.5	1.33333	1.33333	3.08333	3	3	3.33333	3	5	4	4	5	4	4	5	5	3	3	1	1	1	5	3	5	4	4	3	2	4	4	4	4	4	4	3	5	5	5
400	36	2.64167	1.4	4.33333	2.5	2.33333	3	3.25	2.75	4.16667	1.38889	1.5	1.66667	1	2.96667	3.2	2.33333	3.33333	3	4.33333	2	1	1	1	2	4	5	4	1	4	2	3	2	1	4	3	2	5	3	1	4	2	4	5	3	3	4	5	5
401	37	4.52917	4.2	4.33333	4.25	5.33333	5	5.5	4.5	6.83333	5.88889	6	6.33333	5.33333	4.43333	4.4	4.33333	3.66667	5.33333	3.66667	6	3	4	3	5	3	4	6	3	6	4	4	6	6	4	5	6	5	6	4	4	6	4	6	7	7	7	7	7
402	37	5.02917	4.2	4.33333	6.25	5.33333	5.375	4	6.75	4	6.02778	5.75	6.33333	6	4.51667	5.4	4	4	4.66667	3.66667	3	2	5	5	6	5	5	3	7	6	6	6	6	5	5	3	4	5	4	7	7	7	6	5	5	5	3	3	3
403	37	5.87083	5.4	5.66667	5.75	6.66667	2.875	3	2.75	4.33333	6.52778	6.25	6.66667	6.66667	3.5	4	2.66667	3	4.33333	4	6	6	4	5	6	6	5	6	6	6	6	5	7	6	7	4	2	3	3	3	4	1	3	5	5	3	5	4	4
404	37	5.225	4.4	6.33333	5.5	4.66667	3.25	4.25	2.25	4.16667	6.16667	5.5	6.33333	6.66667	4.56667	4.6	4.66667	4.33333	4.66667	4	3	6	5	4	4	7	6	6	6	5	6	5	5	4	5	4	5	3	5	4	2	2	1	5	5	4	5	3	3
405	37	3.64167	3.4	4.33333	3.5	3.33333	4.25	4.75	3.75	4	2.91667	3.75	3.33333	1.66667	3.05	2.2	4.33333	2.66667	3	4.66667	4	2	3	4	4	4	4	5	4	3	4	3	3	3	4	4	5	5	5	4	4	3	4	3	6	5	3	4	3
406	37	3.725	4.4	3.33333	4.5	2.66667	6.5	6	7	4.33333	5	6	5	4	5.9	5.6	5.33333	6.33333	6.33333	7	4	5	4	4	5	3	3	4	4	5	4	5	2	3	3	5	6	7	6	7	7	7	7	4	5	4	4	5	4
407	37	3.975	4.4	3.33333	5.5	2.66667	6	5	7	5.83333	6.55556	7	7	5.66667	6.18333	6.4	6.66667	5.66667	6	4	4	5	4	5	4	3	3	4	5	6	6	5	2	3	3	6	2	6	6	7	7	7	7	5	6	6	6	6	6
408	37	5.02917	4.2	4.33333	6.25	5.33333	4.625	4.25	5	3.83333	6.38889	6.5	6.33333	6.33333	5.43333	5.4	5.33333	5.66667	5.33333	4	5	4	4	4	4	4	4	5	6	7	6	6	6	5	5	4	4	4	5	5	6	4	5	5	3	3	5	3	4
409	37	4.975	4.4	5.33333	5.5	4.66667	7	7	7	5.83333	5.88889	6	6.33333	5.33333	6.48333	6.6	6	6.33333	7	6	5	4	3	5	5	6	5	5	5	6	5	6	5	5	4	7	7	7	7	7	7	7	7	6	5	6	6	6	6
410	37	3.7	3.8	4	3	4	4.125	3.75	4.5	3.16667	3.97222	3.25	4	4.66667	4.03333	4.8	3.33333	3.66667	4.33333	6	4	4	3	5	3	4	4	4	3	3	2	4	5	3	4	3	4	4	4	4	2	6	6	4	4	4	2	2	3
411	37	3.975	4.4	3.33333	4.5	3.66667	4.875	4.5	5.25	5.83333	5.75	6.25	5	6	4.15	4.6	3.66667	4.66667	3.66667	4	4	3	5	5	5	5	3	2	4	4	5	5	4	3	4	5	4	3	6	6	7	7	1	6	6	4	6	6	7
412	37	4.2	4.8	4	4	4	6	5	7	5.16667	4.52778	4.25	5.66667	3.66667	4.31667	4.6	4.66667	3.66667	4.33333	3	5	4	6	4	5	3	4	5	3	4	5	4	3	5	4	5	4	6	5	7	7	7	7	5	5	6	5	5	5
413	38	4.59167	5.2	5.33333	4.5	3.33333	4.25	5.75	2.75	4	5.88889	6	6	5.66667	3.86667	3.8	4	4	3.66667	6.66667	6	4	6	6	4	5	5	6	5	4	5	4	4	3	3	6	5	6	6	5	2	2	2	4	4	4	4	5	3
414	38	3.39167	3.4	2.33333	4.5	3.33333	3.125	2.75	3.5	4.5	2.63889	3.25	2.66667	2	2.01667	2.4	1.66667	2.66667	1.33333	5	3	3	4	4	3	3	2	2	4	5	5	4	3	3	4	3	1	3	4	2	5	3	4	5	4	4	5	4	5
415	38	4.64583	5	5	4.25	4.33333	3.875	3.5	4.25	4.16667	5.91667	5.75	6.33333	5.66667	3.81667	3.6	4	3	4.66667	4.66667	5	5	4	6	5	4	5	6	5	4	5	3	4	5	4	4	3	4	3	4	4	4	5	5	4	5	4	4	3
416	38	3.475	4.4	2.33333	4.5	2.66667	3.875	3.5	4.25	4.66667	5.22222	5	5.66667	5	3.65	3.6	3.66667	3.66667	3.66667	4.33333	5	5	4	4	4	2	3	2	4	4	5	5	2	3	3	3	4	4	3	4	4	4	5	5	5	3	5	5	5
417	38	4.3125	4	5	3.25	5	4.75	5.25	4.25	3.33333	5.63889	5.25	5.33333	6.33333	2.96667	3.2	3.66667	3	2	4.33333	5	3	3	5	4	5	5	5	4	4	3	2	4	5	6	6	5	5	5	3	3	5	6	3	3	3	5	3	3
418	38	4.42083	4.6	3.66667	4.75	4.66667	5.75	5.25	6.25	6.5	5.11111	5	4.66667	5.66667	4.16667	4	3.66667	4.33333	4.66667	4.66667	5	5	4	4	5	4	3	4	5	5	4	5	5	3	6	6	6	4	5	7	6	6	6	7	7	6	7	6	6
419	38	4.64583	5	5	4.25	4.33333	4.125	3.25	5	4.16667	6.13889	5.75	6.33333	6.33333	3.91667	4	4.33333	3.66667	3.66667	5.33333	4	3	6	7	5	4	6	5	4	5	4	4	5	3	5	4	4	1	4	5	5	5	5	4	3	4	4	5	5
420	38	3.67083	4.6	1.66667	3.75	4.66667	6.5	6.5	6.5	4	6.77778	7	6.33333	7	4.1	4.4	4	4.33333	3.66667	5	5	4	6	4	4	1	2	2	4	3	3	5	6	4	4	7	6	6	7	6	7	7	6	3	4	5	4	4	4
421	38	3.89583	4	4	3.25	4.33333	4.625	4.25	5	3.5	3.88889	5	4.33333	2.33333	3.56667	3.6	3.66667	3.33333	3.66667	7	4	3	5	3	5	5	2	5	4	2	3	4	4	6	3	4	4	4	5	6	4	4	6	3	4	2	4	4	4
422	38	4.2	4.8	4	4	4	6.375	6.75	6	4.16667	6.05556	6.5	6	5.66667	3.85	3.4	3.66667	3.66667	4.66667	6.33333	6	4	4	5	5	4	3	5	3	5	5	3	4	4	4	7	7	7	6	7	6	5	6	3	4	4	5	5	4
423	38	4.09167	4.2	4.33333	2.5	5.33333	4	4	4	4	4.19444	4.25	4	4.33333	2.3	3.2	1.66667	2	2.33333	6.66667	3	4	5	4	5	4	4	5	2	3	3	2	5	6	5	4	1	7	4	4	3	2	7	3	5	4	4	4	4
424	38	3.225	3.4	2.33333	4.5	2.66667	7	7	7	2.5	6.16667	6.5	6	6	4.13333	4.2	4.33333	4.66667	3.33333	4.66667	4	3	4	3	3	3	2	2	4	3	6	5	3	2	3	7	7	7	7	7	7	7	7	3	3	2	2	3	2
425	39	6.4	6.6	6	6	7	6.125	6.5	5.75	5.66667	6.08333	6.25	6	6	6.33333	6	6.33333	6.33333	6.66667	5.33333	7	7	6	7	6	6	6	6	6	6	6	6	7	7	7	6	7	6	7	6	6	5	6	6	5	6	5	6	6
426	39	6.2	6.8	6	6	6	6.125	6.5	5.75	5	5.66667	6	5.33333	5.66667	6.21667	6.2	5.66667	6.66667	6.33333	3.33333	7	7	7	7	6	6	6	6	7	5	6	6	6	7	5	7	6	6	7	6	5	6	6	5	4	5	6	4	6
427	39	5.17083	4.6	4.66667	4.75	6.66667	4.875	3.5	6.25	6	5.91667	5.75	6.66667	5.33333	5.93333	6.4	6	5	6.33333	7	5	5	4	4	5	4	5	5	4	5	5	5	7	6	7	5	3	2	4	6	7	6	6	7	7	5	5	7	5
428	39	6.78333	6.8	7	7	6.33333	5.75	6.25	5.25	6.5	6.44444	6	7	6.33333	6.26667	6.4	7	5.33333	6.33333	5.33333	7	6	7	7	7	7	7	7	7	7	7	7	6	7	6	6	6	7	6	5	4	5	7	6	7	7	7	7	5
429	39	6.25417	5.6	6.66667	6.75	6	5.5	6	5	5.33333	6.63889	6.25	7	6.66667	6.33333	6	6.33333	6.66667	6.33333	6.66667	6	6	5	6	5	7	6	7	6	7	7	7	7	6	5	7	4	6	7	5	5	5	5	5	6	5	6	5	5
430	39	6.22917	6	6.33333	6.25	6.33333	6.375	6.25	6.5	6.16667	6.41667	6.25	6.66667	6.33333	6.38333	6.2	6.33333	6.66667	6.33333	6.66667	7	7	7	5	4	6	6	7	5	7	6	7	7	5	7	5	7	6	7	6	6	7	7	6	7	5	6	6	7
431	39	5.39583	5	6	5.25	5.33333	5.375	5	5.75	4.5	5.66667	6	5.33333	5.66667	5.98333	6.6	5.66667	6.66667	5	3.33333	5	5	5	5	5	6	6	6	5	5	6	5	6	5	5	5	5	5	5	6	6	6	5	6	5	4	5	2	5
432	39	5.39583	5	6	5.25	5.33333	6.5	6	7	6.5	6.30556	6.25	5.66667	7	6.35	6.4	6.33333	6	6.66667	4.66667	4	5	5	5	6	6	5	7	5	6	6	4	5	6	5	6	6	6	6	7	7	7	7	7	6	7	6	6	7
433	39	4.52917	4.2	4.33333	5.25	4.33333	2.125	1.25	3	6.83333	4.75	4.25	4.33333	5.66667	4.51667	4.4	4.33333	4.33333	5	4	6	4	3	4	4	4	6	3	5	5	6	5	4	5	4	1	1	2	1	3	3	3	3	7	7	6	7	7	7
434	39	3.75	3	4	4	4	4.25	4.25	4.25	5.33333	6.11111	6	6	6.33333	5.86667	5.8	6	6	5.66667	5	2	5	5	1	2	4	3	5	5	4	4	3	5	3	4	5	4	4	4	4	4	2	7	5	4	6	5	5	7
435	39	4.19583	3.2	6	3.25	4.33333	2.875	3	2.75	4.16667	4.94444	5.5	4	5.33333	6	6	5.66667	6.66667	5.66667	6.66667	3	4	3	3	3	6	6	6	4	2	4	3	6	4	3	4	1	4	3	2	1	4	4	4	5	4	5	4	3
436	39	4.42083	4.6	4.66667	3.75	4.66667	4.75	5.25	4.25	6.5	6.47222	6.75	5.66667	7	6.13333	6.2	6	6	6.33333	4	4	5	6	5	3	5	5	4	4	4	4	3	4	4	6	6	6	4	5	4	5	3	5	7	6	7	6	6	7
437	40	4.42083	4.6	3.66667	4.75	4.66667	5.5	5.5	5.5	3.66667	6.30556	6.25	6.66667	6	6.18333	6.4	6	6.33333	6	1.33333	4	4	3	6	6	3	3	5	5	4	5	5	5	4	5	7	5	4	6	5	6	6	5	3	5	5	3	3	3
438	40	5.97917	6	5.33333	6.25	6.33333	5.875	6.25	5.5	6.5	6.22222	6	6.33333	6.33333	6.31667	6.6	5.66667	6.66667	6.33333	5	5	6	7	7	5	5	6	5	5	6	7	7	6	6	7	6	7	6	6	5	6	6	5	6	6	6	7	7	7
439	40	6.53333	6.8	7	7	5.33333	5.5	6	5	6	5.86111	6.25	4.33333	7	6	6	5.33333	5.66667	7	3.66667	6	7	7	7	7	7	7	7	7	7	7	7	5	6	5	7	6	6	5	5	5	5	5	7	6	5	6	6	6
440	40	5.30833	5.4	4.66667	6.5	4.66667	4.5	5	4	4.33333	5.88889	6	5.66667	6	4.41667	5	5	4.33333	3.33333	4.66667	4	6	6	6	5	3	6	5	7	6	6	7	4	6	4	5	6	4	5	4	4	4	4	4	5	5	3	4	5
441	40	3.92083	3.6	3.66667	3.75	4.66667	5	5.5	4.5	2.66667	4.02778	3.75	3.33333	5	3.86667	3.8	3.33333	4.66667	3.66667	4	5	3	4	3	3	4	3	4	4	4	3	4	5	5	4	6	5	6	5	5	4	5	4	4	2	2	2	3	3
442	40	5.77917	5.2	5.33333	6.25	6.33333	4.5	5.5	3.5	5.16667	5.63889	6.25	5.66667	5	4.25	5	3.66667	3.66667	4.66667	4	6	5	6	5	4	5	5	6	5	7	7	6	6	6	7	5	6	5	6	1	2	4	7	6	5	5	5	5	5
443	40	4.525	4.6	3.33333	6.5	3.66667	2.75	3	2.5	5.83333	6.27778	6.5	6.33333	6	3.7	3.8	5	3	3	4.33333	4	5	4	4	6	3	4	3	6	7	6	7	4	4	3	3	3	3	3	4	2	2	2	7	5	4	7	5	7
444	40	5.17083	4.6	4.66667	4.75	6.66667	5.875	6.75	5	7	5.88889	6	5.66667	6	6.21667	6.2	6.66667	6.33333	5.66667	3.66667	5	4	5	4	5	6	4	4	6	4	5	4	7	7	6	7	7	7	6	5	5	6	4	7	7	7	7	7	7
445	40	5.25	4	5	7	5	5	5.5	4.5	5.16667	5.80556	5.75	5.66667	6	4.66667	5	4.33333	4.33333	5	4.66667	3	4	4	4	5	5	5	5	7	7	7	7	5	5	5	5	5	7	5	4	7	4	3	5	5	5	6	5	5
446	40	5.44583	4.2	7	5.25	5.33333	5.625	5.5	5.75	4.66667	6	6	6	6	6.16667	6	6.66667	6.33333	5.66667	4	5	5	3	4	4	7	7	7	5	6	5	5	6	5	5	6	5	6	5	7	3	7	6	3	5	6	3	6	5
447	40	6	5	6	7	6	5.75	6.25	5.25	6.66667	6.19444	6.25	6	6.33333	6.35	6.4	6.33333	6	6.66667	6.33333	5	5	5	5	5	7	5	6	7	7	7	7	7	6	5	6	7	7	5	5	4	7	5	7	6	7	7	6	7
448	41	5.02917	4.2	5.33333	5.25	5.33333	6.5	6	7	3.83333	6.80556	6.75	6.66667	7	6.36667	6.8	6.33333	6.33333	6	2.33333	5	5	3	4	4	6	6	4	6	5	5	5	5	5	6	5	7	6	6	7	7	7	7	4	3	4	3	5	4
449	41	4.475	5.4	3.33333	5.5	3.66667	3.625	3.25	4	6.66667	5.80556	5.75	6.33333	5.33333	3.41667	4	3.33333	2.66667	3.66667	4	6	7	6	5	3	2	3	5	6	5	6	5	3	5	3	3	2	5	3	4	4	4	4	7	7	7	6	6	7
450	41	5.2	5.8	5	5	5	4.75	5.25	4.25	4.16667	3.86111	4.25	3.66667	3.66667	3.23333	3.6	3.66667	3	2.66667	6	5	6	6	6	6	5	5	5	5	5	5	5	6	4	5	6	6	2	7	2	3	5	7	3	6	4	5	3	4
451	41	4.19583	2.2	5	4.25	5.33333	4.375	3.5	5.25	4.16667	5.77778	6	6	5.33333	3.81667	3.6	3.33333	4.33333	4	3	4	2	2	1	2	5	6	4	3	4	6	4	6	5	5	3	3	4	4	5	5	6	5	4	2	4	5	5	5
452	41	6.37083	6.4	6.66667	5.75	6.66667	6.5	6	7	5.5	6.36111	6.75	5.66667	6.66667	6.3	6.2	6.33333	6.33333	6.33333	5	5	7	7	7	6	7	7	6	6	6	5	6	7	6	7	7	6	5	6	7	7	7	7	6	4	6	7	5	5
453	41	4.275	3.6	3.33333	6.5	3.66667	3.875	4	3.75	4.33333	4.47222	5.75	4.66667	3	4.1	4.4	4.66667	3.66667	3.66667	4	5	3	5	3	2	4	3	3	6	6	7	7	3	4	4	3	5	4	4	4	4	4	3	3	5	5	4	4	5
454	41	5.5625	5	6	4.25	7	5.25	6.25	4.25	3.83333	5	6	5	4	3.95	3.8	4.66667	3.66667	3.66667	4	6	5	4	6	4	6	5	7	4	3	5	5	7	7	7	7	6	6	6	4	4	4	5	6	4	2	2	6	3
455	41	4.52917	4.2	4.33333	5.25	4.33333	4.75	5.75	3.75	2.83333	5.61111	5.5	6	5.33333	3.91667	4	3.66667	5	3	4.33333	3	5	4	4	5	5	3	5	6	6	4	5	5	4	4	6	5	6	6	4	4	4	3	4	3	3	2	2	3
456	41	3.67083	4.6	1.66667	3.75	4.66667	4.75	5.25	4.25	5	5.33333	5	5.33333	5.66667	3.75	4	3.66667	3	4.33333	4.33333	5	5	3	5	5	1	2	2	3	5	4	3	5	4	5	4	7	5	5	2	4	7	4	5	5	5	5	5	5
457	41	3.225	3.4	2.33333	4.5	2.66667	4.75	4.75	4.75	3.5	3.88889	3	3.66667	5	3.3	3.2	3.66667	3.66667	2.66667	6.66667	3	4	4	3	3	2	2	3	3	5	4	6	2	2	4	5	1	7	6	5	6	6	2	3	5	3	4	3	3
458	42	2.55	1.2	3	3	3	5.625	4.25	7	3.5	4.30556	4.25	4.66667	4	1.95	1.8	2.33333	1.66667	2	6.66667	1	1	1	2	1	3	3	3	3	3	4	2	3	3	3	6	1	5	5	7	7	7	7	6	3	2	4	3	3
459	42	2.47083	1.8	2.66667	2.75	2.66667	5.5	5	6	2.5	3.66667	3	3.66667	4.33333	1.83333	2	1.33333	1.66667	2.33333	4.66667	1	1	4	1	2	2	3	3	2	4	2	3	3	3	2	4	5	5	6	6	6	6	6	2	2	3	2	3	3
460	42	2	3	1	3	1	5.125	5.25	5	2.5	3	3	3.66667	2.33333	1.73333	1.6	1.66667	2	1.66667	5.66667	4	2	4	2	3	1	1	1	4	1	4	3	1	1	1	4	6	6	5	4	5	6	5	3	3	3	2	2	2
461	42	2.3875	2.8	2.66667	1.75	2.33333	7	7	7	2.33333	2.13889	1.75	2.33333	2.33333	1.98333	1.6	2.33333	2.66667	1.33333	6	4	3	2	3	2	2	3	3	2	1	2	2	2	3	2	7	7	7	7	7	7	7	7	2	2	1	3	4	2
462	42	2.08333	3	1.66667	2	1.66667	6.5	6.5	6.5	1.83333	2.63889	2.25	2	3.66667	1.95	1.8	2.33333	2	1.66667	6	4	3	3	3	2	2	2	1	2	1	4	1	1	2	2	7	7	6	6	6	6	7	7	2	3	1	1	2	2
463	42	2.33333	3	1.66667	2	2.66667	6.25	5.75	6.75	1.16667	1.94444	2.5	2	1.33333	1.75	2	1	2.33333	1.66667	6.66667	2	4	4	4	1	2	2	1	2	2	3	1	3	2	3	6	6	5	6	7	7	6	7	2	1	1	1	1	1
464	42	2.25	3	1	3	2	4.5	4.5	4.5	3	2.61111	2.5	2.33333	3	1.61667	1.8	1.33333	1.66667	1.66667	6.66667	3	3	3	3	3	1	1	1	3	3	3	3	1	2	3	5	4	5	4	4	5	5	4	3	3	3	3	2	4
465	42	2.72083	2.8	2.66667	2.75	2.66667	5.875	6.75	5	2	4.91667	4.75	5.33333	4.66667	2	2	2.33333	2	1.66667	4.66667	3	3	2	3	3	3	2	3	3	3	2	3	3	3	2	7	6	7	7	4	5	6	5	3	1	2	2	2	2
466	42	1.83333	1	1.66667	2	2.66667	6.375	6.25	6.5	2.33333	2.55556	3	2	2.66667	1.76667	2.4	1	1.66667	2	6.66667	1	1	1	1	1	1	2	2	3	2	1	2	3	2	3	7	6	6	6	7	6	7	6	2	4	2	1	2	3
467	42	2.94167	1.6	3.33333	3.5	3.33333	5	5	5	4	4.38889	4.5	4	4.66667	1.93333	1.4	1.66667	2	2.66667	4.66667	2	2	1	2	1	4	3	3	4	4	4	2	4	3	3	5	5	5	5	5	7	6	2	3	3	5	4	4	5
468	42	2.8	2.2	3	3	3	6.5	6.5	6.5	2	2.30556	2.25	2.33333	2.33333	1.93333	1.4	2.33333	2	2	4.66667	2	2	2	2	3	4	2	3	3	2	3	4	4	2	3	7	7	6	6	7	7	5	7	1	2	1	3	2	3
469	43	2.14167	2.4	2.33333	2.5	1.33333	5	5.5	4.5	2.83333	4.16667	4.5	3.33333	4.66667	1.93333	2.4	1.66667	2	1.66667	4.66667	3	2	3	2	2	3	2	2	3	2	3	2	1	2	1	5	6	6	5	5	4	5	4	2	4	2	3	2	4
470	43	1.80833	1.4	2.33333	1.5	2	5.625	4.25	7	1.16667	4.11111	5	3.33333	4	2.26667	1.4	2.66667	2.33333	2.66667	4.66667	3	1	1	1	1	2	2	3	1	2	1	2	2	2	2	4	4	4	5	7	7	7	7	2	1	1	1	1	1
471	43	2.6375	2.8	2.66667	2.75	2.33333	4.125	3.75	4.5	2.66667	2.25	2.75	2	2	1.85	1.4	1.66667	2.33333	2	7	4	2	4	1	3	2	3	3	3	2	3	3	2	3	2	4	7	1	3	5	4	4	5	2	3	3	2	3	3
472	43	2.72083	2.8	2.66667	2.75	2.66667	2.375	2.5	2.25	3.83333	1.33333	1	2	1	1.58333	2	1.33333	2	1	4.33333	3	3	4	2	2	2	3	3	2	4	2	3	2	3	3	4	3	1	2	3	2	3	1	4	4	4	3	4	4
473	43	2.72083	2.8	2.66667	2.75	2.66667	6.25	5.75	6.75	3.83333	5	6	4.33333	4.66667	1.56667	1.6	1.33333	2	1.33333	6.66667	4	2	2	3	3	3	2	3	3	4	2	2	2	3	3	6	6	6	5	7	7	6	7	3	3	5	3	4	5
474	43	1.67917	1.8	1	2.25	1.66667	6.375	6.75	6	2	5.08333	5.25	4.66667	5.33333	2.53333	2.8	2.33333	2.66667	2.33333	4.66667	2	1	1	3	2	1	1	1	2	3	2	2	2	2	1	6	7	7	7	6	6	6	6	1	3	2	2	2	2
475	43	1.44167	1.6	1.33333	1.5	1.33333	6.875	6.75	7	1.33333	4.47222	3.75	4.66667	5	2.73333	1.6	3	3.33333	3	5.66667	2	1	2	1	2	1	2	1	1	2	1	2	1	2	1	6	7	7	7	7	7	7	7	1	1	1	2	1	2
476	43	1.50417	1.6	1.33333	1.75	1.33333	5.625	4.25	7	1.33333	4.22222	4	3.33333	5.33333	2.21667	2.2	2	2	2.66667	5.66667	3	1	1	2	1	1	2	1	2	2	1	2	1	1	2	5	4	4	4	7	7	7	7	1	1	3	1	1	1
477	43	1.65	1.6	1.66667	2	1.33333	6.25	6.25	6.25	1.66667	3.94444	3.5	5.33333	3	2.33333	2	2.66667	2.33333	2.33333	4.66667	3	1	2	1	1	3	1	1	3	2	2	1	2	1	1	6	6	6	7	6	7	6	6	2	1	1	1	3	2
478	43	2.14167	2.4	2.33333	2.5	1.33333	5.375	5	5.75	2.83333	4.55556	4	6.33333	3.33333	2.31667	1.6	2.66667	2.66667	2.33333	5	3	1	3	3	2	2	3	2	3	3	3	1	2	1	1	6	6	3	5	5	6	6	6	2	2	2	4	3	4
479	43	2.3875	2.8	2.66667	1.75	2.33333	6	6.5	5.5	3.33333	3.36111	3.75	2.66667	3.66667	2.03333	1.8	2	2.33333	2	5.66667	2	3	2	3	4	2	3	3	2	2	1	2	2	2	3	7	7	5	7	7	5	4	6	2	2	3	4	4	5
480	44	3.10833	3.6	2.66667	3.5	2.66667	3.75	4.75	2.75	4.16667	2.52778	2.25	3.66667	1.66667	2.83333	3	2.66667	3	2.66667	4.66667	5	3	3	4	3	2	3	3	4	4	3	3	3	2	3	6	5	3	5	1	6	3	1	5	4	4	4	3	5
481	44	3.275	3.6	3.33333	3.5	2.66667	3	4	2	4.5	4.55556	5	3.66667	5	1.96667	2.2	1.66667	2.33333	1.66667	4.66667	3	2	4	4	5	3	4	3	4	3	4	3	2	3	3	4	4	4	4	3	2	1	2	3	6	4	3	6	5
482	44	2.64167	3.4	2.33333	1.5	3.33333	5.125	4.75	5.5	3.66667	3.94444	4.5	3.66667	3.66667	2.25	2	2.33333	2.33333	2.33333	5	3	3	3	3	5	1	3	3	1	1	2	2	1	5	4	5	4	5	5	6	5	6	5	4	5	4	4	3	2
483	44	3.72083	3.8	3.66667	3.75	3.66667	6.125	7	5.25	4.16667	5.58333	5.75	6	5	3.78333	3.8	4.33333	3.66667	3.33333	6.66667	5	3	4	3	4	3	3	5	4	4	2	5	4	4	3	7	7	7	7	6	7	3	5	3	5	4	4	5	4
484	44	2.69583	3.2	3	3.25	1.33333	5.375	5	5.75	3.83333	5.38889	5.5	5.33333	5.33333	2.78333	1.8	2.66667	4	2.66667	4.33333	2	4	3	4	3	3	4	2	4	3	3	3	1	1	2	5	4	5	6	7	6	5	5	4	4	6	3	3	3
485	44	3.14167	3.4	2.33333	3.5	3.33333	4.5	4.5	4.5	4.33333	2.44444	2	3.66667	1.66667	1.98333	1.6	1.66667	2	2.66667	5	4	3	3	4	3	2	3	2	1	3	5	5	3	3	4	4	6	4	4	7	2	3	6	5	5	3	4	5	4
486	44	3.10833	3.6	2.66667	3.5	2.66667	6	6.5	5.5	4.16667	6.33333	6	6.66667	6.33333	4	4	4.33333	3.66667	4	4.66667	2	5	4	2	5	2	2	4	3	3	5	3	3	3	2	6	7	7	6	7	7	7	1	5	5	3	3	5	4
487	44	3.025	2.6	3.33333	3.5	2.66667	5.375	4.5	6.25	4.16667	3.94444	3.5	5.33333	3	2.4	1.6	3	2.33333	2.66667	4.33333	1	2	2	4	4	3	3	4	3	3	4	4	2	3	3	5	3	7	3	6	7	6	6	5	3	4	5	3	5
488	44	3.10833	3.6	2.66667	3.5	2.66667	4.875	4.5	5.25	4.16667	3.5	3.5	5	2	3.2	2.8	3.66667	2.66667	3.66667	4.66667	4	3	4	4	3	3	3	2	4	3	4	3	4	3	1	5	5	3	5	6	5	5	5	4	4	4	4	5	4
489	44	3.19167	2.6	3.33333	3.5	3.33333	5	4.5	5.5	3.33333	4.75	5.25	4.66667	4.33333	3.41667	3	3.33333	4	3.33333	6.33333	3	2	2	4	2	3	4	3	3	3	3	5	3	5	2	6	1	4	7	6	6	4	6	3	4	4	2	3	4
490	44	2.97083	2.8	2.66667	2.75	3.66667	4.25	5.25	3.25	4	3.61111	3.5	2.33333	5	2.11667	1.8	2	2.33333	2.33333	7	3	3	2	3	3	3	2	3	4	1	3	3	3	3	5	4	6	6	5	3	5	3	2	3	5	3	5	5	3
491	45	5.475	4.4	6.33333	5.5	5.66667	5.375	4.5	6.25	4.83333	6	6	6.66667	5.33333	6.51667	6.4	7	7	5.66667	6.33333	5	4	4	4	5	6	6	7	5	5	5	7	6	6	5	4	7	3	4	6	7	6	6	5	5	5	4	5	5
492	45	5.225	4.4	6.33333	5.5	4.66667	6.75	6.75	6.75	5.16667	5.77778	5	6.66667	5.66667	6.65	6.6	7	6	7	6	3	4	5	5	5	6	6	7	4	6	6	6	4	5	5	7	7	6	7	7	7	7	6	5	5	5	7	4	5
493	45	6.175	6.2	6.33333	6.5	5.66667	6.375	6.75	6	6.83333	6.66667	7	7	6	6.7	6.8	7	6.66667	6.33333	6.66667	5	5	7	7	7	7	7	5	6	7	7	6	7	4	6	7	7	7	6	6	7	6	5	6	7	7	7	7	7
494	45	6.03333	5.8	6	7	5.33333	6.125	7	5.25	6.66667	6.33333	6	6.66667	6.33333	6.65	6.6	7	6	7	4.66667	6	6	5	5	7	6	7	5	7	7	7	7	5	6	5	7	7	7	7	6	4	7	4	6	7	7	7	7	6
495	45	6.175	6.2	6.33333	5.5	6.66667	6.375	6.75	6	6.83333	6.69444	6.75	6.66667	6.66667	6.66667	7	7	5.66667	7	6.33333	7	5	6	7	6	5	7	7	6	5	5	6	7	6	7	7	7	6	7	5	7	6	6	7	7	6	7	7	7
496	45	4.475	4.4	4.33333	4.5	4.66667	6.75	6.75	6.75	4.83333	5.05556	5.5	4	5.66667	6.5	7	6.33333	5.66667	7	5.33333	3	4	5	5	5	3	5	5	4	6	5	3	5	5	4	6	7	7	7	7	6	7	7	6	6	5	3	4	5
497	45	5.37083	6.4	4.66667	4.75	5.66667	3.625	3.75	3.5	4.5	4.58333	4.75	4.33333	4.66667	6	6	6.33333	5.66667	6	6.33333	7	7	6	7	5	4	5	5	5	5	4	5	6	5	6	4	7	1	3	2	3	3	6	4	4	5	6	5	3
498	45	6.00417	6.6	6.66667	5.75	5	5.25	4.75	5.75	5.66667	5.33333	6	5.66667	4.33333	6.4	6.6	6.33333	6.66667	6	4.33333	7	6	7	7	6	7	6	7	6	6	5	6	6	4	5	4	5	4	6	6	6	6	5	6	6	6	5	6	5
499	45	5.30833	5.4	4.66667	6.5	4.66667	7	7	7	4.33333	6.47222	6.75	6.66667	6	6.78333	6.8	7	6.33333	7	5.66667	6	5	5	5	6	5	5	4	6	6	7	7	5	5	4	7	7	7	7	7	7	7	7	4	3	4	6	4	5
500	45	5.7	5.8	5	6	6	3	4	2	7	6.83333	6.5	7	7	6.36667	5.8	7	6.33333	6.33333	7	6	6	5	6	6	6	4	5	5	6	6	7	7	5	6	4	4	4	4	1	3	2	2	7	7	7	7	7	7
501	45	4.80833	4.4	4.66667	5.5	4.66667	7	7	7	6.5	6.13889	6.75	6	5.66667	6.66667	7	7	6.66667	6	5	4	4	5	5	4	5	5	4	5	6	6	5	4	4	6	7	7	7	7	7	7	7	7	7	7	7	6	6	6
502	45	6.28333	6.8	6	7	5.33333	6.125	7	5.25	5.5	5.94444	6.5	5.66667	5.66667	6.56667	6.6	6.66667	6.66667	6.33333	5	7	7	6	7	7	5	6	7	7	7	7	7	6	5	5	7	7	7	7	7	7	6	1	6	6	5	6	5	5
503	46	2.39167	2.4	2.33333	2.5	2.33333	6.5	6.5	6.5	3.33333	2.05556	1.5	1.33333	3.33333	1.4	1.6	1	1.33333	1.66667	6.66667	2	3	2	2	3	2	3	2	3	3	3	1	1	2	4	7	7	6	6	6	6	7	7	5	4	3	2	2	4
504	46	2.05833	1.4	2.33333	2.5	2	5.375	5	5.75	1.66667	4.05556	3.5	3.66667	5	1.4	1.6	1.33333	1.66667	1	7	2	1	2	1	1	1	3	3	1	4	3	2	1	3	2	6	6	3	5	7	5	4	7	2	1	2	1	2	2
505	46	2.3375	2.6	2.66667	1.75	2.33333	6.5	6.5	6.5	3.33333	1.97222	2.25	2	1.66667	1.28333	1.8	1	1	1.33333	4.33333	3	2	2	3	3	2	3	3	2	1	2	2	2	2	3	7	7	7	5	6	7	7	6	3	2	3	4	4	4
506	46	1.8125	1	2	2.25	2	5.625	4.25	7	2.33333	4.58333	4.75	4.66667	4.33333	1.48333	1.6	1	1.66667	1.66667	6.66667	1	1	1	1	1	2	2	2	2	3	2	2	2	2	2	6	1	6	4	7	7	7	7	3	1	3	2	2	3
507	46	1.73333	1.6	2	2	1.33333	3.375	3.5	3.25	2.16667	2	3	1.66667	1.33333	1.25	1	1	1.66667	1.33333	7	1	1	4	1	1	2	2	2	1	1	2	4	2	1	1	3	3	4	4	3	3	4	3	1	3	2	4	2	1
508	46	1.92917	1.8	2	2.25	1.66667	5.625	4.25	7	2.33333	4.52778	5.25	3.33333	5	1.51667	1.4	2	1.66667	1	6	2	2	2	1	2	3	1	2	3	1	3	2	2	1	2	5	1	7	4	7	7	7	7	2	3	3	2	1	3
509	46	1.65	1.6	1.66667	2	1.33333	6.25	6.25	6.25	2	4.02778	3.75	3.66667	4.66667	1.51667	1.4	2	1.66667	1	6.66667	2	2	2	1	1	3	1	1	3	1	2	2	1	2	1	6	7	6	6	6	7	6	6	2	2	2	1	3	2
510	46	1.70833	2	1.33333	1.5	2	4.375	3.5	5.25	2	3.13889	2.75	3.33333	3.33333	1.38333	1.2	1.66667	1.66667	1	7	3	2	2	2	1	2	1	1	1	1	3	1	2	2	2	5	2	2	5	5	6	5	5	3	4	1	1	2	1
511	46	1.92917	1.8	2	2.25	1.66667	6.375	6.25	6.5	2.33333	5.13889	5.75	4.66667	5	1.6	1.4	1.66667	1.66667	1.66667	5.66667	3	1	2	2	1	2	1	3	2	3	1	3	2	2	1	6	7	5	7	5	7	7	7	2	3	3	1	2	3
512	46	1.37917	1.6	1	1.25	1.66667	5	5.5	4.5	1.16667	3.52778	3.25	4	3.33333	1.41667	1	2	1.66667	1	7	3	1	2	1	1	1	1	1	1	1	2	1	2	2	1	5	5	5	7	5	5	5	3	2	1	1	1	1	1
513	46	1.65	1.6	1.66667	2	1.33333	6.125	7	5.25	1.66667	4.72222	4.5	4.66667	5	1.56667	1.6	1.33333	2	1.33333	4.66667	3	1	1	2	1	1	2	2	1	2	3	2	1	1	2	7	7	7	7	5	5	5	6	1	2	2	1	2	2
514	47	5.45	4.8	5	6	6	6.75	6.75	6.75	5.66667	6.08333	6.25	6.66667	5.33333	6.86667	6.8	7	7	6.66667	7	5	5	4	5	5	6	5	4	6	6	6	6	6	6	6	7	6	7	7	6	7	7	7	5	5	6	6	7	5
515	47	5.425	5.2	5.33333	5.5	5.66667	3.375	3	3.75	4.66667	6.58333	6.75	6.66667	6.33333	6.4	6.6	6.33333	6.66667	6	5	4	6	6	5	5	6	4	6	6	5	4	7	5	5	7	3	2	4	3	2	3	4	6	5	5	5	2	5	6
516	47	5.50417	5.6	5.66667	5.75	5	7	7	7	4.83333	6.02778	5.75	6.33333	6	6.83333	7	7	6.66667	6.66667	5.66667	5	7	5	5	6	7	5	5	5	6	5	7	5	4	6	7	7	7	7	7	7	7	7	6	5	5	5	3	5
517	47	5.45	4.8	5	6	6	5	5.5	4.5	5.66667	5.94444	6.5	5.33333	6	6.51667	6.4	6.66667	6	7	7	5	4	5	5	5	5	6	4	5	6	7	6	7	5	6	6	6	4	6	4	2	5	7	6	6	5	5	6	6
518	47	6.12083	6.4	5.66667	5.75	6.66667	6.375	6.75	6	5.83333	6.22222	6	6.33333	6.33333	6.85	6.4	7	7	7	6.33333	5	6	7	7	7	6	5	6	5	7	5	6	7	6	7	7	7	7	6	6	6	6	6	6	5	6	6	5	7
519	47	6.20417	6.4	5.66667	6.75	6	4.25	4.25	4.25	7	6.52778	6.25	7	6.33333	6.51667	6.4	6.66667	6.33333	6.66667	4.33333	6	6	7	6	7	5	5	7	6	7	7	7	5	7	6	4	4	4	5	4	4	5	4	7	7	7	7	7	7
520	47	6.14583	5	7	6.25	6.33333	4	4	4	6.83333	6.19444	6.25	6.33333	6	6.46667	6.2	6.33333	6.33333	7	6.66667	4	5	5	7	4	7	7	7	7	6	6	6	7	7	5	4	4	4	4	4	4	4	4	7	7	7	6	7	7
521	47	6.125	7	6.33333	5.5	5.66667	7	7	7	5.83333	6.58333	6.75	6	7	6.86667	6.8	6.66667	7	7	6.33333	7	7	7	7	7	6	6	7	6	5	4	7	5	7	5	7	7	7	7	7	7	7	7	5	7	5	7	6	5
522	47	5.75833	6.2	5.66667	5.5	5.66667	6.375	6.75	6	6.16667	6.22222	6	6.66667	6	6.75	7	7	6	7	4	7	7	5	6	6	6	5	6	7	6	5	4	5	6	6	7	7	6	7	6	6	6	6	7	7	7	5	5	6
523	47	6.22917	6	6.33333	6.25	6.33333	6.375	6.25	6.5	6.16667	6.38889	6.5	6	6.66667	6.81667	6.6	7	6.66667	7	5.66667	5	6	6	7	6	7	6	6	7	7	6	5	6	7	6	7	6	5	7	7	6	7	6	6	6	6	7	6	6
524	47	6.12083	6.4	5.66667	5.75	6.66667	7	7	7	5.83333	6.55556	7	5.66667	7	6.86667	6.8	7	7	6.66667	6.33333	7	6	6	7	6	5	6	6	6	6	6	5	6	7	7	7	7	7	7	7	7	7	7	5	5	6	6	6	7
525	47	5.87083	5.4	5.66667	5.75	6.66667	5.875	6.25	5.5	4.33333	6.19444	6.25	6	6.33333	6.73333	6.6	7	6.33333	7	4.33333	5	6	4	5	7	6	6	5	6	6	4	7	7	7	6	7	5	6	7	6	6	6	4	4	6	2	5	5	4
526	48	6.50417	6.6	6.66667	6.75	6	6.5	6.5	6.5	5.83333	6.52778	6.25	6.33333	7	6.65	6.6	6.66667	7	6.33333	5.66667	7	7	6	6	7	7	7	6	7	7	7	6	5	7	6	6	7	7	6	7	7	6	6	7	5	5	7	5	6
527	48	4.2	5.8	3	4	4	6.625	6.5	6.75	6.16667	6.30556	6.25	6.33333	6.33333	6.71667	6.2	7	7	6.66667	5	5	5	6	7	6	3	3	3	4	4	3	5	3	6	3	7	6	6	7	6	7	7	7	6	7	6	7	5	6
528	48	4.64583	6	5	3.25	4.33333	5.25	6.25	4.25	5.16667	6.44444	6	7	6.33333	6.36667	6.8	6.33333	6.33333	6	4.33333	6	5	6	6	7	5	6	4	4	3	3	3	3	5	5	5	7	7	6	5	4	4	4	6	5	4	5	6	5
529	48	6.45	5.8	6	7	7	5.875	6.25	5.5	6.83333	6.47222	6.75	6.33333	6.33333	6.56667	6.6	7	6.33333	6.33333	7	5	7	5	5	7	5	6	7	7	7	7	7	7	7	7	5	7	7	6	5	6	5	6	6	7	7	7	7	7
530	48	4.89583	6	6	3.25	4.33333	5	5	5	4.66667	5.22222	5	5.33333	5.33333	6.23333	6.6	6.33333	6.66667	5.33333	6.66667	6	6	6	7	5	6	6	6	3	3	4	3	3	5	5	5	4	5	6	4	6	4	6	4	6	5	4	5	4
531	48	6.37083	6.4	6.66667	5.75	6.66667	5	5.5	4.5	5.5	6.36111	6.75	5.66667	6.66667	6.4	6.6	6.66667	5.66667	6.66667	5.33333	7	6	7	6	6	6	7	7	6	5	7	5	6	7	7	6	6	5	5	5	4	5	4	5	6	6	6	5	5
532	48	6.4	6.6	6	6	7	6.125	7	5.25	6.5	6.55556	6	7	6.66667	6.56667	6.6	6.66667	6.33333	6.66667	6.33333	7	7	7	7	5	6	6	6	7	7	4	6	7	7	7	7	7	7	7	6	7	6	2	7	5	7	7	6	7
533	48	4.86667	4.8	5.66667	4	5	5	5	5	3.66667	4.41667	4.25	4	5	6.18333	6.4	6.33333	6	6	4.66667	5	5	4	5	5	5	7	5	3	4	4	5	4	6	5	6	6	4	4	5	5	4	6	5	4	4	3	3	3
534	48	4.975	6.4	3.33333	6.5	3.66667	4.375	4	4.75	5.83333	4.27778	4.5	2.33333	6	6.11667	5.8	6.33333	5.66667	6.66667	6.33333	7	6	6	6	7	3	4	3	6	6	7	7	3	4	4	4	4	4	4	5	3	7	4	4	6	6	6	6	7
535	48	5.77917	6.2	5.33333	5.25	6.33333	6.5	7	6	6.16667	6.41667	6.25	6.66667	6.33333	6.65	6.6	6.33333	7	6.66667	6.33333	5	7	7	5	7	6	5	5	6	5	5	5	7	7	5	7	7	7	7	6	6	6	6	6	7	7	4	7	6
536	48	5.67083	5.6	4.66667	5.75	6.66667	6.75	6.75	6.75	5	6.02778	5.75	6.66667	5.66667	6.75	6	7	7	7	6.66667	5	5	6	6	6	5	4	5	6	6	5	6	7	6	7	7	7	6	7	7	7	7	6	5	5	5	4	6	5
537	48	6.00417	5.6	5.66667	6.75	6	7	7	7	4.66667	6.08333	6.25	6.33333	5.66667	6.61667	6.8	7	6	6.66667	6.66667	6	6	5	5	6	6	6	5	7	7	7	6	5	7	6	7	7	7	7	7	7	7	7	4	6	4	6	3	5
538	48	4.69583	4.2	6	4.25	4.33333	4.5	4.5	4.5	5.33333	6.91667	6.75	7	7	6.46667	6.2	7	6	6.66667	6.66667	5	5	3	5	3	6	6	6	5	4	5	3	5	4	4	7	4	3	4	6	4	4	4	3	5	6	6	6	6
539	49	5.34167	6.2	4.33333	4.5	6.33333	7	7	7	5.33333	6.08333	5.25	6.66667	6.33333	6.56667	6.6	6.66667	7	6	3	6	6	7	7	5	4	5	4	3	6	4	5	7	5	7	7	7	7	7	7	7	7	7	5	6	6	5	5	5
540	49	3	4	1	4	3	5.375	4.5	6.25	2.16667	3.66667	3	4	4	4.7	4.8	4.33333	5	4.66667	2.66667	3	4	4	4	5	1	1	1	3	4	4	5	2	4	3	4	6	4	4	6	7	6	6	1	2	2	5	1	2
541	49	5.34167	6.2	4.33333	4.5	6.33333	4.75	5.25	4.25	6.33333	5.08333	5.25	5	5	3.96667	4.2	4.33333	4.33333	3	3	6	6	6	7	6	4	4	5	6	4	5	3	6	6	7	4	6	5	6	5	6	3	3	7	7	7	5	6	6
542	49	3.14167	2.4	4.33333	2.5	3.33333	6.125	7	5.25	4.16667	6.38889	6.5	6	6.66667	6.35	6.4	7	5.33333	6.66667	3.33333	3	3	2	2	2	4	4	5	2	2	2	4	5	2	3	7	7	7	7	5	6	3	7	5	3	3	5	4	5
543	49	5.67083	4.6	5.66667	5.75	6.66667	4.625	4.25	5	4	5.91667	5.75	6	6	5.3	5.2	5	5.33333	5.66667	3	4	5	5	4	5	6	5	6	6	6	6	5	6	7	7	4	6	3	4	5	5	5	5	3	3	3	5	5	5
544	49	4.475	4.4	4.33333	4.5	4.66667	6.125	6.5	5.75	4.66667	6.55556	7	6.33333	6.33333	6.5	6	6	7	7	4	5	4	4	5	4	5	3	5	5	4	5	4	5	5	4	7	6	7	6	6	6	6	5	6	4	5	3	6	4
545	49	3.42083	2.6	3.66667	2.75	4.66667	4.25	4.25	4.25	3.66667	4.52778	4.25	3.66667	5.66667	4.55	4.2	4.33333	6	3.66667	3.33333	3	3	2	2	3	3	3	5	2	4	2	3	4	6	4	5	1	7	4	7	3	4	3	4	3	5	4	3	3
546	49	3.52917	4.2	1.33333	4.25	4.33333	5.5	5	6	4.83333	5.61111	5.5	6	5.33333	4.61667	4.8	5	4.33333	4.33333	3.66667	3	4	5	5	4	1	2	1	4	4	3	6	4	5	4	6	5	4	5	7	5	6	6	4	6	6	5	4	4
547	49	6.00417	6.6	5.66667	6.75	5	4.875	4	5.75	4.66667	6.91667	6.75	7	7	5.91667	6	5	6.33333	6.33333	3.66667	7	7	6	7	6	6	5	6	6	7	7	7	5	5	5	4	4	4	4	5	6	6	6	6	5	6	3	4	4
548	49	4.17083	4.6	3.66667	3.75	4.66667	6	5.5	6.5	3.16667	5.19444	5.25	5	5.33333	4.73333	4.6	5	4.66667	4.66667	3.66667	5	3	5	5	5	4	3	4	5	4	3	3	5	5	4	5	5	6	6	6	7	7	6	3	4	3	3	3	3
549	49	3.80417	2.8	4.66667	4.75	3	5.375	4.5	6.25	3.33333	5.55556	6	5.33333	5.33333	4.56667	4.6	5.33333	4.33333	4	3	4	2	2	3	3	5	5	4	5	4	5	5	3	2	4	5	4	4	5	6	6	6	7	4	3	3	4	2	4
550	50	4.47083	2.8	4.66667	4.75	5.66667	4.375	4	4.75	4.66667	3.38889	3.5	4.33333	2.33333	2.36667	2.8	1.66667	2.33333	2.66667	5.66667	3	3	1	3	4	3	6	5	6	4	4	5	4	7	6	2	4	6	4	4	3	5	7	5	5	4	5	4	5
551	50	4.17083	4.6	3.66667	3.75	4.66667	5.875	6.75	5	3.16667	4.25	3.75	4	5	4.11667	3.8	3.66667	5	4	5	6	4	5	4	4	4	4	3	5	3	4	3	4	5	5	6	7	7	7	5	5	5	5	4	2	3	4	5	1
552	50	4.5	4	4	5	5	5.75	5.25	6.25	4.83333	4.55556	4	4	5.66667	4.16667	4	4.33333	3.66667	4.66667	5.66667	4	4	3	5	4	3	4	5	5	6	5	4	5	5	5	5	6	5	5	7	7	6	5	3	4	6	4	6	6
553	50	5	4	5	5	6	6.5	6	7	3.83333	6.72222	6.5	7	6.66667	5.31667	5.6	5	5.33333	5.33333	6	3	4	5	4	4	6	4	5	5	6	5	4	6	6	6	7	5	7	5	7	7	7	7	3	5	5	3	3	4
554	50	4.89167	4.4	5.33333	3.5	6.33333	6.625	6.5	6.75	3.66667	5.66667	5	6	6	3.95	3.8	4	4.33333	3.66667	5.66667	5	5	4	5	3	6	5	5	4	4	3	3	6	7	6	7	6	7	6	6	7	7	7	4	5	3	3	4	3
555	50	3.67083	3.6	3.66667	2.75	4.66667	5.75	5.25	6.25	3.16667	4.69444	4.75	6.33333	3	4.06667	4.6	3.66667	4	4	4.33333	4	2	2	5	5	4	3	4	2	2	2	5	5	5	4	4	4	7	6	7	6	5	7	2	4	3	4	4	2
556	50	3.75	3	3	5	4	1.75	2.5	1	2.33333	1.91667	1.75	2.33333	1.66667	2.78333	2.8	3	2.33333	3	6.66667	3	2	3	4	3	4	3	2	6	4	6	4	4	5	3	3	2	1	4	1	1	1	1	1	3	1	4	2	3
557	50	4.39167	3.4	5.33333	3.5	5.33333	5.5	6	5	5.5	5.44444	6	5.33333	5	4.23333	4.6	4.33333	3.66667	4.33333	5.33333	4	5	3	2	3	5	6	5	3	3	3	5	5	5	6	6	6	6	6	5	5	5	5	6	6	6	4	4	7
558	50	3.47083	3.8	2.66667	3.75	3.66667	6	6.5	5.5	4.66667	5.83333	5.5	5.66667	6.33333	4.6	5.4	4.33333	4.66667	4	4.33333	4	4	5	4	2	3	3	2	4	3	4	4	5	3	3	5	7	7	7	6	6	5	5	4	3	5	6	4	6
559	50	3.7	4.8	3	3	4	4.5	5.5	3.5	4.16667	4.55556	4	6.33333	3.33333	2.85	2.4	2.66667	3	3.33333	4.33333	5	5	5	5	4	3	3	3	3	3	3	3	4	4	4	5	6	6	5	4	4	3	3	3	5	6	3	3	5
560	50	4.11667	4.8	4.66667	3	4	6.75	6.75	6.75	5	5.94444	5.5	6.66667	5.66667	4.05	4.2	3.66667	4.66667	3.66667	5.33333	5	4	5	5	5	4	5	5	1	5	2	4	3	4	5	7	7	7	6	7	6	7	7	5	5	5	5	5	5
561	51	4.95	4.8	5	5	5	6	5.5	6.5	4.66667	5.69444	5.75	5.66667	5.66667	4.08333	4	5	3.33333	4	6.33333	6	4	3	5	6	5	5	5	3	6	6	5	5	5	5	5	4	7	6	6	6	7	7	4	6	6	4	4	4
562	51	4.47083	2.8	4.66667	4.75	5.66667	3.375	4	2.75	4.66667	5.91667	5.75	6.33333	5.66667	4.01667	4.4	4	4.33333	3.33333	6.33333	3	2	4	2	3	4	5	5	5	4	5	5	6	6	5	5	3	3	5	7	1	1	2	4	4	4	5	6	5
563	51	3.94583	2.2	5	4.25	4.33333	4.125	4.75	3.5	4.16667	3.80556	2.75	5.66667	3	3.73333	3.6	4.33333	3.33333	3.66667	4.33333	1	2	2	3	3	4	7	4	5	5	4	3	4	5	4	5	5	5	4	5	2	3	4	3	4	4	5	4	5
564	51	4.02917	3.2	4.33333	4.25	4.33333	4.25	4.75	3.75	4	4.47222	4.75	3.33333	5.33333	3.03333	2.8	3.33333	3	3	4.66667	4	3	3	3	3	5	5	3	4	4	4	5	5	3	5	5	5	5	4	5	4	3	3	4	4	5	3	3	5
565	51	3.95	3.8	4	4	4	4.625	4.75	4.5	4.33333	3.38889	3.5	4	2.66667	3.78333	3.8	4.66667	3.33333	3.33333	4.66667	3	5	3	3	5	3	5	4	5	4	4	3	4	4	4	5	7	3	4	4	4	4	6	3	4	5	5	5	4
566	51	3.42083	3.6	3.66667	2.75	3.66667	6.25	5.75	6.75	3.66667	5.69444	5.75	5.33333	6	5.26667	5.4	5.33333	4.66667	5.66667	4.66667	4	3	4	3	4	4	4	3	3	3	2	3	5	3	3	5	6	6	6	7	6	7	7	5	3	3	3	3	5
567	51	4.11667	3.8	5.66667	3	4	4.375	4	4.75	4	3.61111	3.5	4.66667	2.66667	2.81667	2.6	3	3	2.66667	4.66667	4	3	4	3	5	6	6	5	2	4	4	2	4	4	4	4	3	6	3	5	4	5	5	3	4	5	4	5	3
568	51	4.17083	3.6	3.66667	4.75	4.66667	3.5	4.5	2.5	4.16667	3.97222	4.25	4	3.66667	3.58333	4	3.66667	3.33333	3.33333	6.66667	4	4	4	3	3	3	3	5	5	5	5	4	4	5	5	4	5	5	4	4	2	2	2	6	3	3	4	5	4
569	51	5.45	4.8	5	6	6	2.25	3	1.5	4.66667	6.83333	6.5	7	7	3.91667	4	3	4.66667	4	7	5	6	6	4	3	5	5	5	6	6	6	6	6	6	6	4	3	3	2	2	1	1	2	4	5	6	4	4	5
570	51	5.75	6	5	6	6	4	4	4	4.16667	4.69444	4.75	4.66667	4.66667	4.01667	3.4	4	4.33333	4.33333	5.66667	7	5	7	6	5	4	5	6	4	7	7	6	7	5	6	5	4	2	5	4	4	4	4	4	3	4	4	5	5
571	51	5.52917	5.2	4.33333	6.25	6.33333	5.875	6.75	5	4.33333	6.08333	6.25	6	6	4.2	4.8	3.66667	4.33333	4	6.33333	4	6	5	5	6	5	5	3	6	7	6	6	7	6	6	7	7	7	6	5	6	4	5	4	4	6	4	4	4
572	52	5.42083	6.6	4.66667	4.75	5.66667	4.625	4.25	5	3.66667	6.5	6.5	6.66667	6.33333	6.45	6.8	7	5.33333	6.66667	6	7	6	7	7	6	5	5	4	5	5	4	5	6	6	5	4	4	5	4	5	4	5	6	3	5	3	5	3	3
573	52	5.7	5.8	5	6	6	6.875	6.75	7	7	6.80556	6.75	7	6.66667	6.18333	6.4	6.33333	5.66667	6.33333	5	6	5	7	5	6	5	5	5	5	7	6	6	5	7	6	6	7	7	7	7	7	7	7	7	7	7	7	7	7
574	52	5.37083	6.4	4.66667	4.75	5.66667	5.75	6.25	5.25	3.5	4.05556	4.5	2	5.66667	5.16667	5	5.33333	5	5.33333	6.33333	7	7	5	7	6	5	4	5	5	5	5	4	5	7	5	7	6	6	6	4	6	4	7	5	2	2	4	3	5
575	52	6.70417	6.4	7	6.75	6.66667	5.5	6	5	6.5	6.30556	6.25	6.33333	6.33333	5.7	5.8	6	5.66667	5.33333	4.33333	6	6	7	6	7	7	7	7	7	7	7	6	6	7	7	6	6	5	7	4	5	6	5	7	6	7	7	6	6
576	52	4.17083	4.6	3.66667	3.75	4.66667	7	7	7	4.16667	6.58333	6.75	6.33333	6.66667	6.31667	5.6	5.66667	7	7	6.33333	4	4	6	6	3	4	3	4	3	4	3	5	4	4	6	7	7	7	7	7	7	7	7	3	5	3	5	4	5
577	52	6.425	6.2	6.33333	6.5	6.66667	5.5	6	5	6.66667	6.19444	6.25	6.33333	6	6.65	6.6	6.66667	6.33333	7	7	6	6	6	7	6	7	6	6	6	6	7	7	7	6	7	6	6	6	6	5	5	5	5	7	7	7	7	6	6
578	52	4.55833	5.4	3.66667	5.5	3.66667	4.75	5.25	4.25	3	5.66667	6	5.66667	5.33333	5.28333	5.8	5.33333	5.33333	4.66667	4.66667	4	7	5	5	6	3	4	4	5	5	5	7	4	2	5	5	6	4	6	4	4	5	4	1	4	4	4	3	2
579	52	4.5	4	5	5	4	4.625	4.25	5	4.83333	6.72222	6.5	6.66667	7	6.56667	6.6	6.66667	7	6	5	2	5	3	5	5	5	4	6	4	6	6	4	4	4	4	5	4	3	5	5	6	5	4	4	5	5	5	4	6
580	52	4.2	4.8	4	4	4	4	5.5	2.5	5.16667	6.19444	6.25	6	6.33333	6.23333	5.6	7	6.33333	6	4.66667	5	6	5	4	4	3	5	4	4	4	4	4	3	4	5	5	7	5	5	2	2	3	3	5	5	4	5	6	6
581	52	5.225	4.4	6.33333	5.5	4.66667	6.125	6.5	5.75	4.16667	5.69444	6.75	6	4.33333	6.78333	6.8	7	7	6.33333	4.66667	4	4	4	6	4	6	7	6	5	5	5	7	4	6	4	6	6	7	7	7	6	5	5	4	5	4	4	4	4
582	53	3.725	4.4	3.33333	4.5	2.66667	4.25	5.75	2.75	4.33333	4.55556	4	4	5.66667	3.55	3.2	4.33333	3	3.66667	5.66667	4	5	4	4	5	3	3	4	3	5	6	4	2	4	2	7	7	3	6	2	4	2	3	4	6	4	4	3	5
583	53	4.75	4	4	5	6	2.75	2	3.5	4.5	5.97222	6.25	6.33333	5.33333	4.3	4.2	4	4	5	7	3	3	4	5	5	5	3	4	6	5	4	5	7	7	4	2	2	2	2	1	6	1	6	4	4	5	6	4	4
584	53	5.12083	5.4	4.66667	4.75	5.66667	2.375	3	1.75	6	6.80556	6.75	7	6.66667	4.46667	4.2	4.33333	5.33333	4	4.33333	5	6	5	6	5	4	5	5	4	5	4	6	7	4	6	4	2	3	3	3	1	2	1	5	6	6	7	6	6
585	53	4.77917	4.2	4.33333	5.25	5.33333	6	5	7	3.5	6.88889	7	7	6.66667	6.46667	6.2	6	7	6.66667	4.66667	4	4	4	4	5	5	3	5	6	5	5	5	5	6	5	6	4	4	6	7	7	7	7	4	2	5	3	4	3
586	53	4.67083	4.6	4.66667	3.75	5.66667	4.375	4	4.75	4.16667	6.36111	5.75	6.33333	7	4.36667	3.8	4.33333	4.66667	4.66667	4.66667	6	4	5	4	4	5	5	4	5	4	3	3	6	6	5	3	4	5	4	2	7	6	4	4	4	4	4	4	5
587	53	4.64583	5	5	4.25	4.33333	6.375	6.75	6	4.16667	6.61111	6.5	6.66667	6.66667	6.55	6.2	6.33333	6.66667	7	5	5	4	4	6	6	5	6	4	3	5	5	4	5	4	4	6	7	7	7	7	6	5	6	3	4	4	4	5	5
588	53	4.25417	4.6	4.66667	4.75	3	4	4.5	3.5	4.33333	4.75	4.25	5	5	3.25	4	3.66667	3	2.33333	5.66667	5	4	4	4	6	4	5	5	4	5	4	6	5	1	3	5	2	5	6	1	2	4	7	4	4	5	4	5	4
589	53	5.81667	6.6	6.66667	5	5	6.375	6.75	6	4.33333	6.38889	6.5	6.66667	6	6.36667	6.8	6	6.66667	6	6.33333	7	7	5	7	7	7	7	6	4	6	4	6	5	5	5	7	6	7	7	5	7	6	6	3	5	4	4	6	4
590	53	4.95	5.8	4	5	5	3.625	3.25	4	5.66667	3.86111	3.25	4	4.33333	3	3	3	3.33333	2.66667	6	5	7	5	5	7	4	4	4	4	4	5	7	4	5	6	3	4	3	3	5	2	4	5	6	5	5	6	6	6
591	53	4.5	4	4	5	5	4.625	4.25	5	4.83333	4.69444	4.75	4.66667	4.66667	3.73333	3.6	4	3.33333	4	5	4	4	3	5	4	4	4	4	4	5	5	6	4	6	5	4	4	5	4	5	5	5	5	6	5	5	4	5	4
592	53	4.64583	5	5	4.25	4.33333	4.75	5.25	4.25	4.16667	6.52778	6.25	6.66667	6.66667	4.53333	4.8	4	4.33333	5	5.66667	6	5	4	4	6	5	5	5	5	4	3	5	5	4	4	5	6	5	5	4	1	5	7	4	4	4	4	5	4
593	54	4.75	4	4	6	5	2.75	3.25	2.25	4.5	5.97222	6.25	5.66667	6	4.28333	3.8	4.33333	4.33333	4.66667	2.66667	4	4	4	4	4	4	5	3	6	6	6	6	6	4	5	4	4	1	4	2	2	4	1	3	5	6	5	4	4
594	54	3.75	2	4	5	4	6	5.5	6.5	4.33333	6.08333	6.25	6	6	5.91667	6	6	6.33333	5.33333	3.66667	2	2	3	2	1	4	4	4	5	6	4	5	4	4	4	6	6	5	5	6	7	6	7	5	3	5	5	4	4
595	54	3.975	4.4	3.33333	5.5	2.66667	5.5	5.5	5.5	4.83333	5.30556	5.25	5	5.66667	4.26667	4.4	5	4	3.66667	4.33333	5	6	4	3	4	4	3	3	5	6	5	6	3	3	2	7	5	5	5	6	5	6	5	4	6	6	5	4	4
596	54	5.25	4	5	6	6	1.875	1.75	2	5.66667	5.91667	5.75	6	6	2.95	2.8	2.66667	3.33333	3	2	3	4	3	5	5	5	4	6	5	7	5	7	7	7	4	1	1	2	3	1	1	3	3	6	4	6	6	6	6
597	54	3.92083	3.6	3.66667	3.75	4.66667	6.5	6.5	6.5	3.66667	5.63889	6.25	5.66667	5	5.96667	6.2	6	5.33333	6.33333	4	4	3	4	4	3	5	3	3	3	5	3	4	4	5	5	7	7	6	6	7	6	7	6	4	4	3	3	4	4
598	54	5.7	5.8	5	6	6	6.375	6.75	6	4	6.52778	6.25	7	6.33333	6.35	6.4	6.66667	6	6.33333	4.33333	6	5	6	6	6	5	5	5	5	6	6	7	5	6	7	7	6	7	7	6	7	5	6	4	4	4	4	4	4
599	54	2.6125	2.2	3	2.25	3	3.875	3	4.75	3.66667	1.94444	1.5	1.66667	2.66667	3.68333	3.4	3.66667	4	3.66667	6	3	1	3	1	3	3	3	3	3	2	3	1	3	3	3	5	3	1	3	6	4	5	4	3	3	5	3	4	4
600	54	5.37083	6.4	4.66667	4.75	5.66667	5	5	5	5	5.91667	5.75	6	6	5.23333	5.6	5	5.66667	4.66667	5.33333	6	7	6	6	7	6	4	4	5	5	4	5	5	7	5	6	6	2	6	5	4	4	7	6	4	5	6	4	5
601	54	5.34167	6.2	4.33333	4.5	6.33333	4.375	4.5	4.25	5.33333	6.77778	7	6.33333	7	4.31667	4.6	3.66667	4.33333	4.66667	3.33333	6	6	5	7	7	5	4	4	6	3	5	4	5	7	7	5	7	3	3	2	3	5	7	6	6	6	6	4	4
602	54	4.42083	4.6	4.66667	3.75	4.66667	6.5	6	7	5	5.63889	5.25	6	5.66667	4.93333	5.4	4.66667	5.33333	4.33333	3	5	6	5	3	4	5	4	5	3	3	6	3	5	5	4	6	6	6	6	7	7	7	7	4	4	4	6	6	6
603	55	5.11667	4.8	6.66667	4	5	4.875	4	5.75	4	6.72222	6.5	7	6.66667	6.38333	6.2	6.33333	6	7	5.33333	3	6	5	4	6	7	7	6	4	4	4	4	4	6	5	3	4	5	4	5	6	6	6	5	2	4	3	6	4
604	55	4.36667	3.8	5.66667	4	4	5.625	5.5	5.75	5.5	4.52778	4.25	4.33333	5	6.21667	6.2	6	6	6.66667	5.33333	6	2	4	2	5	6	6	5	4	3	5	4	4	4	4	7	6	3	6	6	6	6	5	7	6	5	5	5	5
605	55	5.95417	6.4	5.66667	5.75	6	6.5	6.5	6.5	6.5	6.72222	6.5	6.66667	7	6.56667	6.6	6.66667	6.33333	6.66667	6.33333	7	7	5	7	6	5	6	6	5	6	7	5	6	6	6	6	7	7	6	7	6	7	6	7	6	7	6	6	7
606	55	6.53333	5.8	7	7	6.33333	7	7	7	6	6.80556	6.75	7	6.66667	6.65	6.6	6.66667	7	6.33333	5.66667	5	6	7	5	6	7	7	7	7	7	7	7	7	7	5	7	7	7	7	7	7	7	7	7	4	5	7	7	6
607	55	5.36667	4.8	6.66667	5	5	6.5	6	7	3.33333	5.69444	5.75	5.66667	5.66667	6.46667	6.2	6.66667	6.33333	6.66667	5.33333	4	6	5	6	3	7	7	6	4	5	5	6	5	4	6	6	6	6	6	7	7	7	7	4	3	3	3	4	3
608	55	5.97917	6	5.33333	6.25	6.33333	6.375	6.75	6	6.5	6.58333	5.75	7	7	6.48333	6.6	6.33333	6.33333	6.66667	5.66667	6	6	6	6	6	6	5	5	7	7	6	5	6	7	6	7	7	7	6	5	7	6	6	7	6	6	7	6	7
609	55	6.22917	6	6.33333	6.25	6.33333	5.75	6.25	5.25	6	6.02778	5.75	6.33333	6	6.33333	7	6.66667	5	6.66667	4.66667	6	6	7	6	5	6	6	7	6	7	6	6	6	6	7	6	6	6	7	5	5	5	6	6	6	6	6	6	6
610	55	6.62083	6.4	6.66667	6.75	6.66667	4.25	4.75	3.75	6.33333	5.27778	5.5	5	5.33333	6	6	6	5.66667	6.33333	5	6	7	7	5	7	6	7	7	6	7	7	7	7	7	6	4	6	4	5	4	4	4	3	5	6	6	7	7	7
611	55	6.62083	6.4	6.66667	6.75	6.66667	4.75	4.75	4.75	6.16667	5.55556	6	5.33333	5.33333	6.21667	6.2	5.66667	6.66667	6.33333	6.66667	7	6	6	7	6	6	7	7	6	7	7	7	7	6	7	5	5	5	4	5	6	5	3	7	6	6	6	6	6
612	55	5.3125	4	6	4.25	7	4.125	4.75	3.5	4.33333	4.61111	4.5	4	5.33333	6.81667	6.6	7	7	6.66667	5	5	5	3	4	3	7	5	6	5	5	3	4	7	7	7	5	4	4	6	3	1	4	6	4	3	4	5	4	6
613	55	5	4	5	6	5	4.375	4.5	4.25	5.83333	6.27778	6.5	6	6.33333	6.18333	6.4	6.66667	5.33333	6.33333	5.33333	5	3	5	3	4	5	6	4	6	6	6	6	5	5	5	4	7	3	4	7	7	1	2	6	7	6	6	6	4
614	56	4.725	4.4	5.33333	4.5	4.66667	5.75	6.25	5.25	6.33333	6.25	6.75	6	6	6.6	6.4	6.66667	6.66667	6.66667	6.33333	5	5	3	6	3	5	5	6	4	4	6	4	6	5	3	6	7	6	6	5	6	5	5	7	7	7	6	5	6
615	56	5.92083	6.6	4.66667	5.75	6.66667	5.5	5.5	5.5	4.5	6.13889	5.75	6.33333	6.33333	6.43333	6.4	6.66667	6.33333	6.33333	3.33333	7	6	7	7	6	5	5	4	7	7	5	4	7	7	6	7	5	4	6	5	7	4	6	4	4	4	6	4	5
616	56	5.92083	5.6	5.66667	5.75	6.66667	4.5	5	4	4.5	6.41667	6.25	6.33333	6.66667	5.98333	6.6	5.66667	5.66667	6	4.66667	4	7	6	4	7	5	7	5	5	5	7	6	6	7	7	5	4	5	6	4	4	4	4	5	5	5	3	5	4
617	56	5.39583	6	7	4.25	4.33333	5.625	5.75	5.5	4.5	6.91667	6.75	7	7	6.65	6.6	6.66667	7	6.33333	5.66667	6	6	6	7	5	7	7	7	5	5	4	3	5	4	4	6	6	6	5	7	6	3	6	5	3	4	6	5	4
618	56	5.52917	5.2	4.33333	6.25	6.33333	5.25	4.75	5.75	6.83333	6.75	6.25	7	7	6.48333	6.6	6.33333	6.33333	6.66667	5.66667	6	5	6	5	4	4	5	4	5	7	6	7	6	7	6	5	4	4	6	6	6	6	5	7	6	7	7	7	7
619	56	4.17083	4.6	3.66667	3.75	4.66667	6.75	6.75	6.75	5.16667	6.02778	5.75	6.33333	6	6.78333	6.8	6.33333	7	7	4.33333	5	4	4	5	5	4	4	3	4	3	4	4	5	4	5	6	7	7	7	7	7	7	6	5	4	5	6	6	5
620	56	5.19583	4.2	7	4.25	5.33333	5.75	6.25	5.25	4.16667	6.61111	6.5	6.66667	6.66667	6.6	6.4	6	7	7	4	3	5	4	4	5	7	7	7	5	4	5	3	6	6	4	5	7	7	6	5	5	6	5	5	5	3	3	5	4
621	56	5	4	5	6	5	6.5	6	7	3.83333	5.75	5.25	5.33333	6.66667	6.65	6.6	6.33333	7	6.66667	6	5	4	3	3	5	6	5	4	6	6	6	6	5	5	5	5	7	7	5	7	7	7	7	5	4	4	4	3	3
622	56	4.45	4.8	4	4	5	3.125	3.25	3	3.66667	3.66667	4	3.33333	3.66667	4.06667	4.6	3.66667	4	4	4.66667	5	4	5	5	5	4	3	5	4	5	4	3	4	6	5	4	3	3	3	2	1	3	6	3	4	3	5	4	3
623	56	4.89583	5	6	4.25	4.33333	7	7	7	4.66667	6.5	6.5	6.66667	6.33333	6	6	6	6.66667	5.33333	4	5	4	6	6	4	6	7	5	5	3	5	4	4	5	4	7	7	7	7	7	7	7	7	5	4	5	5	4	5
624	56	6.2	5.8	6	6	7	7	7	7	5	6.30556	6.25	6.66667	6	5.91667	6	5.66667	6.33333	5.66667	4.33333	5	7	5	5	7	6	6	6	6	7	6	5	7	7	7	7	7	7	7	7	7	7	7	4	6	5	5	6	4
625	57	4.83333	5	4	6	4.33333	5	5	5	6.5	5.97222	6.25	6	5.66667	3.85	4.4	3.33333	3.66667	4	5	4	5	5	6	5	5	3	4	5	7	7	5	4	4	5	6	6	3	5	5	5	5	5	6	7	7	5	7	7
626	57	3.7	3.8	3	4	4	4.25	4.25	4.25	4.16667	4.16667	4.5	3.66667	4.33333	4	4	4.33333	4	3.66667	7	4	3	4	4	4	3	3	3	4	3	4	5	3	5	4	4	5	2	6	4	5	7	1	6	5	4	3	4	3
627	57	4.39167	4.4	5.33333	4.5	3.33333	6.75	6.75	6.75	3.5	7	7	7	7	6.35	6.4	6	6	7	6.66667	3	4	4	6	5	5	5	6	5	4	5	4	2	4	4	7	7	7	6	7	7	7	6	4	3	3	5	3	3
628	57	4.27917	4.2	4.33333	4.25	4.33333	4.5	5	4	5.33333	5.58333	5.75	5	6	4.73333	3.6	4.66667	5.33333	5.33333	5	3	3	5	5	5	4	4	5	4	5	4	4	4	5	4	5	5	5	5	6	3	3	4	5	7	6	5	5	4
629	57	3.67083	2.6	3.66667	3.75	4.66667	3.875	4	3.75	3.16667	3.66667	3	5	3	2.78333	2.8	2.66667	3.33333	2.33333	6.33333	4	3	3	2	1	3	4	4	4	4	3	4	5	5	4	5	4	4	3	7	3	4	1	3	4	4	4	2	2
630	57	5.55833	5.4	4.66667	6.5	5.66667	2.75	3	2.5	6.83333	5.47222	5.75	5.33333	5.33333	3.83333	4	4.66667	3	3.66667	4.66667	5	5	5	6	6	4	4	6	7	7	6	6	6	5	6	3	1	6	2	1	4	2	3	7	6	7	7	7	7
631	57	2.89167	3.4	3.33333	1.5	3.33333	5.5	5.5	5.5	4	3.80556	3.75	3.33333	4.33333	3.33333	3	4	3	3.33333	5	5	3	3	3	3	3	3	4	1	2	1	2	4	3	3	6	5	6	5	6	5	6	5	4	5	4	4	4	3
632	57	3.14167	3.4	3.33333	2.5	3.33333	3.625	3.75	3.5	4.33333	4.61111	4.5	3.66667	5.66667	2.88333	3.2	2.33333	3	3	5	2	3	5	4	3	3	3	4	3	2	3	2	4	4	2	4	3	3	5	4	3	4	3	4	4	4	6	4	4
633	57	4.77917	4.2	4.33333	5.25	5.33333	5.625	5.75	5.5	6.5	6.30556	6.25	6.33333	6.33333	4.3	5.2	4.33333	4	3.66667	6	5	4	5	3	4	4	4	5	6	6	5	4	4	6	6	5	6	7	5	6	5	6	5	6	7	6	7	7	6
634	57	3.69583	3.2	4	3.25	4.33333	6.25	5.75	6.75	3.16667	4.05556	4.5	4	3.66667	3.66667	4	3.66667	3.66667	3.33333	4.66667	3	3	3	3	4	5	4	3	5	4	2	2	5	5	3	5	5	6	7	7	7	6	7	5	2	4	2	3	3
635	58	5.97917	6	5.33333	6.25	6.33333	5.375	5	5.75	6.5	6.83333	6.5	7	7	6.3	6.2	5.66667	6.66667	6.66667	4.66667	7	5	7	6	5	4	6	6	6	6	7	6	7	5	7	5	5	4	6	5	6	6	6	7	6	6	7	6	7
636	58	3.42083	3.6	3.66667	2.75	3.66667	4.75	5.75	3.75	4.5	5.91667	5.75	6.33333	5.66667	4.56667	4.6	4.66667	4.33333	4.66667	4	3	3	4	3	5	4	3	4	2	3	4	2	4	4	3	7	2	7	7	5	4	3	3	5	3	6	4	5	4
637	58	5.87083	5.4	5.66667	5.75	6.66667	6.25	5.75	6.75	4.33333	6.38889	6.5	6.33333	6.33333	6.48333	6.6	6.33333	7	6	5.33333	6	6	5	6	4	6	5	6	5	6	6	6	7	6	7	6	6	5	6	7	7	7	6	4	4	4	4	5	5
638	58	3.39167	3.4	2.33333	4.5	3.33333	4.5	5.5	3.5	4.5	3.72222	3.5	2.66667	5	4.41667	5	4	5	3.66667	4	3	3	2	4	5	2	2	3	5	4	4	5	4	3	3	6	5	5	6	5	3	4	2	4	4	4	6	3	6
639	58	4.2	5.8	3	4	4	6.25	5.75	6.75	5.16667	4.66667	5	3.66667	5.33333	5.9	5.6	6.66667	5.33333	6	4	5	7	5	5	7	3	4	2	4	5	3	4	4	5	3	5	6	6	6	6	7	7	7	5	5	7	5	6	3
640	58	5.50417	5.6	5.66667	5.75	5	5	5.5	4.5	5.83333	5.19444	5.25	6	4.33333	5.45	4.8	5.33333	5	6.66667	3.33333	6	6	5	5	6	6	4	7	5	5	6	7	6	5	4	6	7	4	5	5	6	5	2	4	5	5	7	7	7
641	58	4.275	3.6	3.33333	6.5	3.66667	5.625	5.5	5.75	4.33333	4.69444	5.75	3.33333	5	4.48333	4.6	5	4	4.33333	4.66667	2	2	5	4	5	3	3	4	5	7	7	7	4	3	4	6	5	4	7	7	3	7	6	4	4	5	6	4	3
642	58	4.67083	5.6	4.66667	3.75	4.66667	5	6	4	5.16667	5.22222	5	5.66667	5	4.43333	4.4	4.66667	4	4.66667	5	6	6	6	5	5	5	5	4	4	3	4	4	5	5	4	6	6	6	6	3	4	4	5	5	6	5	6	4	5
643	58	6.12083	6.4	5.66667	5.75	6.66667	5.625	5.75	5.5	4.83333	6.44444	6	7	6.33333	6.3	6.2	6	6	7	7	7	6	7	6	6	5	6	6	7	6	4	6	7	7	6	6	6	6	5	5	6	6	5	5	5	5	5	5	4
644	58	4.52917	5.2	4.33333	4.25	4.33333	6.25	5.75	6.75	2.83333	6.52778	6.25	7	6.33333	6.5	7	6.33333	6.33333	6.33333	1.66667	6	6	4	5	5	5	3	5	4	4	5	4	5	4	4	6	7	4	6	7	7	7	6	4	2	2	4	2	3
645	58	6.50833	6.2	6.66667	6.5	6.66667	2.875	3.5	2.25	6.83333	6	6	6	6	3.68333	3.4	3	5	3.33333	6.66667	7	6	6	6	6	7	6	7	7	6	7	6	7	7	6	4	2	4	4	4	1	3	1	7	7	7	6	7	7
646	58	5.02917	5.2	4.33333	5.25	5.33333	7	7	7	3	5.55556	6	6	4.66667	6.56667	6.6	6.66667	6.66667	6.33333	3.66667	6	6	5	6	3	3	5	5	5	6	5	5	6	5	5	7	7	7	7	7	7	7	7	2	2	4	3	4	3
647	59	4.89167	4.4	5.33333	3.5	6.33333	4.75	5.25	4.25	3.66667	5.30556	5.25	5.66667	5	3.81667	3.6	3.33333	4.33333	4	2	5	4	4	4	5	5	6	5	4	3	4	3	6	7	6	5	5	6	5	5	7	1	4	4	3	4	3	4	4
648	59	4.2	4.8	4	4	4	6.5	6.5	6.5	4.16667	5.41667	5.25	5.66667	5.33333	4.86667	4.8	4.66667	5.33333	4.66667	3.33333	4	6	6	4	4	5	3	4	4	4	5	3	4	5	3	7	7	6	6	6	6	7	7	4	5	3	4	5	4
649	59	4.17083	4.6	3.66667	3.75	4.66667	6.5	6.5	6.5	3.16667	6.55556	7	6	6.66667	6.41667	6	6.66667	6.33333	6.66667	4.66667	5	4	4	6	4	4	3	4	4	4	4	3	5	5	4	6	7	6	7	6	7	6	7	3	4	4	4	3	1
650	59	4.7	5.8	4	4	5	4.625	4.25	5	6.33333	6.52778	6.25	7	6.33333	4.33333	4	4.33333	4.66667	4.33333	6	5	6	5	7	6	3	4	5	5	3	4	4	5	5	5	4	5	4	4	5	5	5	5	7	6	6	6	7	6
651	59	4.11667	3.8	5.66667	4	3	3.875	3	4.75	6	6.30556	6.25	6.66667	6	3.85	3.4	4	3.66667	4.33333	1.33333	4	3	5	3	4	6	5	6	5	4	5	2	3	3	3	4	3	2	3	5	2	5	7	6	6	6	6	6	6
652	59	4.64167	4.4	6.33333	4.5	3.33333	5.125	4.75	5.5	2.16667	5.66667	6	5	6	4.2	3.8	4.66667	3.66667	4.66667	4.33333	4	6	3	4	5	5	7	7	5	3	4	6	3	4	3	3	5	5	6	4	5	6	7	1	3	2	3	3	1
653	59	5.42083	5.6	5.66667	4.75	5.66667	6.625	6.5	6.75	6.5	6.36111	6.75	6.66667	5.66667	6.41667	6	5.66667	7	7	5	5	4	6	7	6	6	5	6	5	4	6	4	5	6	6	7	6	6	7	6	7	7	7	7	5	7	7	6	7
654	59	4.39167	4.4	5.33333	4.5	3.33333	6.625	7	6.25	3.5	3.94444	4.5	2.66667	4.66667	4.23333	4.6	4.33333	4	4	5	5	5	3	3	6	6	5	5	4	4	4	6	3	4	3	7	7	7	7	7	6	6	6	4	3	5	4	3	2
655	59	3.39167	3.4	3.33333	3.5	3.33333	3.625	2.75	4.5	4.5	3.97222	3.25	3.66667	5	4.05	3.2	4	4.33333	4.66667	4	4	3	4	3	3	3	3	4	5	2	4	3	2	3	5	3	2	2	4	5	4	4	5	4	6	6	3	3	5
656	59	4.69583	4.2	6	4.25	4.33333	5.5	6	5	4.33333	4.16667	3.5	4	5	4.7	4.8	4.66667	4.66667	4.66667	3	5	3	3	5	5	6	7	5	3	5	5	4	6	4	3	6	6	6	6	6	7	4	3	3	5	4	4	5	5
657	59	4.45	5.8	3	5	4	4.25	4.25	4.25	2.66667	1.80556	1.75	1.66667	2	3.55	4.2	3	3	4	5	6	6	6	6	5	3	3	3	4	6	4	6	5	4	3	5	4	4	4	6	4	3	4	4	3	2	2	2	3
658	59	4.89167	5.4	6.33333	4.5	3.33333	6	6.5	5.5	3.66667	5.94444	6.5	5.66667	5.66667	5.83333	6	6	5.33333	6	3.33333	6	5	5	5	6	7	7	5	3	5	4	6	5	3	2	6	7	7	6	6	5	5	6	4	4	5	3	3	3
659	60	4.725	6.4	3.33333	5.5	3.66667	5.375	5.25	5.5	3.33333	5.38889	5.5	6.33333	4.33333	5.75	6	6.33333	5.33333	5.33333	5.66667	7	7	6	7	5	3	3	4	6	5	6	5	3	5	3	4	7	6	4	7	6	4	5	3	3	3	3	4	4
660	60	4.64583	6	5	3.25	4.33333	4.125	3.75	4.5	5.16667	4.47222	5.75	4.66667	3	3.73333	3.6	3.33333	4.33333	3.66667	5	6	5	7	7	5	5	5	5	3	4	4	2	4	5	4	3	1	7	4	6	4	4	4	4	4	6	5	6	6
661	60	5.14167	4.4	5.33333	4.5	6.33333	6.625	6.5	6.75	4	4.88889	6	5	3.66667	6.25	6	6.33333	6.66667	6	4.33333	5	5	3	5	4	5	4	7	4	5	5	4	7	6	6	7	6	7	6	7	6	7	7	3	5	5	3	4	4
662	60	3.2	2.8	3	3	4	5	6	4	1.5	4.08333	4.25	4	4	4.11667	2.8	4	5.66667	4	4.66667	3	2	3	2	4	2	3	4	4	3	1	4	3	4	5	6	5	6	7	5	5	1	5	1	2	1	2	1	2
663	60	4.89167	4.4	5.33333	3.5	6.33333	6.75	6.75	6.75	3.66667	5.72222	5.5	5.33333	6.33333	5.56667	5.6	5.33333	5.66667	5.66667	5.33333	3	5	4	5	5	6	5	5	3	3	3	5	7	7	5	7	6	7	7	6	7	7	7	4	4	3	3	4	4
664	60	5.97917	6	5.33333	6.25	6.33333	5.375	5	5.75	4.66667	5.11111	5	5.66667	4.66667	4.58333	5	4.66667	4.33333	4.33333	4.33333	5	6	7	6	6	6	5	5	6	7	7	5	7	6	6	5	5	5	5	5	6	6	6	4	4	4	5	5	6
665	60	4.92083	4.6	4.66667	4.75	5.66667	6	6.5	5.5	5.66667	6.19444	6.25	6.33333	6	6.43333	6.4	6.33333	7	6	6.33333	3	3	6	5	6	4	5	5	6	5	4	4	6	5	6	6	6	7	7	5	6	5	6	6	4	6	7	6	5
666	60	5.64583	5	7	5.25	5.33333	4.875	4	5.75	5	5.80556	5.75	6	5.66667	4.68333	4.4	4.66667	5	4.66667	6.33333	6	4	6	4	5	7	7	7	4	5	6	6	6	6	4	4	4	3	5	6	5	6	6	6	4	4	6	5	5
667	60	5.39583	5	6	5.25	5.33333	7	7	7	5.5	6.13889	5.75	6.33333	6.33333	6.73333	6.6	6.66667	6.66667	7	5.33333	5	4	6	5	5	4	7	7	5	5	6	5	6	6	4	7	7	7	7	7	7	7	7	3	6	6	6	6	6
668	60	6.50833	6.2	6.66667	6.5	6.66667	2.625	2.75	2.5	6	4.66667	4	6.66667	3.33333	3.98333	4.6	3	5	3.33333	5.33333	5	7	7	5	7	7	7	6	6	7	6	7	6	7	7	3	3	3	2	5	1	2	2	7	6	7	5	6	5
669	60	4.00417	4.6	4.66667	3.75	3	6	6	6	2	5.77778	6	5.33333	6	6.33333	6	6.33333	6.33333	6.66667	6.66667	4	5	5	4	5	5	4	5	5	4	3	3	4	2	3	6	7	5	6	7	3	7	7	2	2	2	2	2	2
670	60	5.92083	5.6	5.66667	5.75	6.66667	6.25	5.75	6.75	4.5	6.55556	6	6.66667	7	6.56667	6.6	6.33333	6.33333	7	4.66667	6	6	5	6	5	7	5	5	5	6	6	6	6	7	7	7	5	5	6	7	6	7	7	5	4	4	4	4	6
671	60	6.2	5.8	6	6	7	6.875	6.75	7	6	6.69444	6.75	7	6.33333	5.81667	5.6	6.66667	5.66667	5.33333	6.66667	6	6	6	5	6	5	7	6	6	6	7	5	7	7	7	7	7	7	6	7	7	7	7	7	6	5	6	6	6
672	61	6.34167	6.2	6.33333	6.5	6.33333	1.875	1.75	2	6.5	4.72222	5.5	4	4.66667	2.86667	2.8	3	3.66667	2	6.66667	7	6	5	6	7	7	5	7	5	7	7	7	7	5	7	3	1	1	2	3	2	2	1	6	6	6	7	7	7
673	61	2.7	2.8	3	2	3	6.125	7	5.25	3.83333	6.05556	5.5	6	6.66667	6.36667	6.8	6.66667	6.33333	5.66667	6.33333	3	2	4	3	2	4	1	4	3	2	1	2	3	3	3	7	7	7	7	6	6	5	4	4	4	4	3	3	5
674	61	3.42083	1.6	3.66667	3.75	4.66667	4.5	4.5	4.5	3.66667	3.61111	4.5	3	3.33333	3.48333	3.6	3.66667	3.66667	3	5.33333	2	2	1	2	1	5	3	3	3	5	4	3	4	5	5	4	5	5	4	3	5	5	5	4	3	3	5	6	1
675	61	4.75	4	5	5	5	6.5	6.5	6.5	3.5	5.27778	5.5	5	5.33333	6.36667	5.8	6.33333	6.33333	7	4.33333	4	4	5	2	5	6	5	4	6	5	4	5	3	6	6	7	6	6	7	7	6	7	6	3	3	3	4	4	4
676	61	5.34167	6.2	4.33333	4.5	6.33333	4.375	4.5	4.25	6.33333	5.80556	5.75	5.66667	6	5.45	4.8	5.66667	5.66667	5.66667	4.66667	6	6	6	6	7	5	4	4	4	6	5	3	7	6	6	4	3	5	6	4	4	4	5	7	7	6	6	6	6
677	61	3.92083	3.6	3.66667	3.75	4.66667	4.125	3.25	5	4.5	5.72222	5.5	5.66667	6	4.05	4.2	4	4	4	5	3	4	3	4	4	3	3	5	3	3	5	4	5	5	4	4	3	3	3	7	2	4	7	4	5	4	5	3	6
678	61	2.95	2.8	2	3	4	6.625	7	6.25	4	4.61111	4.5	4.33333	5	5.95	6.8	6	5.33333	5.66667	5	4	1	2	4	3	2	2	2	4	1	4	3	6	3	3	7	7	7	7	6	6	7	6	4	3	4	4	4	5
679	61	3.92083	3.6	3.66667	3.75	4.66667	4.125	4.25	4	4.5	4.66667	5	4.33333	4.66667	3.7	3.8	2.66667	4	4.33333	4	2	5	3	3	5	3	3	5	3	3	4	5	4	5	5	3	5	5	4	6	7	1	2	5	5	5	4	4	4
680	61	6.17083	5.6	6.66667	5.75	6.66667	7	7	7	6.83333	6.91667	6.75	7	7	5.93333	5.4	5.66667	6.33333	6.33333	7	5	5	6	6	6	7	6	7	6	6	6	5	7	6	7	7	7	7	7	7	7	7	7	7	7	7	6	7	7
681	61	3.64167	2.4	5.33333	3.5	3.33333	5.625	6.5	4.75	4	6.22222	6	6	6.66667	6.31667	5.6	6	6.66667	7	5.66667	3	1	3	3	2	5	6	5	3	4	4	3	3	4	3	7	7	5	7	7	2	7	3	4	5	3	5	3	4
682	61	5.59167	6.2	5.33333	4.5	6.33333	4.875	4.5	5.25	4	5.02778	4.75	5	5.33333	4.36667	3.8	4.66667	4.33333	4.66667	5.33333	7	7	7	6	4	5	6	5	5	3	5	5	5	7	7	4	4	5	5	6	5	5	5	4	5	4	3	3	5
683	61	5.67083	4.6	5.66667	5.75	6.66667	7	7	7	7	6.91667	6.75	7	7	6.83333	7	7	6.33333	7	6.66667	5	4	4	5	5	6	5	6	5	6	7	5	7	7	6	7	7	7	7	7	7	7	7	7	7	7	7	7	7
684	62	3.42083	2.6	3.66667	2.75	4.66667	5	4.5	5.5	3.66667	2.16667	2.5	1.66667	2.33333	4.05	4.2	4.66667	3.33333	4	2	4	1	3	2	3	4	4	3	2	3	3	3	5	4	5	5	1	6	6	6	6	5	5	5	4	5	2	2	4
685	62	5.03333	3.8	5.66667	4	6.66667	6.75	6.75	6.75	4	5.05556	4.5	6.66667	4	5.15	5.6	5.66667	5	4.33333	3.33333	3	5	4	4	3	6	5	6	4	5	3	4	6	7	7	7	7	7	6	7	7	6	7	4	4	4	4	4	4
686	62	3.275	2.6	3.33333	3.5	3.66667	4.5	4.5	4.5	4.5	5.55556	6	5.66667	5	4.05	4.2	3.66667	3.66667	4.66667	3.33333	1	3	4	4	1	3	3	4	3	3	3	5	4	4	3	6	4	5	3	4	4	5	5	6	4	3	4	6	4
687	62	4.5	4	4	5	5	5.5	6	5	5.83333	6.69444	6.75	7	6.33333	6.21667	6.2	6.66667	6.66667	5.33333	2.66667	3	5	4	3	5	4	4	4	4	6	5	5	6	4	5	7	7	4	6	6	5	4	5	6	4	7	7	6	5
688	62	4.25	3	5	5	4	4.75	5.75	3.75	4.33333	6.27778	6.5	6	6.33333	4.65	4.6	4.66667	4.66667	4.66667	3.33333	2	1	4	3	5	5	6	4	5	4	6	5	4	3	5	5	6	6	6	6	3	3	3	4	4	4	5	4	5
689	62	2.67083	1.6	2.66667	1.75	4.66667	5.625	6.5	4.75	1.66667	4.66667	4	5	5	5.36667	5.8	5.66667	5.33333	4.66667	3	2	2	2	1	1	2	2	4	2	1	3	1	4	5	5	6	7	7	6	3	7	5	4	1	2	1	2	2	2
690	62	3.975	4.4	3.33333	4.5	3.66667	5.125	4.25	6	5.83333	5.11111	4	4.66667	6.66667	5.3	5.2	4.66667	5.33333	6	1.66667	4	5	5	3	5	3	4	3	5	4	4	5	3	5	3	3	6	3	5	7	5	6	6	6	6	6	5	6	6
691	62	3.95	4.8	3	4	4	5.125	4.25	6	5.66667	5.91667	5.75	6.33333	5.66667	5.65	5.6	5.66667	5	6.33333	3.33333	6	4	6	4	4	3	3	3	4	5	3	4	4	3	5	4	4	4	5	5	7	6	6	6	7	5	5	7	4
692	62	5.17083	5.6	4.66667	4.75	5.66667	4.125	3.75	4.5	6	5.41667	5.25	5.33333	5.66667	4.93333	4.4	5.33333	4.33333	5.66667	1	5	5	5	6	7	5	4	5	6	4	4	5	5	7	5	4	4	3	4	6	5	1	6	7	3	7	7	5	7
693	62	3.975	4.4	3.33333	5.5	2.66667	3.125	3.25	3	5.83333	4.94444	5.5	5	4.33333	4.18333	4.4	4	3.66667	4.66667	3.33333	5	4	4	4	5	3	4	3	5	6	6	5	3	3	2	3	3	4	3	3	3	3	3	5	6	7	6	5	6
694	63	5.14167	4.4	5.33333	4.5	6.33333	4.625	4.25	5	5	5.22222	5	4.66667	6	5.55	5.2	6.33333	5.66667	5	4.66667	4	4	4	6	4	7	5	4	4	4	5	5	6	6	7	4	6	3	4	6	5	4	5	3	5	5	6	6	5
695	63	5.14583	6	6	4.25	4.33333	3	4	2	6	3.88889	4	4	3.66667	3.96667	4.2	3	4.66667	4	4.33333	6	7	6	6	5	5	7	6	4	5	5	3	6	4	3	5	3	3	5	4	1	2	1	7	5	6	6	5	7
696	63	5.5	4	5	7	6	7	7	7	6.83333	6.80556	6.75	7	6.66667	6.51667	5.4	7	6.66667	7	4.66667	3	4	4	5	4	5	5	5	7	7	7	7	7	6	5	7	7	7	7	7	7	7	7	7	6	7	7	7	7
697	63	5.72917	5	5.33333	6.25	6.33333	6.875	6.75	7	5.16667	6.11111	6	6	6.33333	6.18333	6.4	5.66667	6.33333	6.33333	4	5	5	5	5	5	6	5	5	6	6	6	7	6	7	6	7	6	7	7	7	7	7	7	5	5	5	4	6	6
698	63	4.67083	4.6	3.66667	4.75	5.66667	5.5	6	5	4.16667	6.02778	5.75	6.33333	6	6.86667	6.8	6.66667	7	7	6	4	4	5	5	5	4	4	3	5	5	4	5	6	5	6	6	7	6	5	6	4	5	5	4	4	4	5	4	4
699	63	6.34167	6.2	6.33333	6.5	6.33333	5.75	4.75	6.75	5.5	6.66667	7	6.66667	6.33333	6.1	6.4	5.33333	6.33333	6.33333	4	7	7	6	6	5	6	7	6	7	7	6	6	5	7	7	7	4	3	5	7	7	7	6	6	5	5	6	5	6
700	63	6.53333	6.8	7	7	5.33333	6	6.5	5.5	7	6.69444	6.75	7	6.33333	6.13333	6.2	6	6	6.33333	6.33333	7	6	7	7	7	7	7	7	7	7	7	7	4	7	5	7	6	7	6	7	5	6	4	7	7	7	7	7	7
701	63	6.81667	6.6	7	7	6.66667	6.125	7	5.25	6.66667	6.69444	6.75	6.66667	6.66667	6.25	6	6.66667	6.33333	6	6.33333	6	6	7	7	7	7	7	7	7	7	7	7	7	6	7	7	7	7	7	5	4	7	5	7	7	7	6	7	6
702	63	5.25	5	4	6	6	4.125	3.75	4.5	5.16667	5.02778	4.75	5	5.33333	6.1	6.4	6.33333	6	5.66667	7	6	5	5	4	5	5	3	4	6	6	6	6	5	6	7	4	5	2	4	5	4	4	5	5	5	4	6	6	5
703	63	4.7	5.8	4	4	5	4.375	4	4.75	4.33333	5.38889	5.5	4.66667	6	5.43333	5.4	6	4	6.33333	2	7	7	4	6	5	4	4	4	3	6	3	4	5	5	5	3	4	5	4	5	5	4	5	5	5	5	3	5	3
704	63	5.67083	5.6	4.66667	5.75	6.66667	4.875	3.5	6.25	5	6.88889	7	6.66667	7	5.88333	6.2	5.66667	5.66667	6	5.33333	6	6	4	6	6	5	4	5	6	5	5	7	6	7	7	4	4	3	3	7	6	6	6	3	4	5	7	7	4
705	63	4.275	3.6	3.33333	6.5	3.66667	6.625	6.5	6.75	4.33333	4.55556	5	4	4.66667	6.83333	7	7	6.33333	7	4.33333	4	3	4	3	4	3	4	3	7	6	6	7	4	3	4	6	7	7	6	7	7	6	7	4	5	5	5	3	4
706	64	4.925	6.2	4.33333	4.5	4.66667	5.375	4	6.75	6.66667	6.27778	6.5	6	6.33333	4.83333	5	4.33333	5.33333	4.66667	5.33333	6	7	7	6	5	5	4	4	5	5	5	3	6	3	5	4	4	4	4	6	7	7	7	5	7	7	7	7	7
707	64	3.67083	4.6	1.66667	3.75	4.66667	1.625	1.5	1.75	5	4	4	3.66667	4.33333	2.51667	2.4	3	2.33333	2.33333	4.33333	6	5	6	3	3	1	2	2	5	3	3	4	5	5	4	1	1	3	1	1	2	3	1	4	5	5	6	5	5
708	64	6.22917	7	5.33333	6.25	6.33333	6.25	6.25	6.25	6.16667	6.36111	5.75	6.66667	6.66667	6.35	6.4	6	6.66667	6.33333	5	7	7	7	7	7	5	5	6	7	6	7	5	6	6	7	6	7	6	6	6	5	7	7	6	7	6	6	6	6
709	64	4.3125	4	5	3.25	5	6.5	6.5	6.5	3.5	4.91667	4.75	5	5	5.83333	6	6.33333	5.33333	5.66667	4.66667	5	4	3	3	5	5	5	5	4	2	4	3	6	4	5	7	7	6	6	6	7	7	6	3	4	3	4	4	3
710	64	4.725	4.4	5.33333	4.5	4.66667	5.375	4	6.75	3.5	6.38889	6.5	6.33333	6.33333	5.98333	5.6	6.33333	6.33333	5.66667	1.33333	3	6	5	6	2	5	5	6	4	6	5	3	6	5	3	3	3	7	3	7	7	6	7	4	3	4	3	4	3
711	64	4.25417	4.6	4.66667	4.75	3	6.375	6.75	6	4.33333	4.22222	5	2.33333	5.33333	4.65	3.6	4.66667	5.66667	4.66667	3.66667	3	4	5	6	5	5	5	4	4	6	4	5	1	5	3	6	7	7	7	6	6	6	6	6	6	4	3	3	4
712	64	4.5625	4	5	4.25	5	6.5	6.5	6.5	4	6.47222	6.75	6.33333	6.33333	5.48333	5.6	6.66667	4	5.66667	6.66667	4	5	4	3	4	5	6	4	5	4	4	4	5	6	4	7	6	6	7	6	6	7	7	5	3	3	4	5	4
713	64	2.7875	4.4	3.33333	1.75	1.66667	5.375	4.5	6.25	4	5.69444	4.75	6.66667	5.66667	4.61667	4.8	5	4.33333	4.33333	5	5	4	4	4	5	3	4	3	2	2	1	2	2	2	1	4	4	5	5	7	7	6	5	4	5	5	3	3	4
714	64	4.25417	4.6	4.66667	4.75	3	6.375	6.75	6	5.33333	4.88889	5	5.33333	4.33333	5.83333	6	6	5.66667	5.66667	4	4	3	5	6	5	4	6	4	4	5	6	4	3	3	3	6	7	7	7	6	6	6	6	2	4	6	7	7	6
715	64	6.47917	7	6.33333	6.25	6.33333	5.75	6.25	5.25	5.83333	5.97222	6.25	5.33333	6.33333	4.98333	4.6	5.66667	5	4.66667	4.33333	7	7	7	7	7	6	7	6	6	6	7	6	7	5	7	7	7	5	6	6	4	6	5	7	6	5	6	5	6
716	65	6.125	7	6.33333	5.5	5.66667	7	7	7	5.33333	6.58333	6.75	6.66667	6.33333	4.9	5.6	4.33333	4.66667	5	1.66667	7	7	7	7	7	6	6	7	5	4	6	7	6	5	6	7	7	7	7	7	7	7	7	4	6	5	6	5	6
717	65	3.67083	3.6	3.66667	3.75	3.66667	6.5	6.5	6.5	4.5	6.80556	6.75	6.66667	7	5.85	5.4	6.33333	6	5.66667	4	4	3	3	4	4	5	3	3	4	3	4	4	4	3	4	6	7	7	6	6	7	7	6	5	3	4	5	6	4
718	65	6.29167	6	6.33333	6.5	6.33333	7	7	7	5.5	6.61111	6.5	7	6.33333	6	6	6	6.66667	5.33333	2	7	5	6	6	6	7	6	6	5	7	7	7	7	5	7	7	7	7	7	7	7	7	7	3	6	6	6	6	6
719	65	5.02917	6.2	4.33333	4.25	5.33333	4	5	3	3.83333	4.16667	3.5	4.33333	4.66667	2.73333	2.6	2.66667	3	2.66667	3	5	6	7	7	6	4	5	4	4	4	4	5	5	6	5	5	7	4	4	1	3	1	7	3	3	4	5	4	4
720	65	5.17083	5.6	4.66667	4.75	5.66667	6.5	6	7	5.5	5.88889	6	5.33333	6.33333	4.38333	4.2	4	4.66667	4.66667	2	5	5	6	5	7	4	5	5	4	4	5	6	6	6	5	5	7	6	6	7	7	7	7	5	6	4	6	6	6
721	65	4.59167	5.2	5.33333	2.5	5.33333	4.75	5.75	3.75	4	4.88889	5	5.33333	4.33333	3.16667	3	4	3.33333	2.33333	2.33333	7	4	6	5	4	5	5	6	4	2	2	2	7	4	5	5	6	6	6	3	4	4	4	4	4	4	4	4	4
722	65	4.44583	4.2	5	4.25	4.33333	6.5	6	7	3.66667	6.69444	6.75	6.33333	7	5.66667	6	6	4.33333	6.33333	1.66667	3	3	5	5	5	5	5	5	4	4	4	5	5	4	4	7	6	6	5	7	7	7	7	3	3	3	3	5	5
723	65	4.69583	4.2	6	4.25	4.33333	3.875	3.5	4.25	5.33333	6.91667	6.75	7	7	3.36667	3.8	3	3.66667	3	1.33333	4	3	4	5	5	6	6	6	6	3	4	4	4	4	5	5	2	3	4	5	5	5	2	4	6	6	6	4	6
724	65	6.76667	6.4	7	7	6.66667	5.875	6.25	5.5	4.5	6.5	6.5	6.33333	6.66667	5.3	5.2	6	5	5	2.66667	7	7	6	6	6	7	7	7	7	7	7	7	7	7	6	7	5	6	7	7	7	7	1	4	4	4	5	6	4
725	65	5.02917	5.2	4.33333	5.25	5.33333	5.125	4.75	5.5	3.83333	4.30556	4.25	5.66667	3	3.05	3.2	3.66667	2	3.33333	1.33333	3	5	7	7	4	4	5	4	6	5	6	4	6	5	5	5	5	5	4	5	6	6	5	3	4	3	5	3	5
726	66	3.225	3.4	2.33333	4.5	2.66667	6.625	6.5	6.75	3.5	5.30556	5.25	5	5.66667	4.7	4.8	4.66667	4.66667	4.66667	4.33333	4	3	4	3	3	2	2	3	4	5	5	4	3	2	3	6	7	7	6	7	7	7	6	5	3	3	3	4	3
727	66	5.89583	5	7	5.25	6.33333	5.75	6.25	5.25	6.33333	5.91667	5.75	5.66667	6.33333	4.53333	4.8	4.66667	4	4.66667	4.33333	4	4	6	6	5	7	7	7	5	5	6	5	5	7	7	7	6	6	6	5	6	5	5	5	7	7	5	7	7
728	66	5.45	4.8	5	6	6	5.75	6.25	5.25	4.66667	6.05556	6.5	5.33333	6.33333	4.65	4.6	4.33333	4.66667	5	5	4	5	5	5	5	5	5	5	5	7	6	6	6	7	5	7	4	7	7	6	5	6	4	5	5	4	5	4	5
729	66	4.0625	4	5	2.25	5	5	6	4	5	6.69444	6.75	6.33333	7	3.45	3.8	3.33333	4	2.66667	4	3	5	4	3	5	5	5	5	3	2	2	2	5	5	5	6	6	7	5	4	5	1	6	6	5	6	5	4	4
730	66	4.34167	5.2	5.33333	2.5	4.33333	4.625	4.25	5	3.5	5.5	5.5	5.66667	5.33333	4.1	3.4	4.33333	4.33333	4.33333	5.33333	4	6	6	5	5	5	6	5	3	2	3	2	4	4	5	4	5	3	5	5	4	6	5	5	4	4	4	2	2
731	66	2.08333	2	1.66667	3	1.66667	3.375	2.5	4.25	2.83333	1.61111	1.5	2	1.33333	3.03333	2.8	2.66667	3.66667	3	6.66667	2	3	1	2	2	2	2	1	3	3	2	4	1	2	2	3	2	2	3	4	4	4	5	2	3	3	3	2	4
732	66	3.55417	1.8	4.66667	4.75	3	3.125	1.75	4.5	4.83333	2.16667	1.5	3.66667	1.33333	3.05	3.2	2.66667	3	3.33333	4.33333	1	1	3	3	1	3	6	5	4	6	4	5	3	3	3	1	1	3	2	5	5	4	4	3	5	4	5	6	6
733	66	4	4	3	4	5	4.25	4.25	4.25	2.83333	3.44444	4	2.33333	4	3.41667	3	4	3	3.66667	4.33333	4	4	3	4	5	3	3	3	5	4	3	4	4	6	5	4	5	4	4	4	3	5	5	3	4	3	2	3	2
734	66	3.55417	1.8	4.66667	4.75	3	5.5	5	6	3.83333	4.91667	4.75	4.66667	5.33333	3.2	2.8	4	3.33333	2.66667	4	1	1	3	3	1	4	5	5	4	4	5	6	4	2	3	6	5	4	5	7	5	6	6	5	4	3	4	3	4
735	66	5.92083	4.6	5.66667	6.75	6.66667	4.5	5	4	5.5	6.91667	6.75	7	7	4.31667	4.6	4	4.33333	4.33333	6.33333	4	6	4	5	4	6	6	5	6	7	7	7	6	7	7	5	5	5	5	4	3	4	5	5	7	6	5	5	5
736	66	3.725	4.4	3.33333	4.5	2.66667	4.75	5.75	3.75	4.33333	5.88889	7	6.33333	4.33333	4.16667	4	4.33333	4.33333	4	6.66667	5	4	3	5	5	3	4	3	5	4	4	5	3	3	2	5	6	6	6	3	2	3	7	5	4	5	4	4	4
737	66	2.45	2.8	2	2	3	3.625	2.75	4.5	2.5	1.66667	2	1.33333	1.66667	3.05	3.2	3	3.33333	2.66667	7	3	2	3	3	3	1	2	3	3	2	1	2	3	2	4	3	2	3	3	3	7	4	4	3	4	2	1	3	2
738	67	4.72083	2.8	5.66667	4.75	5.66667	5.75	5.75	5.75	4.83333	6.88889	7	7	6.66667	5.3	5.2	6	5	5	3.33333	4	4	2	2	2	5	6	6	6	5	4	4	5	7	5	7	5	5	6	7	7	7	2	4	4	5	4	6	6
739	67	5.42083	4.6	4.66667	5.75	6.66667	5.625	5.75	5.5	5	6.75	6.25	7	7	5.16667	5	5.66667	4.66667	5.33333	1.33333	3	5	5	5	5	4	5	5	6	6	6	5	7	6	7	6	6	6	5	6	6	5	5	6	4	6	4	4	6
740	67	4.59167	4.2	5.33333	3.5	5.33333	6.25	5.75	6.75	4	5.69444	5.75	5.66667	5.66667	5	5	5.33333	4	5.66667	2.33333	3	3	5	6	4	7	5	4	4	3	4	3	6	5	5	5	6	6	6	7	7	7	6	4	4	4	4	4	4
741	67	2.78333	3.8	3.66667	2	1.66667	6.5	6	7	4	5.5	5.5	5	6	6.08333	6	7	5	6.33333	3.66667	4	3	4	4	4	3	3	5	1	2	2	3	2	2	1	7	5	5	7	7	7	7	7	5	5	5	3	3	3
742	67	4	2	5	5	4	4.375	3.5	5.25	3.33333	4.66667	4	4.66667	5.33333	3.5	4	3.66667	3	3.33333	1.66667	2	3	1	1	3	5	4	6	6	6	5	3	4	3	5	4	2	6	2	5	6	5	5	3	3	5	3	3	3
743	67	3.80417	2.8	4.66667	4.75	3	5.75	5.75	5.75	4.5	5.27778	5.5	5.66667	4.66667	4.56667	4.6	5	4.33333	4.33333	3.66667	2	3	3	3	3	4	4	6	5	4	6	4	3	3	3	6	5	6	6	5	6	7	5	5	4	4	5	4	5
744	67	5.45	4.8	5	6	6	5.375	4.5	6.25	4.66667	4.91667	4.75	5.33333	4.66667	4.2	3.8	4.33333	4.33333	4.33333	1.66667	6	4	4	5	5	4	5	6	6	6	6	6	6	7	5	5	5	3	5	6	7	6	6	4	5	6	3	5	5
745	67	5.17083	5.6	4.66667	4.75	5.66667	4.375	4.5	4.25	5	6.11111	6	5.66667	6.66667	4.11667	3.8	4.66667	4.33333	3.66667	1.33333	5	5	5	6	7	5	3	6	4	5	5	5	5	7	5	5	5	3	5	6	4	1	6	5	6	5	3	5	6
746	67	6.22917	6	6.33333	6.25	6.33333	3.75	4.25	3.25	4	6.22222	6	6	6.66667	3.88333	3.2	3.66667	4	4.66667	2.66667	6	5	6	6	7	6	6	7	6	7	7	5	7	6	6	5	1	4	7	3	3	4	3	4	4	4	4	4	4
747	67	4.5625	5	5	3.25	5	3.875	3.5	4.25	5	6.33333	6	7	6	4.91667	5	4.66667	5.33333	4.66667	3.33333	6	5	5	6	3	6	4	5	3	3	4	3	5	4	6	4	3	3	4	5	4	4	4	4	4	4	6	6	6
748	67	3.1125	2.2	4	2.25	4	6.625	6.5	6.75	4.16667	5.77778	6	5.66667	5.66667	5.21667	5.2	4.33333	7	4.33333	3.33333	3	2	2	2	2	5	3	4	2	2	3	2	4	4	4	6	6	7	7	7	7	7	6	5	5	5	3	3	4
749	67	6.22917	6	6.33333	6.25	6.33333	4.375	4	4.75	4	5.55556	5	6	5.66667	3.86667	3.8	3.33333	4.33333	4	2.33333	5	6	7	7	5	6	6	7	7	6	7	5	6	6	7	4	4	4	4	6	4	5	4	4	4	4	4	4	4
750	68	5.67083	6.6	4.66667	5.75	5.66667	4.5	5.5	3.5	6	5.97222	6.25	5.33333	6.33333	6.75	7	6.33333	6.66667	7	5.66667	7	6	6	7	7	5	4	5	6	5	7	5	5	6	6	5	6	6	5	2	4	2	6	5	5	6	7	7	6
751	68	5.97917	6	5.33333	6.25	6.33333	6.375	6.75	6	4.66667	5.75	5.25	6.33333	5.66667	6.25	6	6.33333	6	6.66667	4	7	6	5	6	6	5	6	5	6	6	6	7	5	7	7	7	6	7	7	6	6	6	6	2	3	6	6	5	6
752	68	6.70417	6.4	7	6.75	6.66667	6.5	6.5	6.5	6.5	6.91667	6.75	7	7	6.31667	6.6	6.66667	6	6	6.66667	6	6	7	7	6	7	7	7	7	7	7	6	6	7	7	7	7	6	6	6	6	7	7	7	6	6	7	6	7
753	68	6.50833	6.2	6.66667	6.5	6.66667	6	6.5	5.5	6	6.30556	6.25	6.33333	6.33333	6.21667	6.2	6	6	6.66667	4	6	7	6	5	7	6	7	7	7	6	6	7	7	7	6	5	7	7	7	7	5	5	5	7	6	6	5	6	6
754	68	5.87083	5.4	5.66667	5.75	6.66667	7	7	7	4.33333	6.66667	7	6.33333	6.66667	6.43333	6.4	6.33333	6.66667	6.33333	4	6	4	6	5	6	6	6	5	5	6	6	6	6	7	7	7	7	7	7	7	7	7	7	4	4	4	5	5	4
755	68	4.44583	4.2	6	3.25	4.33333	4.625	4.75	4.5	3.66667	4.83333	4.5	5.33333	4.66667	6.56667	6.6	7	6	6.66667	3.66667	4	5	5	3	4	6	6	6	4	3	3	3	5	4	4	5	5	5	4	4	4	5	5	5	3	3	5	4	2
756	68	5.3125	5	6	4.25	6	4.375	4	4.75	5.33333	5.30556	5.25	5.33333	5.33333	6.56667	6.6	7	6.66667	6	7	6	6	5	4	4	7	6	5	3	4	5	5	5	7	6	5	3	3	5	5	5	5	4	6	6	5	6	4	5
757	68	5.52917	6.2	4.33333	6.25	5.33333	4.25	4.25	4.25	5.83333	5.58333	5.75	5.33333	5.66667	6.61667	6.8	6.66667	6.33333	6.66667	6.33333	5	7	6	6	7	5	4	4	6	6	6	7	6	4	6	5	4	2	6	6	3	4	4	3	7	7	7	7	4
758	68	4.89167	5.4	6.33333	4.5	3.33333	6.625	7	6.25	4.66667	6.33333	6	6.66667	6.33333	6.26667	6.4	6.33333	6	6.33333	3.33333	6	6	5	6	4	7	7	5	6	3	5	4	3	3	4	7	7	7	7	6	7	6	6	3	6	4	3	6	6
759	68	6.00833	6.2	5.66667	6.5	5.66667	4.75	4.75	4.75	5.66667	6.19444	6.25	6.66667	5.66667	5.91667	6	5.33333	6	6.33333	7	6	6	5	7	7	5	6	6	6	7	6	7	5	7	5	5	5	4	5	6	4	4	5	6	6	6	4	6	6
760	69	4.39583	5	4	4.25	4.33333	5.625	6.5	4.75	6.5	7	7	7	7	5.91667	6	5.66667	6.66667	5.33333	6	6	6	4	5	4	5	3	4	3	5	4	5	5	4	4	7	6	6	7	4	5	7	3	7	6	7	7	5	7
761	69	3.975	4.4	3.33333	4.5	3.66667	4.125	4.25	4	4.83333	6	6	6	6	6.06667	6.6	6	5.66667	6	6.33333	4	5	4	4	5	4	3	3	4	4	5	5	3	5	3	3	7	4	3	4	4	4	4	3	6	5	5	5	5
762	69	4.27917	3.2	4.33333	5.25	4.33333	5.125	3.75	6.5	5.33333	5	5	5.66667	4.33333	6.15	6.6	7	5.33333	5.66667	4.33333	4	3	3	3	3	4	4	5	5	6	4	6	4	4	5	3	7	3	2	5	7	7	7	6	6	4	5	7	4
763	69	4.45	4.8	4	4	5	4.5	5.5	3.5	3.66667	4.72222	4.5	4.66667	5	4.66667	5	4.66667	4.66667	4.33333	5.66667	5	5	6	4	4	3	4	5	3	5	4	4	4	5	6	6	6	4	6	6	6	1	1	4	3	5	3	4	3
764	69	3.725	4.4	3.33333	4.5	2.66667	5.875	6.75	5	4.33333	4.61111	4.5	4	5.33333	6.43333	6.4	6.66667	7	5.66667	4	5	5	3	4	5	4	3	3	4	5	5	4	2	2	4	7	6	7	7	5	5	5	5	3	3	6	4	5	5
765	69	4.84167	5.2	5.33333	3.5	5.33333	5.75	5.25	6.25	6.5	5.38889	5.5	5	5.66667	6.6	6.4	6	7	7	5	6	5	4	5	6	5	6	5	4	4	3	3	5	6	5	4	6	6	5	7	7	5	6	7	7	7	6	6	6
766	69	4.3125	4	5	3.25	5	6.5	6.5	6.5	3.5	5	4	6.33333	4.66667	6.66667	7	7	5.66667	7	5	4	4	3	5	4	5	5	5	3	3	3	4	5	4	6	7	6	6	7	7	7	7	5	3	3	4	3	3	5
767	69	2.75	3	2	4	2	6.5	6.5	6.5	4	5.55556	5	6	5.66667	6.75	7	7	6	7	5	1	3	2	5	4	2	2	2	3	5	5	3	3	2	1	7	7	6	6	7	6	6	7	4	4	3	3	5	5
768	69	6.45	6.8	5	7	7	4	4.5	3.5	5.83333	4.86111	5.25	4.33333	5	5.48333	5.6	6	5.33333	5	6.33333	7	7	7	7	6	5	5	5	7	7	7	7	7	7	7	5	5	4	4	5	3	3	3	4	6	6	6	6	7
769	69	4.25	4	4	5	4	6.5	7	6	6.16667	6.27778	6.5	6	6.33333	6.03333	5.8	6	6.33333	6	7	4	5	3	5	3	3	5	4	5	5	5	5	4	5	3	7	7	7	7	6	6	6	6	7	6	6	6	6	6
770	69	6.50833	6.2	6.66667	6.5	6.66667	7	7	7	5.83333	6.80556	6.75	7	6.66667	6.21667	6.2	7	5	6.66667	6.33333	5	7	6	6	7	7	7	6	7	7	6	6	6	7	7	7	7	7	7	7	7	7	7	7	5	5	6	6	6
771	69	5.55833	5.4	4.66667	6.5	5.66667	3.5	3.5	3.5	6.83333	4.69444	4.75	4.66667	4.66667	5.11667	4.8	5	5.33333	5.33333	6.66667	6	5	5	6	5	4	5	5	6	6	7	7	6	5	6	5	4	1	4	4	2	3	5	7	7	6	7	7	7
772	70	5.34167	6.2	4.33333	4.5	6.33333	6.25	6.25	6.25	3.33333	6.30556	6.25	6.66667	6	5.06667	4.6	4.66667	5.33333	5.66667	3.33333	5	7	7	5	7	3	4	6	5	5	3	5	7	7	5	6	7	6	6	6	5	7	7	3	4	4	2	3	4
773	70	5.02917	4.2	4.33333	6.25	5.33333	5.375	5.25	5.5	4	5.94444	6.5	6.33333	5	4.51667	4.4	4	4.66667	5	2.33333	6	3	4	3	5	5	3	5	6	7	6	6	6	5	5	5	4	6	6	6	6	5	5	5	4	5	4	3	3
774	70	5.2	6.8	5	5	4	6.5	7	6	4.16667	6.16667	6.5	5.33333	6.66667	5.08333	5	5.33333	4	6	3	7	7	7	7	6	5	5	5	5	5	5	5	4	5	3	7	7	7	7	6	6	5	7	4	4	4	4	4	5
775	70	6.62083	6.4	6.66667	6.75	6.66667	7	7	7	6.33333	6.88889	7	7	6.66667	5.81667	5.6	6.33333	5	6.33333	1.66667	6	6	7	7	6	6	7	7	7	6	7	7	7	6	7	7	7	7	7	7	7	7	7	5	7	7	5	7	7
776	70	5.02917	5.2	4.33333	5.25	5.33333	6.5	6	7	3	5.30556	5.25	5	5.66667	4.66667	5	4.66667	5	4	3	5	5	6	4	6	5	3	5	5	4	6	6	6	4	6	6	6	6	6	7	7	7	7	2	4	3	4	3	2
777	70	5.225	4.4	6.33333	5.5	4.66667	5.875	6.75	5	5.16667	6.16667	6.5	6	6	3.75	4	3.66667	3.33333	4	2.66667	5	4	5	4	4	7	7	5	6	6	6	4	3	6	5	6	7	7	7	5	5	5	5	5	5	5	5	5	6
778	70	6.62083	6.4	6.66667	6.75	6.66667	7	7	7	6.33333	6.88889	7	7	6.66667	5.85	5.4	6.33333	6	5.66667	1	6	7	7	7	5	7	6	7	7	6	7	7	7	6	7	7	7	7	7	7	7	7	7	7	5	5	7	7	7
779	70	6.50833	6.2	6.66667	6.5	6.66667	4.875	4.5	5.25	6	6.55556	7	6.66667	6	4.51667	4.4	4.33333	5	4.33333	1.33333	4	7	6	7	7	7	7	6	7	7	6	6	6	7	7	3	4	5	6	5	5	6	5	6	4	7	6	7	6
780	70	4.5	4	4	6	4	5.625	5.5	5.75	5.83333	6.77778	7	6.66667	6.66667	3.91667	4	4.33333	3.66667	3.66667	4	4	5	3	4	4	3	4	5	6	6	7	5	4	4	4	7	3	6	6	6	7	5	5	6	6	5	5	7	6
781	70	5.34167	6.2	4.33333	4.5	6.33333	6.25	5.75	6.75	3.33333	6.27778	6.5	6.33333	6	4	4	3.66667	4	4.33333	2	6	7	5	7	6	6	4	3	3	4	5	6	6	7	6	7	6	5	5	7	7	7	6	3	3	4	3	3	4
782	70	5.59167	6.2	5.33333	4.5	6.33333	5.375	5.25	5.5	4	6.36111	6.75	6.33333	6	4.68333	4.4	5.33333	4.66667	4.33333	2.66667	6	6	7	6	6	6	4	6	4	4	4	6	7	7	5	6	5	5	5	6	6	5	5	5	4	4	5	3	3
783	71	4.92083	4.6	4.66667	4.75	5.66667	4.625	4.25	5	4.66667	4.94444	4.5	4.33333	6	6.13333	6.2	6	6.66667	5.66667	6.33333	3	5	5	4	6	5	4	5	6	4	4	5	5	7	5	4	3	7	3	5	5	5	5	4	5	5	4	5	5
784	71	3.7	3.8	3	4	4	4.5	4.5	4.5	4.16667	3.47222	3.75	3.33333	3.33333	6.73333	6.6	7	6.66667	6.66667	4.33333	4	3	4	4	4	4	2	3	5	4	4	3	4	3	5	5	4	4	5	5	5	4	4	4	4	3	7	3	4
785	71	6.9	6.6	7	7	7	5.875	6.25	5.5	6.66667	6.47222	6.75	6	6.66667	6.48333	6.6	6.66667	6.66667	6	5.33333	7	6	6	7	7	7	7	7	7	7	7	7	7	7	7	5	7	6	7	7	7	7	1	7	7	6	7	6	7
786	71	6.22917	6	6.33333	6.25	6.33333	4	4	4	5.16667	5.58333	5.75	4.66667	6.33333	6.01667	6.4	6.33333	4.66667	6.66667	6.33333	6	5	7	6	6	6	6	7	6	6	6	7	6	6	7	5	4	3	4	4	4	4	4	5	6	5	6	5	4
787	71	6.9	6.6	7	7	7	6.375	6.25	6.5	6.66667	6.80556	6.75	6.66667	7	6.53333	6.8	7	5.66667	6.66667	6.66667	7	6	6	7	7	7	7	7	7	7	7	7	7	7	7	6	6	6	7	7	6	7	6	7	7	7	6	7	6
788	71	6.2	5.8	6	6	7	6.5	6	7	5	6.08333	6.25	5.66667	6.33333	6.48333	6.6	6.66667	6.33333	6.33333	6.66667	5	6	6	7	5	6	6	6	6	6	6	6	7	7	7	6	6	7	5	7	7	7	7	6	5	5	5	4	5
789	71	5.17083	4.6	4.66667	4.75	6.66667	4.125	3.25	5	7	5.88889	6	5	6.66667	6.13333	6.2	6	6.66667	5.66667	5	3	4	5	5	6	4	5	5	5	4	3	7	6	7	7	3	1	6	3	4	7	5	4	7	7	7	7	7	7
790	71	6.2	5.8	6	6	7	6.5	6	7	6	6.47222	6.75	6.66667	6	6.5	7	6	6.33333	6.66667	6.66667	5	6	7	5	6	6	6	6	5	7	7	5	7	7	7	5	7	6	6	7	7	7	7	6	7	6	6	6	5
791	71	6.22917	6	6.33333	6.25	6.33333	4	4	4	6.16667	6.02778	5.75	6.33333	6	6.13333	6.2	6	6	6.33333	6.33333	6	6	6	6	6	6	7	6	6	5	7	7	6	7	6	5	1	4	6	4	5	1	6	6	5	5	7	7	7
792	71	3.55417	1.8	4.66667	4.75	3	3.125	1.75	4.5	4.83333	5.08333	5.25	5.33333	4.66667	6.66667	7	7	6	6.66667	4.66667	1	2	3	2	1	5	4	5	5	4	5	5	4	3	2	1	1	3	2	4	5	5	4	3	6	4	6	6	4
793	71	5.27917	6.2	4.33333	6.25	4.33333	3.375	3.5	3.25	6.16667	6.11111	6	6	6.33333	6.11667	5.8	6.66667	6	6	6	6	6	7	7	5	4	5	4	6	6	7	6	6	3	4	4	4	2	4	2	1	6	4	7	6	6	6	5	7
794	71	3.95	4.8	3	4	4	5	5.5	4.5	4.66667	4.38889	4.5	3.66667	5	6.08333	6	6.33333	5	7	4.33333	4	4	5	6	5	3	3	3	4	4	3	5	5	3	4	4	6	6	6	7	4	2	5	6	6	6	3	3	4
795	72	3.475	4.4	2.33333	4.5	2.66667	5.125	4.25	6	4.66667	2.58333	3.75	1.33333	2.66667	2.95	2.8	4	2.66667	2.33333	4.33333	4	4	4	5	5	3	2	2	5	5	3	5	2	3	3	5	4	3	5	6	6	6	6	4	3	4	4	6	7
796	72	4.25417	4.6	4.66667	4.75	3	5.25	4.75	5.75	4.33333	1.33333	2	1	1	2.93333	2.4	4.33333	2.66667	2.33333	4	5	5	5	4	4	4	5	5	5	5	5	4	2	3	4	5	6	3	5	6	5	5	7	4	5	3	5	4	5
797	72	3.75	4	3	4	4	4.625	3.25	6	3.33333	1.83333	1.5	2.66667	1.33333	2.81667	2.6	2.66667	3	3	6	5	3	3	5	4	3	3	3	4	4	4	4	4	3	5	3	4	1	5	6	6	6	6	4	4	3	3	2	4
798	72	3.47083	2.8	3.66667	3.75	3.66667	5.625	4.25	7	1.66667	2.05556	1.5	2.66667	2	3.03333	2.8	3.66667	3	2.66667	5.66667	2	4	3	3	2	3	5	3	4	3	3	5	3	5	3	4	4	4	5	7	7	7	7	1	2	2	1	2	2
799	72	2.3625	2.2	3	1.25	3	4.125	3.75	4.5	2.33333	2.13889	1.75	3	1.66667	2.85	2.4	3.66667	2.33333	3	6.33333	2	2	2	3	2	3	2	4	1	2	1	1	2	4	3	3	4	5	3	4	6	3	5	3	2	2	2	3	2
800	72	2.25	3	2	2	2	5.75	6.25	5.25	2	1.72222	1.5	2	1.66667	3.01667	2.4	2	3.66667	4	6	2	4	4	4	1	1	2	3	2	2	2	2	2	2	2	6	7	5	7	6	6	7	2	3	2	1	2	2	2
801	72	3.475	3.4	3.33333	4.5	2.66667	5.625	6.5	4.75	4.66667	1.41667	1.25	1.66667	1.33333	2.95	2.8	3	2.66667	3.33333	5.66667	4	3	3	4	3	4	4	2	5	4	4	5	2	3	3	7	6	7	6	5	6	2	6	5	5	3	5	5	5
802	72	2.44583	3.2	3	2.25	1.33333	4.875	4.5	5.25	3.33333	1.30556	1.25	1.66667	1	2.85	2.4	3.66667	2.33333	3	5	3	3	4	3	3	3	3	3	4	1	2	2	1	1	2	4	5	5	4	6	5	5	5	3	4	4	3	4	2
803	72	4.59167	5.2	5.33333	4.5	3.33333	6	6	6	4	1.97222	2.25	1.66667	2	3	3	3.33333	3	2.66667	4	6	6	3	5	6	6	5	5	3	4	5	6	4	3	3	7	6	7	4	6	6	6	6	3	4	5	4	3	5
804	72	3.72083	3.8	3.66667	3.75	3.66667	6.5	6.5	6.5	5.16667	1.38889	1.5	1	1.66667	3.03333	2.8	2.66667	3.66667	3	5.66667	2	5	4	4	4	3	5	3	3	5	4	3	3	3	5	5	7	7	7	7	6	6	7	5	6	4	6	5	5
805	73	3.14167	3.4	3.33333	2.5	3.33333	4.5	5.5	3.5	4.33333	2.33333	3	2	2	3.85	3.4	5	3.33333	3.66667	4.33333	3	4	4	3	3	3	3	4	2	3	3	2	3	4	3	5	7	6	4	5	3	3	3	4	4	5	4	5	4
806	73	4.8125	4	5	4.25	6	4.25	3.75	4.75	6.5	5.41667	5.25	5	6	3.65	3.6	4	3.33333	3.66667	3.33333	5	4	5	3	3	4	6	5	4	5	5	3	5	7	6	5	1	4	5	6	3	4	6	5	7	7	7	6	7
807	73	3.64167	3.4	4.33333	3.5	3.33333	6.25	5.75	6.75	3	5	5	4	6	4.55	4.2	5	4.66667	4.33333	2	4	3	2	3	5	4	5	4	3	3	3	5	3	3	4	5	6	6	6	7	7	6	7	3	3	2	5	2	3
808	73	5	4	4	6	6	5.875	6.75	5	5.83333	5.25	5.75	4.66667	5.33333	5.4	5.6	5	5	6	5	6	2	3	4	5	3	5	4	7	5	7	5	7	5	6	7	7	7	6	6	5	5	4	7	6	7	5	5	5
809	73	2.25	2	2	3	2	6.5	6.5	6.5	3	5.83333	5.5	5.66667	6.33333	5.93333	6.4	5.66667	6.33333	5.33333	4	3	2	1	2	2	2	2	2	3	3	2	4	2	2	2	7	7	6	6	7	6	7	6	4	4	3	2	2	3
810	73	5.64583	6	7	5.25	4.33333	4.375	4.5	4.25	4	5.75	5.25	5.66667	6.33333	4.85	4.4	5.66667	5	4.33333	2.33333	5	6	6	6	7	7	7	7	6	4	5	6	5	3	5	5	6	3	4	4	5	1	7	5	4	3	4	5	3
811	73	3.34167	4.2	4.33333	1.5	3.33333	5.75	6.25	5.25	4.5	6.44444	7	6.33333	6	5.86667	5.8	5.66667	6	6	4	5	3	5	4	4	4	4	5	1	1	1	3	4	3	3	6	7	7	5	5	5	6	5	4	5	3	5	5	5
812	73	5.02917	4.2	4.33333	6.25	5.33333	3.75	5.25	2.25	2.83333	4.22222	4	4	4.66667	3.18333	2.4	3.33333	4	3	3.33333	5	5	5	3	3	4	5	4	5	6	7	7	6	6	4	5	5	6	5	2	2	4	1	4	2	2	4	3	2
813	73	2.89167	1.4	4.33333	2.5	3.33333	5.75	5.75	5.75	4	4.08333	3.25	4.66667	4.33333	3.88333	3.2	4.33333	4	4	4	2	1	1	1	2	5	5	3	3	2	2	3	2	5	3	6	5	6	6	6	6	5	6	4	4	3	4	3	6
814	73	3.8625	3.2	4	4.25	4	6.5	6.5	6.5	3.5	3.55556	4	3.66667	3	3.95	3.8	4	4	4	4	4	4	2	3	3	4	4	4	5	4	3	5	4	4	4	7	6	7	6	7	6	6	7	3	3	4	3	5	3
815	73	5.39583	6	7	4.25	4.33333	6.75	6.75	6.75	5.5	7	7	7	7	6.56667	6.6	7	6	6.66667	6.33333	6	6	6	7	5	7	7	7	3	6	3	5	4	4	5	6	7	7	7	6	7	7	7	4	6	5	7	5	6
816	74	5.87083	5.4	5.66667	5.75	6.66667	3.375	3.5	3.25	4.33333	6.58333	6.75	6.33333	6.66667	5.2	4.8	5.66667	5.33333	5	5.33333	4	5	6	7	5	6	6	5	6	6	6	5	7	7	6	5	2	2	5	1	4	4	4	4	6	4	4	4	4
817	74	5.37083	6.4	4.66667	4.75	5.66667	4	4	4	5.5	6.22222	6	6	6.66667	5.3	5.2	6	5	5	4.66667	7	6	6	6	7	4	5	5	5	5	5	4	6	6	5	4	2	6	4	4	4	3	5	5	7	6	5	5	5
818	74	5.75417	5.6	6.66667	5.75	5	5	5	5	6.16667	6.44444	6	6.66667	6.66667	6.75	6	7	7	7	5	4	6	6	7	5	7	6	7	5	6	5	7	6	4	5	5	6	5	4	5	5	4	6	7	4	7	6	6	7
819	74	6.62083	6.4	6.66667	6.75	6.66667	6.375	6.75	6	6.16667	6.66667	6	7	7	6.1	6.4	6.33333	6.33333	5.33333	5.66667	7	6	6	6	7	7	7	6	6	7	7	7	6	7	7	6	7	7	7	6	7	5	6	6	7	6	5	7	6
820	74	3.52917	4.2	1.33333	4.25	4.33333	6	6	6	4.83333	3.91667	3.75	6	2	6.28333	6.8	6	6	6.33333	5	5	4	4	5	3	1	2	1	5	4	4	4	4	5	4	6	6	6	6	6	6	6	6	5	5	4	6	3	6
821	74	4.59167	5.2	5.33333	2.5	5.33333	6.25	5.75	6.75	7	5.75	5.25	6.33333	5.66667	6.83333	7	7	6.66667	6.66667	4.66667	6	4	5	5	6	4	7	5	3	2	3	2	6	5	5	6	5	6	6	6	7	7	7	7	7	7	7	7	7
822	74	5.925	5.2	6.33333	5.5	6.66667	6.25	6.25	6.25	5.5	5.80556	5.75	5.66667	6	5.85	6.4	5.33333	5.33333	6.33333	5.66667	6	5	5	5	5	6	7	6	5	6	5	6	7	7	6	7	6	6	6	7	6	6	6	5	5	6	5	5	7
823	74	5.14583	5	5	5.25	5.33333	6.625	7	6.25	5	5.58333	5.75	6	5	6.03333	5.8	5.66667	6	6.66667	5.66667	5	6	4	5	5	5	4	6	6	4	6	5	5	6	5	7	7	7	7	7	6	6	6	3	4	6	6	5	6
824	74	4	3	4	5	4	6.125	6.5	5.75	3.83333	6.5	6.5	6.33333	6.66667	6.06667	5.6	6.33333	6	6.33333	6.33333	5	2	4	1	3	4	3	5	5	5	4	6	3	4	5	6	6	7	7	7	6	6	4	4	4	2	4	5	4
825	74	4.55417	3.8	5.66667	5.75	3	6.5	6.5	6.5	3.83333	6.25	6.75	6.33333	5.66667	5.98333	6.6	5.66667	5.66667	6	4.66667	5	4	3	3	4	5	6	6	6	5	6	6	3	2	4	6	7	7	6	6	7	7	6	4	3	4	4	3	5
826	74	4.64583	5	5	4.25	4.33333	6.5	6.5	6.5	5.16667	5.33333	5	5.33333	5.66667	5.83333	6	6.33333	5.66667	5.33333	4.33333	5	6	4	5	5	5	5	5	5	3	5	4	5	4	4	7	6	6	7	6	7	7	6	6	4	4	6	5	6
827	74	4.77917	4.2	4.33333	5.25	5.33333	4.75	5.75	3.75	4.5	5.88889	6	5.66667	6	5.48333	5.6	5.33333	5.33333	5.66667	7	5	5	3	3	5	4	6	3	7	4	6	4	6	5	5	6	5	6	6	4	4	3	4	5	3	6	3	5	5
828	75	2.5	3	2	3	2	6.25	5.75	6.75	3.5	5.80556	5.75	5.66667	6	4.65	4.6	5	4.66667	4.33333	2.33333	3	3	2	3	4	1	2	3	3	3	3	3	2	2	2	7	6	5	5	7	7	7	6	5	4	3	3	3	3
829	75	3.92083	3.6	3.66667	3.75	4.66667	6	6	6	5.5	4.41667	4.25	5.66667	3.33333	3.65	4.6	3.66667	3.33333	3	3	5	3	3	4	3	4	4	3	5	3	4	3	3	5	6	6	6	6	6	6	7	5	6	4	6	6	6	6	5
830	75	6	5	6	7	6	4.25	3.75	4.75	5.66667	6.80556	6.75	7	6.66667	3.95	3.8	4	4	4	3.66667	4	6	6	5	4	6	6	6	7	7	7	7	5	7	6	5	3	2	5	5	4	4	6	7	6	4	6	5	6
831	75	4.77917	4.2	4.33333	5.25	5.33333	3.5	4	3	3.5	2.25	1.75	2.66667	2.33333	3.35	3.4	3.33333	2.66667	4	2.66667	6	4	4	4	3	4	4	5	4	6	4	7	6	4	6	3	4	5	4	1	1	4	6	3	4	3	4	4	3
832	75	5.77917	6.2	4.33333	6.25	6.33333	7	7	7	4.33333	5.69444	5.75	6.66667	4.66667	5.96667	6.2	6	5.33333	6.33333	1.66667	4	6	7	7	7	4	5	4	6	6	7	6	6	7	6	7	7	7	7	7	7	7	7	5	4	5	3	5	4
833	75	5.42083	4.6	5.66667	4.75	6.66667	5.875	6.25	5.5	6.5	6.80556	6.75	7	6.66667	4.9	4.6	5	5	5	3	4	4	5	6	4	6	6	5	4	5	5	5	7	7	6	6	7	5	7	7	4	4	7	7	6	7	6	7	6
834	75	5.75417	5.6	5.66667	6.75	5	4	4	4	4.16667	5.75	5.25	5.66667	6.33333	4.35	4.4	3.33333	5.33333	4.33333	2.66667	5	5	7	6	5	5	6	6	7	7	7	6	5	5	5	4	4	3	5	4	5	6	1	5	5	4	4	4	3
835	75	4.27917	4.2	4.33333	4.25	4.33333	6.625	7	6.25	2.33333	6.61111	6.5	6.33333	7	6.03333	6.8	6.33333	5.33333	5.66667	3.66667	3	3	6	5	4	5	4	4	4	4	4	5	5	3	5	7	7	7	7	7	6	6	6	5	1	1	2	1	4
836	75	5.77917	6.2	4.33333	6.25	6.33333	4.375	4	4.75	6.16667	6	6	6	6	4.7	4.8	4.33333	4.33333	5.33333	2.33333	7	5	7	7	5	5	4	4	6	6	6	7	7	7	5	3	6	3	4	5	4	5	5	6	7	6	5	7	6
837	75	4.30417	3.8	4.66667	5.75	3	3	2.75	3.25	3.33333	3.25	2.75	5	2	2.53333	1.8	1.66667	3.33333	3.33333	3.66667	4	5	3	4	3	4	5	5	6	6	4	7	3	3	3	2	1	6	2	3	3	4	3	4	3	3	4	3	3
838	75	5.52917	6.2	4.33333	6.25	5.33333	6.5	6	7	6.83333	6.63889	6.25	7	6.66667	5.98333	6.6	5.66667	6.33333	5.33333	2.33333	7	5	7	7	5	4	5	4	5	7	7	6	5	5	6	6	6	6	6	7	7	7	7	7	7	7	6	7	7
839	76	3.42083	2.6	3.66667	2.75	4.66667	3.625	3.75	3.5	3.66667	2.86111	2.25	3.33333	3	3.28333	2.8	4.33333	2.66667	3.33333	6.33333	2	4	2	3	2	3	5	3	3	1	4	3	5	4	5	3	4	5	3	5	3	3	3	4	3	3	4	3	5
840	76	4.5	4	4	5	5	3.875	3.5	4.25	4.83333	5.19444	5.25	5.33333	5	3.78333	3.8	3.66667	4.33333	3.33333	3.33333	5	4	5	3	3	5	3	4	5	5	4	6	5	5	5	5	2	3	4	4	5	4	4	5	3	4	5	6	6
841	76	4.47083	2.8	4.66667	4.75	5.66667	6.25	5.75	6.75	4.66667	5.5	5.5	5.33333	5.66667	3.71667	4.2	3.33333	3	4.33333	4	3	4	2	2	3	4	5	5	5	6	4	4	5	5	7	6	6	6	5	7	7	7	6	4	4	6	4	6	4
842	76	3.95	4.8	3	4	4	3.75	4.25	3.25	4.66667	2.27778	3.5	2	1.33333	2.18333	2.4	2.33333	2.33333	1.66667	4	4	6	5	4	5	4	2	3	5	3	4	4	5	4	3	5	2	4	6	3	4	3	3	5	4	4	5	5	5
843	76	3.89167	4.4	3.33333	4.5	3.33333	4.875	3.5	6.25	4	5.27778	5.5	4.66667	5.66667	4.05	4.2	3.66667	4	4.33333	6	5	5	6	2	4	4	3	3	5	5	4	4	4	3	3	3	4	3	4	6	7	5	7	5	5	3	4	3	4
844	76	3.94583	4.2	3	4.25	4.33333	6.375	6.25	6.5	3.66667	6.55556	6	7	6.66667	5.31667	5.6	5	5.66667	5	6.33333	4	4	5	5	3	3	3	3	4	5	3	5	4	5	4	6	6	6	7	6	6	7	7	3	5	5	3	3	3
845	76	4.27917	4.2	4.33333	4.25	4.33333	5.75	5.75	5.75	3.83333	5.97222	6.25	6.33333	5.33333	4.66667	5	4.66667	4	5	6.33333	4	4	4	5	4	4	5	4	6	4	3	4	4	5	4	5	7	6	5	2	7	7	7	4	3	4	4	5	3
846	76	4.14583	4	5	3.25	4.33333	4.375	3.5	5.25	6	6.75	6.25	7	7	3.38333	3.2	3	3.33333	4	4	4	4	3	4	5	6	5	4	3	3	3	4	5	4	4	4	4	3	3	5	5	5	6	6	6	6	6	6	6
847	76	2.8	2.2	3	3	3	1.875	1.75	2	4	1.91667	1.75	2.33333	1.66667	3	2	2.33333	4	3.66667	4.66667	4	1	3	1	2	3	3	3	2	5	3	2	3	3	3	2	1	2	2	2	2	2	2	3	4	4	4	5	4
848	76	2.67083	1.6	2.66667	1.75	4.66667	4.25	5.75	2.75	3.83333	2.08333	2.25	2	2	3.21667	3.2	3.33333	3.33333	3	4.66667	3	2	1	1	1	1	4	3	1	2	2	2	5	5	4	7	6	5	5	2	3	3	3	3	4	3	4	4	5
849	77	4.64583	5	5	4.25	4.33333	5.75	5.75	5.75	4.16667	5.08333	5.25	5	5	4.31667	4.6	5	3.66667	4	4.33333	4	3	6	7	5	4	5	6	6	3	3	5	4	4	5	5	6	6	6	6	5	6	6	5	4	3	4	4	5
850	77	5.36667	4.8	6.66667	5	5	3.625	3.25	4	3.33333	3.69444	3.75	3.66667	3.66667	3.86667	3.8	4.33333	3.66667	3.66667	5.66667	3	6	5	5	5	7	7	6	4	5	5	6	5	5	5	3	3	3	4	4	4	4	4	5	3	3	2	3	4
851	77	6.9	6.6	7	7	7	2.75	3.75	1.75	6.66667	6.08333	5.25	6.66667	6.33333	3.23333	3.6	2.66667	3.33333	3.33333	4.33333	7	6	6	7	7	7	7	7	7	7	7	7	7	7	7	6	2	2	5	3	1	2	1	7	6	7	6	7	7
852	77	3.94583	2.2	5	4.25	4.33333	4.125	4.25	4	2.66667	2	2	1.66667	2.33333	3.63333	4.2	4	3.66667	2.66667	4.66667	3	2	2	2	2	4	6	5	5	3	5	4	5	4	4	5	1	7	4	4	4	4	4	2	3	4	3	1	3
853	77	3.72083	3.8	3.66667	3.75	3.66667	6.375	6.75	6	5.16667	6.36111	6.75	6	6.33333	6.3	6.2	6.33333	6.33333	6.33333	4	4	4	2	4	5	4	4	3	4	4	4	3	4	4	3	6	7	7	7	7	5	5	7	5	7	5	5	4	5
854	77	3.975	4.4	3.33333	4.5	3.66667	5	5.5	4.5	4.83333	5.66667	5	5.66667	6.33333	5.13333	5.2	5.33333	4.66667	5.33333	6.33333	4	5	5	3	5	3	4	3	6	3	5	4	4	3	4	5	5	5	7	4	6	4	4	6	5	4	5	4	5
855	77	5.36667	4.8	6.66667	5	5	4.625	4.25	5	3.33333	6.30556	6.25	6.66667	6	4.3	4.2	4.66667	3.66667	4.66667	5.66667	3	6	4	5	6	7	6	7	5	5	4	6	6	4	5	3	4	6	4	5	4	4	7	4	3	3	4	3	3
856	77	4.92083	4.6	4.66667	4.75	5.66667	6.25	6.75	5.75	4.66667	7	7	7	7	6.51667	6.4	6.66667	6.33333	6.66667	7	4	4	7	4	4	4	4	6	5	4	4	6	5	6	6	6	7	7	7	5	5	6	7	5	4	3	6	4	6
857	77	3.72083	3.8	3.66667	3.75	3.66667	6.375	6.75	6	4.16667	5.80556	5.75	6.33333	5.33333	5.01667	5.4	5	4.66667	5	5.66667	5	4	3	3	4	3	5	3	4	5	3	3	3	4	4	6	7	7	7	6	6	6	6	3	5	4	3	5	5
858	77	6.95	6.8	7	7	7	3.75	4.75	2.75	6.83333	5.38889	4.5	5	6.66667	4.43333	4.4	5	4.33333	4	4.66667	7	6	7	7	7	7	7	7	7	7	7	7	7	7	7	4	6	5	4	2	2	5	2	6	7	7	7	7	7
859	77	3.77917	2.2	4.33333	4.25	4.33333	4.125	3.25	5	2.33333	1.75	1.25	2.33333	1.66667	3.61667	3.8	3.33333	3.66667	3.66667	6.66667	3	3	3	1	1	4	5	4	6	3	4	4	5	3	5	4	3	1	5	4	5	5	6	1	2	3	2	2	4
860	77	3.975	4.4	3.33333	4.5	3.66667	5	4.5	5.5	4.83333	5.61111	5.5	6	5.33333	4.1	4.4	4	4	4	5.33333	6	3	3	5	5	3	4	3	5	4	5	4	3	4	4	5	4	4	5	5	7	3	7	5	5	4	6	4	5
861	78	4.42083	4.6	3.66667	3.75	5.66667	3.75	3.75	3.75	6.5	5.77778	6	5.66667	5.66667	4.11667	3.8	5	3.33333	4.33333	6	4	5	5	5	4	3	5	3	6	3	4	2	6	6	5	5	3	3	4	4	3	4	4	6	6	7	6	7	7
862	78	3.8625	3.2	4	4.25	4	5.125	4.25	6	4.5	6.22222	7	7	4.66667	3.75	4	3.66667	3.33333	4	5	3	4	3	3	3	4	4	4	5	4	5	3	3	4	5	4	5	3	5	6	6	6	6	5	5	4	5	5	3
863	78	5.75	4	5	7	7	4.875	5	4.75	4.16667	4.22222	5	4	3.66667	3.86667	4.8	4	3.33333	3.33333	5	6	4	4	3	3	4	7	4	7	7	7	7	7	7	7	6	4	6	4	6	5	4	4	4	6	2	4	5	4
864	78	3.8125	4	4	2.25	5	6.625	7	6.25	2.5	6.33333	6	7	6	4.65	4.6	3.66667	6.66667	3.66667	6	3	5	3	4	5	3	4	5	2	2	2	3	5	5	5	7	7	7	7	6	6	6	7	3	1	3	1	4	3
865	78	4.36667	3.8	5.66667	4	4	4.625	4.75	4.5	2.5	2	2	2.66667	1.33333	2.4	2.6	3.66667	2	1.33333	5.33333	5	3	5	3	3	6	6	5	5	4	3	4	7	3	2	4	6	5	4	7	3	3	5	3	3	3	1	2	3
866	78	5.14167	4.4	6.33333	3.5	6.33333	5.625	5.5	5.75	6	6.22222	7	5.66667	6	3.96667	4.2	5	3.66667	3	4.66667	4	4	4	6	4	6	7	6	3	4	4	3	7	5	7	6	6	5	5	6	6	6	5	5	6	6	7	7	5
867	78	4.5	4	4	5	5	4.5	5.5	3.5	4.83333	5.58333	5.75	5	6	3.4	2.6	3.33333	4	3.66667	6	4	3	3	5	5	4	4	4	5	6	4	5	5	4	6	5	5	7	5	3	1	6	4	4	4	5	4	6	6
868	78	4	4	4	4	4	4.75	4.75	4.75	3.83333	4.69444	4.75	4.66667	4.66667	4.05	4.2	4.33333	4	3.66667	4.66667	6	3	3	4	4	3	4	5	4	3	5	4	4	3	5	5	5	4	5	4	4	5	6	3	5	3	5	3	4
869	78	4.09167	4.2	4.33333	2.5	5.33333	6.5	6	7	6	5.16667	5.5	5.33333	4.66667	4.1	3.4	4	5.33333	3.66667	4.33333	5	4	3	5	4	4	4	5	3	3	2	2	5	6	5	6	6	7	5	7	7	7	7	6	6	6	6	6	6
870	78	2.14167	2.4	2.33333	2.5	1.33333	3.75	4.75	2.75	3	2.94444	2.5	4	2.33333	3.35	3.4	3	4.33333	2.66667	6.33333	3	2	1	2	4	2	3	2	2	2	3	3	2	1	1	4	5	4	6	1	1	4	5	3	2	3	3	3	4
871	79	6.45	6.8	7	6	6	6.875	6.75	7	5.83333	6.72222	6.5	7	6.66667	4	4	4.33333	3.66667	4	2.33333	7	7	7	7	6	7	7	7	6	6	5	7	7	5	6	7	6	7	7	7	7	7	7	5	7	5	5	6	7
872	79	5.89583	6	7	5.25	5.33333	5.375	5	5.75	6.33333	5.69444	5.75	5.66667	5.66667	3.96667	4.2	4	4	3.66667	1.33333	6	5	7	6	6	7	7	7	5	5	5	6	5	6	5	5	5	5	5	2	7	7	7	7	5	5	7	7	7
873	79	5.225	4.4	6.33333	5.5	4.66667	5.375	5.25	5.5	4.16667	4.33333	4	5.66667	3.33333	2.7	2.8	2.33333	3	2.66667	2	3	6	5	4	4	6	6	7	6	4	6	6	5	5	4	5	5	7	4	7	4	5	6	5	3	4	4	4	5
874	79	5.9	5.6	6	6	6	4.625	3.25	6	6.33333	5.19444	5.25	5	5.33333	3.7	3.8	3.33333	4	3.66667	2	5	5	5	7	6	5	7	6	6	5	7	6	7	5	6	4	1	2	6	6	6	6	6	7	6	7	7	6	5
875	79	5.89583	5	7	5.25	6.33333	5.375	5	5.75	6.33333	5.66667	6	6	5	4	4	3	4.66667	4.33333	3	6	5	4	5	5	7	7	7	6	5	5	5	7	7	5	6	5	3	6	6	5	6	6	7	6	6	5	7	7
876	79	4.77917	5.2	4.33333	4.25	5.33333	4	5	3	4.5	5.36111	5.75	4.33333	6	2.6	2.4	2.33333	3	2.66667	4	7	6	3	5	5	4	4	5	5	4	4	4	5	5	6	5	3	7	5	2	1	6	3	5	4	4	5	3	6
877	79	4.77917	5.2	4.33333	4.25	5.33333	4.5	5	4	4.5	6.72222	6.5	7	6.66667	4.03333	3.8	4	4	4.33333	1	6	4	5	5	6	4	3	6	5	4	4	4	6	5	5	4	4	7	5	6	4	1	5	3	3	3	6	6	6
878	79	5.09167	6.2	5.33333	3.5	5.33333	6.5	6	7	4	5.97222	6.25	5.66667	6	4.43333	5.4	4.33333	4	4	2	7	7	7	6	4	6	4	6	4	4	4	2	5	5	6	7	6	6	5	7	7	7	7	3	4	5	5	4	3
879	79	5.64167	5.4	6.33333	4.5	6.33333	3.25	4.25	2.25	4	6.19444	6.25	6.33333	6	2.51667	2.4	2.66667	2	3	2	6	6	4	5	6	6	7	6	5	4	5	4	5	7	7	5	3	4	5	1	5	1	2	3	4	4	5	3	5
880	79	6.15	6.6	6	6	6	5.125	4.25	6	4.83333	6.08333	6.25	6	6	3.01667	3.4	2.33333	2	4.33333	2	7	7	7	6	6	7	5	6	6	7	7	4	5	7	6	5	4	3	5	6	6	6	6	4	5	6	6	5	3
881	79	5.225	4.4	6.33333	5.5	4.66667	5.375	5.25	5.5	4.16667	6.27778	6.5	6	6.33333	4.13333	4.2	4.66667	3.33333	4.33333	3.33333	4	4	5	3	6	7	6	6	6	7	4	5	4	5	5	5	4	6	6	5	3	7	7	4	3	3	3	5	7
882	80	6.53333	5.8	7	7	6.33333	5.875	6.25	5.5	7	6.72222	6.5	7	6.66667	6.6	6.4	7	7	6	6.66667	4	6	7	7	5	7	7	7	7	7	7	7	6	6	7	7	6	6	6	6	5	7	4	7	7	7	7	7	7
883	80	4.39167	3.4	5.33333	3.5	5.33333	3.75	3.75	3.75	4.5	4.94444	4.5	6	4.33333	3.71667	4.2	3.33333	4.33333	3	5	3	4	5	2	3	4	6	6	3	3	4	4	6	5	5	4	3	3	5	4	4	3	4	5	4	4	4	5	5
884	80	3.64167	3.4	3.33333	4.5	3.33333	7	7	7	5	5.72222	5.5	6	5.66667	6.68333	6.4	7	6.33333	7	4.33333	4	3	3	2	5	3	3	4	5	4	4	5	3	4	3	7	7	7	7	7	7	7	7	4	4	5	6	5	6
885	80	3.95	4.8	3	4	4	3.375	2	4.75	5.66667	5.83333	6.5	5.66667	5.33333	4.98333	4.6	5	5.33333	5	4	3	5	4	6	6	3	3	3	3	5	3	5	5	3	4	2	2	2	2	7	3	7	2	6	5	5	6	5	7
886	80	6.27917	6.2	6.33333	6.25	6.33333	5.625	4.75	6.5	6.33333	6.05556	5.5	6	6.66667	6.38333	6.2	6.66667	6	6.66667	4.66667	6	7	5	6	7	7	6	6	6	6	7	6	6	6	7	4	5	5	5	7	6	6	7	7	6	5	7	6	7
887	80	4.1125	4.2	4	4.25	4	3.5	4	3	6	6.16667	6.5	6.33333	5.66667	4.2	3.8	4	5	4	1.66667	3	5	3	5	5	3	5	4	2	5	4	6	4	4	4	6	2	4	4	3	4	3	2	6	6	5	6	6	7
888	80	4.36667	4.8	5.66667	3	4	6.5	6	7	3.5	4.91667	4.75	5.66667	4.33333	6.26667	6.4	6.33333	6	6.33333	4.66667	5	5	4	5	5	6	5	6	3	4	3	2	4	4	4	6	6	6	6	7	7	7	7	5	2	3	3	3	5
889	80	5.27917	5.2	4.33333	5.25	6.33333	4.375	4	4.75	4.33333	5.80556	5.75	5.33333	6.33333	4.55	4.2	4.66667	4.66667	4.66667	4	5	5	6	5	5	6	4	3	6	6	4	5	7	7	5	4	5	1	6	5	4	5	5	5	4	4	5	4	4
890	80	4.0875	4.6	3.33333	3.75	4.66667	5.5	5.5	5.5	4	5.25	5.75	5	5	4.78333	5.8	4.33333	4.33333	4.66667	5.33333	3	5	6	3	6	4	3	3	5	2	4	4	5	4	5	6	6	4	6	5	6	6	5	4	4	3	5	3	5
891	80	4.11667	4.8	5.66667	3	3	5.125	5.25	5	4	6.19444	6.25	6	6.33333	6.08333	6	6.66667	6.33333	5.33333	2	3	6	5	4	6	6	6	5	4	3	3	2	3	3	3	6	7	3	5	6	4	5	5	4	4	4	4	4	4
892	80	6.22917	6	6.33333	6.25	6.33333	6.25	5.75	6.75	6.16667	6.30556	6.25	6.33333	6.33333	6.63333	6.2	7	6.66667	6.66667	6	4	7	6	7	6	6	6	7	6	7	6	6	6	7	6	6	6	5	6	6	7	7	7	7	6	7	5	7	5
893	80	6.28333	6.8	6	7	5.33333	5.375	5	5.75	6.33333	5.80556	5.75	5.66667	6	6.15	5.6	6	6	7	5	6	7	7	7	7	6	7	5	7	7	7	7	4	6	6	6	4	6	4	6	6	6	5	6	6	6	6	7	7
894	81	4.17083	4.6	3.66667	3.75	4.66667	3.875	3.5	4.25	6	6.38889	6.5	6	6.66667	4.41667	4	4	4.66667	5	5	4	3	6	5	5	4	3	4	5	5	2	3	4	4	6	4	2	3	5	4	3	5	5	7	6	6	6	5	6
895	81	4.42083	4.6	4.66667	3.75	4.66667	5.75	5.75	5.75	4.5	5.11111	5	5	5.33333	3.63333	4.2	3.33333	3.66667	3.33333	4	5	3	5	5	5	5	4	5	4	4	3	4	5	4	5	7	4	5	7	5	6	6	6	4	4	4	5	5	5
896	81	4.17083	4.6	3.66667	3.75	4.66667	3.125	3.25	3	6	3.11111	4	3.33333	2	3.35	3.4	3.33333	3	3.66667	4	5	5	5	4	4	4	4	3	4	4	3	4	5	4	5	3	2	3	5	5	2	3	2	5	7	6	7	5	6
897	81	3.725	3.4	3.33333	4.5	3.66667	5.5	5	6	4.33333	6.38889	6.5	6.33333	6.33333	5.01667	5.4	5.66667	4.33333	4.66667	6	5	3	2	4	3	3	4	3	3	4	5	6	5	3	3	5	6	4	5	6	6	6	6	4	4	5	5	3	5
898	81	4.5625	4	5	4.25	5	3.375	4	2.75	4	4.30556	4.25	4.33333	4.33333	3.65	3.6	4	4.33333	2.66667	4.33333	4	4	4	4	4	4	5	6	3	5	5	4	5	5	5	3	5	4	4	2	5	3	1	4	4	3	6	2	5
899	81	3.975	4.4	3.33333	4.5	3.66667	6.5	6.5	6.5	4.83333	5.72222	5.5	5.66667	6	4.4	4.6	4.33333	4	4.66667	5	6	3	5	5	3	4	3	3	5	4	4	5	3	3	5	6	7	7	6	7	7	7	5	5	5	4	4	5	6
900	81	5.02917	5.2	4.33333	5.25	5.33333	2.375	2.75	2	2.83333	3.75	4.25	3.66667	3.33333	3.3	3.2	3	3.33333	3.66667	5.33333	6	4	6	5	5	5	4	4	5	5	6	5	6	5	5	3	1	4	3	2	2	2	2	2	3	2	5	2	3
901	81	4.5	4	4	5	5	4.125	3.75	4.5	4.83333	6.36111	6.75	6.66667	5.66667	4.36667	4.8	4.66667	4.66667	3.33333	6.66667	3	5	5	4	3	4	4	4	5	4	5	6	5	5	5	4	6	1	4	5	4	4	5	4	4	6	5	5	5
902	81	4.64583	5	5	4.25	4.33333	5.125	4.25	6	4.16667	6.69444	6.75	7	6.33333	4	4	4	4	4	6.66667	3	7	5	5	5	5	5	5	4	5	4	4	5	3	5	5	3	4	5	6	7	6	5	5	4	5	4	3	4
903	81	4.64583	5	5	4.25	4.33333	6.5	7	6	4.16667	6.83333	6.5	7	7	5.95	5.8	5.66667	5.66667	6.66667	5.66667	5	5	5	6	4	5	5	5	5	4	3	5	5	4	4	7	7	7	7	6	6	6	6	4	4	4	5	4	4
904	81	4.3125	4	4	4.25	5	5.5	5.5	5.5	1.5	3.66667	3	3.66667	4.33333	3.98333	4.6	4.33333	3.66667	3.33333	5.33333	4	3	4	5	4	3	6	3	3	5	5	4	6	5	4	5	6	5	6	6	5	6	5	1	4	1	1	1	1
905	82	4.77917	5.2	4.33333	5.25	4.33333	6.25	5.75	6.75	4.5	5.94444	5.5	6.66667	5.66667	6.06667	6.6	6	5.66667	6	6.66667	5	6	5	5	5	5	4	4	5	6	5	5	5	4	4	6	4	7	6	7	6	7	7	5	3	5	5	5	4
906	82	3.3875	3.8	2	4.75	3	6	5	7	4.5	5.55556	6	6	4.66667	5.96667	6.2	5.66667	6	6	4.66667	3	4	4	4	4	1	1	4	5	4	6	4	3	2	4	5	6	4	5	7	7	7	7	5	4	4	5	5	4
907	82	6.54167	7	6.33333	6.5	6.33333	2.875	3	2.75	7	5.05556	5.5	4.66667	5	4.43333	5.4	4.66667	4.33333	3.33333	7	7	7	7	7	7	6	6	7	6	6	7	7	6	7	6	3	3	3	3	3	3	3	2	7	7	7	7	7	7
908	82	5	5	4	5	6	6.625	6.5	6.75	2.83333	6.30556	6.25	6.33333	6.33333	6.33333	6	6.66667	6	6.66667	5	5	5	5	5	5	3	5	4	5	5	5	5	6	7	5	6	7	7	6	7	6	7	7	2	4	2	2	3	4
909	82	4.64167	6.4	3.33333	5.5	3.33333	6.5	7	6	4.16667	6.69444	6.75	6.66667	6.66667	6.23333	6.6	6	6.33333	6	6.66667	7	6	6	7	6	4	3	3	6	5	6	5	3	4	3	7	7	7	7	6	6	7	5	2	5	4	4	5	5
910	82	5.87083	5.4	5.66667	5.75	6.66667	5.5	5.5	5.5	6.33333	6.69444	6.75	6.66667	6.66667	6.1	6.4	5.66667	5.33333	7	4	5	5	5	7	5	5	6	6	6	5	6	6	7	6	7	7	2	7	6	5	7	7	3	7	6	6	6	6	7
911	82	4.7	5.8	4	5	4	6	5.5	6.5	4.33333	4.55556	4	4.66667	5	6.7	6.8	6.66667	6.33333	7	5	6	5	6	6	6	5	3	4	4	5	6	5	4	3	5	6	5	6	5	6	7	7	6	4	3	5	6	3	5
912	82	5.02917	5.2	4.33333	5.25	5.33333	4.25	4.25	4.25	3.83333	3.22222	3	3	3.66667	4.48333	4.6	4.33333	4.66667	4.33333	5.66667	5	6	4	6	5	6	4	3	5	5	6	5	6	5	5	5	4	4	4	4	1	5	7	3	4	4	6	3	3
913	82	5.5	5	5	6	6	6.5	6	7	4.83333	6.69444	6.75	7	6.33333	6.26667	6.4	6.33333	6.33333	6	6.66667	6	4	6	5	4	6	5	4	5	7	5	7	5	7	6	7	5	6	6	7	7	7	7	5	6	5	6	3	4
914	82	5.9	5.6	6	6	6	7	7	7	4.5	6.91667	6.75	7	7	6.38333	6.2	6.66667	6	6.66667	4.66667	5	6	6	6	5	6	6	6	6	6	6	6	5	6	7	7	7	7	7	7	7	7	7	3	5	4	5	5	5
915	82	7	7	7	7	7	6.625	6.5	6.75	7	7	7	7	7	6.31667	6.6	6.33333	6.33333	6	7	7	7	7	7	7	7	7	7	7	7	7	7	7	7	7	7	7	5	7	7	6	7	7	7	7	7	7	7	7
916	82	6.37083	6.4	5.66667	6.75	6.66667	5.75	6.25	5.25	5.5	6.69444	6.75	6.66667	6.66667	6.03333	6.8	6.33333	5.33333	5.66667	4.66667	6	7	6	6	7	5	7	5	6	7	7	7	7	6	7	7	5	7	6	6	5	5	5	3	6	6	6	6	6
917	83	4.02917	4.2	4.33333	3.25	4.33333	4.625	4.25	5	3	3.83333	4.5	2.33333	4.66667	2.43333	2.4	1.66667	3	2.66667	6.33333	5	4	3	6	3	4	4	5	3	3	3	4	5	4	4	5	1	7	4	5	5	5	5	5	1	4	2	3	3
918	83	4.45	4.8	4	4	5	5.5	6	5	4.66667	5.16667	4.5	5.66667	5.33333	3.08333	3	3	3.33333	3	6.33333	4	5	5	4	6	5	4	3	5	5	3	3	5	5	5	7	4	7	6	5	4	5	6	5	6	5	4	5	3
919	83	4.00417	4.6	4.66667	4.75	2	4	4	4	3.83333	1.88889	2	1.66667	2	3.08333	3	3	3	3.33333	6.66667	5	3	4	4	7	4	5	5	5	5	5	4	2	2	2	5	1	4	6	6	3	4	3	3	5	6	3	3	3
920	83	4.09167	5.2	5.33333	3.5	2.33333	4.5	5.5	3.5	6	3.69444	4.75	3.33333	3	3.41667	3	4.33333	3.33333	3	6	6	4	6	6	4	4	5	7	3	3	3	5	2	2	3	6	5	5	6	6	3	1	4	7	7	6	6	5	5
921	83	2.72083	1.8	2.66667	2.75	3.66667	3	4	2	3.83333	2.44444	2	3.33333	2	2.96667	3.2	3	2	3.66667	6.66667	2	2	2	2	1	2	3	3	2	4	2	3	5	3	3	5	1	7	3	2	2	2	2	5	5	3	4	3	3
922	83	3.725	3.4	3.33333	4.5	3.66667	5.5	5	6	5.33333	6.91667	6.75	7	7	3.56667	3.6	3.66667	3.66667	3.33333	4.66667	5	3	2	4	3	3	3	4	4	5	4	5	5	3	3	3	6	5	6	5	6	6	7	6	6	5	6	4	5
923	83	3.42083	3.6	3.66667	2.75	3.66667	2.125	2.25	2	2.66667	2.75	2.25	3.33333	2.66667	2.93333	2.4	3	3.33333	3	6.33333	4	3	4	3	4	3	5	3	3	3	2	3	3	5	3	3	2	2	2	2	2	2	2	3	4	2	2	3	2
924	83	3.95	3.8	4	4	4	5.125	4.25	6	4.66667	5.5	5.5	4.33333	6.66667	2.96667	3.2	3.33333	3.33333	2	4.66667	5	3	4	3	4	4	5	3	4	4	4	4	5	3	4	6	3	3	5	6	6	6	6	6	3	4	4	6	5
925	83	4.25417	4.6	4.66667	4.75	3	4.375	3.5	5.25	5.33333	3.47222	3.75	2.33333	4.33333	3.35	3.4	3	3.66667	3.33333	6	4	3	5	6	5	5	5	4	5	4	6	4	5	2	2	4	2	5	3	5	7	5	4	3	7	7	6	6	3
926	83	3.95	3.8	4	4	4	4.75	5.25	4.25	4.66667	6.30556	6.25	6.33333	6.33333	4.08333	4	4	4.33333	4	4.66667	3	4	4	4	4	5	4	3	3	4	5	4	4	4	4	6	4	5	6	4	4	4	5	4	5	5	4	5	5
927	84	5	4	4	6	6	4.5	5	4	2.83333	5.77778	6	6	5.33333	3.46667	3.2	3.66667	3.66667	3.33333	3.66667	5	4	3	4	4	5	4	3	6	7	6	5	6	6	6	5	4	5	6	6	5	3	2	3	4	3	2	3	2
928	84	3.75	4	3	4	4	6.625	6.5	6.75	4.33333	4.16667	4.5	4	4	4.78333	4.8	6	3.33333	5	7	4	4	4	4	4	2	3	4	4	3	4	5	5	3	4	6	7	7	6	6	7	7	7	3	3	5	5	5	5
929	84	4.64167	3.4	5.33333	3.5	6.33333	4.625	4.75	4.5	4.16667	6.30556	6.25	6.66667	6	3.76667	3.4	4.66667	3.66667	3.33333	4.33333	4	3	3	3	4	5	5	6	4	3	3	4	7	7	5	5	5	5	4	4	6	3	5	4	5	6	3	3	4
930	84	4.89167	4.4	5.33333	3.5	6.33333	5.375	5.25	5.5	3.66667	6.69444	6.75	6.66667	6.66667	4.13333	5.2	3.66667	3.66667	4	4.33333	3	5	4	4	6	5	5	6	3	5	4	2	6	7	6	5	6	4	6	7	5	6	4	5	4	3	3	4	3
931	84	4.64167	3.4	5.33333	3.5	6.33333	4.375	3.5	5.25	4.16667	6.19444	6.25	6.33333	6	3.6	3.4	3.33333	4.33333	3.33333	4	3	3	4	4	3	6	5	5	2	4	5	3	7	5	7	3	2	4	5	6	5	5	5	5	3	4	4	4	5
932	84	2.75	3	2	4	2	6.375	6.25	6.5	4	4.19444	5.25	4	3.33333	3.73333	3.6	4	3.33333	4	4	3	4	2	3	3	4	1	1	2	3	5	6	2	2	2	7	6	6	6	7	6	7	6	3	5	4	3	5	4
933	84	3.94583	3.2	5	3.25	4.33333	5.75	5.25	6.25	3.66667	6.19444	6.25	5.66667	6.66667	4.25	4	4	4	5	5	3	4	2	4	3	5	5	5	4	4	2	3	3	5	5	7	6	4	4	6	6	6	7	3	4	3	3	5	4
934	84	4.55417	3.8	5.66667	5.75	3	3.875	3	4.75	3.83333	2.27778	2.5	3	1.33333	3.41667	3	3.33333	3.66667	3.66667	5.66667	5	4	3	3	4	6	6	5	5	6	5	7	3	2	4	4	2	3	3	5	5	5	4	3	4	3	5	4	4
935	84	2.8625	2.2	3	2.25	4	5.125	4.25	6	4	5.41667	5.25	6	5	4.7	3.8	4.66667	5	5.33333	6	2	3	1	2	3	3	3	3	3	2	3	1	5	4	3	5	1	7	4	6	6	7	5	5	5	3	4	4	3
936	84	4.27917	4.2	4.33333	4.25	4.33333	6	5.5	6.5	2.33333	6.13889	5.75	6.33333	6.33333	4.35	4.4	4	5	4	3.33333	4	4	5	4	4	4	5	4	3	6	4	4	6	3	4	5	5	6	6	6	7	6	7	3	4	1	2	2	2
937	84	4.975	6.4	3.33333	6.5	3.66667	4.75	4.75	4.75	4.83333	5.13889	5.75	4.66667	5	3.3	3.2	3.66667	3	3.33333	6	7	6	6	7	6	4	3	3	6	7	7	6	3	4	4	4	5	5	5	6	5	4	4	5	5	5	5	4	5
938	84	4.77917	4.2	4.33333	5.25	5.33333	4.625	4.25	5	5.5	4.19444	4.25	4	4.33333	2.96667	3.2	2.66667	3.33333	2.66667	3.66667	4	3	5	5	4	4	4	5	5	6	5	5	6	5	5	5	4	4	4	5	5	5	5	4	6	6	7	6	4
939	84	5.33333	6	5	6	4.33333	4.5	5	4	6.33333	6.91667	6.75	7	7	4.83333	5	5	5	4.33333	6.66667	6	6	6	7	5	5	5	5	6	6	6	6	5	5	3	6	4	6	4	6	4	3	3	6	7	7	5	7	6
940	84	5.17083	5.6	4.66667	4.75	5.66667	4.5	5.5	3.5	3.16667	4.08333	4.25	4	4	3.95	3.8	3.66667	4.33333	4	2.66667	6	5	5	6	6	4	5	5	5	5	5	4	6	6	5	5	5	6	6	4	2	4	4	4	3	3	3	2	4
941	85	5.925	5.2	6.33333	5.5	6.66667	4	4	4	5.5	6.5	6.5	6.66667	6.33333	5.71667	6.2	5.66667	5.66667	5.33333	6	5	4	5	5	7	6	6	7	6	6	4	6	7	7	6	5	5	3	3	4	4	4	4	5	5	6	4	6	7
942	85	4.55833	5.4	3.66667	5.5	3.66667	7	7	7	4	5.75	5.25	6	6	6.31667	6.6	6.66667	5.66667	6.33333	5.33333	5	5	5	7	5	3	3	5	7	6	5	4	4	3	4	7	7	7	7	7	7	7	7	3	4	4	3	5	5
943	85	5.42083	5.6	5.66667	4.75	5.66667	6.625	6.5	6.75	6.5	6.41667	6.25	6.66667	6.33333	6.46667	6.2	7	7	5.66667	5	5	6	6	5	6	6	5	6	5	5	4	5	6	6	5	7	7	6	6	7	7	6	7	7	6	7	7	6	6
944	85	5.25	4	5	6	6	6.25	5.75	6.75	6.16667	6.66667	7	6.33333	6.66667	6.38333	6.2	6.66667	7	5.66667	4	4	4	4	4	4	5	5	5	6	5	7	6	6	6	6	5	6	6	6	6	7	7	7	7	6	6	7	5	6
945	85	6.76667	6.4	7	7	6.66667	7	7	7	6.5	7	7	7	7	6.45	6.8	6.33333	7	5.66667	6.33333	7	7	7	6	5	7	7	7	7	7	7	7	7	7	6	7	7	7	7	7	7	7	7	6	7	6	6	7	7
946	85	6.45	5.8	7	6	7	4.5	5	4	5.83333	5.19444	5.25	4.66667	5.66667	6.65	6.6	6.66667	6.66667	6.66667	6.66667	5	6	7	6	5	7	7	7	7	5	7	5	7	7	7	5	6	5	4	5	5	3	3	5	7	6	7	4	6
947	85	4.92083	5.6	5.66667	3.75	4.66667	4.75	5.25	4.25	6.66667	5.05556	4.5	6	4.66667	6.7	6.8	6.66667	6.33333	7	6.33333	5	5	6	7	5	6	6	5	5	2	5	3	5	5	4	4	5	5	7	4	5	4	4	7	7	7	6	6	7
948	85	3.92083	3.6	3.66667	3.75	4.66667	5.25	5.75	4.75	3.66667	5.83333	5.5	6	6	6.08333	6	5.66667	6.33333	6.33333	6.66667	5	3	3	3	4	3	4	4	3	3	5	4	5	5	4	6	7	4	6	7	4	4	4	3	4	3	5	4	3
949	85	5.27917	6.2	4.33333	5.25	5.33333	5.875	6.75	5	4.33333	6.80556	6.75	7	6.66667	6.36667	5.8	5.66667	7	7	6.33333	6	6	6	7	6	4	4	5	5	5	5	6	6	5	5	7	6	7	7	5	5	5	5	5	4	4	5	4	4
950	85	5.64583	7	7	4.25	4.33333	4.375	4	4.75	5	4.44444	5	5	3.33333	6.51667	6.4	6.66667	6.66667	6.33333	5	7	7	7	7	7	7	7	7	5	5	4	3	4	5	4	4	4	2	6	4	4	4	7	6	4	4	5	5	6
951	85	3.14167	1.4	4.33333	3.5	3.33333	6.375	6.25	6.5	4.33333	6.69444	6.75	6.66667	6.66667	6.31667	6.6	6	6	6.66667	6.33333	2	1	2	1	1	4	3	6	4	4	2	4	2	4	4	7	6	6	6	6	6	7	7	4	4	5	4	5	4
952	85	4.61667	4.8	5.66667	4	4	4.75	4.75	4.75	6	5.27778	6.5	4.33333	5	5.68333	6.4	5.33333	5.33333	5.66667	4.33333	5	6	4	5	4	5	6	6	5	4	4	3	6	3	3	4	5	4	6	5	5	4	5	6	6	6	6	6	6
953	86	4.17083	4.6	3.66667	3.75	4.66667	5.125	4.75	5.5	3.16667	5.58333	5.75	5	6	5.25	5	5	5.33333	5.66667	7	4	5	6	5	3	3	3	5	5	3	3	4	5	4	5	6	5	4	4	6	7	4	5	4	2	2	4	3	4
954	86	6.15	6.6	6	6	6	5.5	6	5	4.83333	6.33333	6	6.33333	6.66667	6.56667	6.6	7	7	5.66667	5	7	6	7	7	6	6	6	6	6	7	6	5	6	6	6	6	5	7	6	5	5	5	5	4	5	5	5	5	5
955	86	4.05833	5.4	2.66667	5.5	2.66667	6	6	6	4	6.58333	6.75	6.66667	6.33333	5.78333	5.8	5.66667	6	5.66667	4.33333	5	6	6	6	4	1	3	4	5	6	6	5	3	3	2	7	5	6	6	7	5	6	6	3	3	5	4	4	5
956	86	4.52917	4.2	4.33333	4.25	5.33333	4.75	5.25	4.25	3.83333	6.05556	6.5	5.33333	6.33333	6.18333	6.4	6.33333	6	6	5	6	4	3	4	4	4	4	5	4	4	5	4	6	5	5	4	6	6	5	5	7	2	3	3	3	4	5	3	5
957	86	3.8625	4.2	4	3.25	4	6.5	6.5	6.5	3.5	6.58333	6.75	6.33333	6.66667	5.96667	6.2	5.66667	6.66667	5.33333	4.33333	4	4	5	4	4	5	4	3	3	3	4	3	4	4	4	7	7	7	5	7	5	7	7	3	3	4	3	3	5
958	86	6.95	6.8	7	7	7	4.125	3.75	4.5	7	6.61111	6.5	7	6.33333	6.16667	6	6	6.33333	6.33333	4	6	7	7	7	7	7	7	7	7	7	7	7	7	7	7	4	5	3	3	5	5	3	5	7	7	7	7	7	7
959	86	4.92083	5.6	3.66667	4.75	5.66667	6.5	7	6	4.66667	6.27778	6.5	6.66667	5.66667	5.83333	6	5.66667	5.33333	6.33333	6.33333	6	5	4	7	6	4	3	4	3	4	6	6	5	6	6	7	7	7	7	7	7	4	6	3	6	5	5	5	4
960	86	4.45	5.8	3	4	5	4.75	5.25	4.25	4.66667	6.72222	6.5	7	6.66667	6.45	6.8	6.66667	5.66667	6.66667	6.66667	6	6	6	6	5	3	3	3	5	4	4	3	6	5	4	6	6	4	5	5	3	4	5	5	5	5	5	4	4
961	86	3.39167	2.4	4.33333	3.5	3.33333	7	7	7	4.5	6.33333	6	6.66667	6.33333	6.11667	5.8	5.33333	6.66667	6.66667	4.66667	2	4	4	1	1	3	4	6	3	4	2	5	4	3	3	7	7	7	7	7	7	7	7	5	4	4	4	5	5
962	86	6.25417	5.6	6.66667	6.75	6	4	4	4	6.33333	6.08333	6.25	6.66667	5.33333	5.9	5.6	6	6	6	6	6	5	6	6	5	7	7	6	7	7	7	6	7	5	6	4	4	4	4	5	1	6	4	7	7	6	7	7	4
963	86	4.92083	4.6	4.66667	4.75	5.66667	4.75	5.25	4.25	4.66667	6.13889	5.75	6	6.66667	6.3	6.2	6	6	7	6.66667	4	4	5	5	5	4	4	6	3	6	5	5	6	6	5	5	6	5	5	4	5	4	4	2	5	5	6	6	4
964	86	7	7	7	7	7	4.5	5	4	7	6.69444	6.75	6.66667	6.66667	6.46667	6.2	5.66667	7	7	5	7	7	7	7	7	7	7	7	7	7	7	7	7	7	7	5	5	3	7	4	4	4	4	7	7	7	7	7	7
965	87	4.95	5.8	5	5	4	6	6.5	5.5	4.83333	6.02778	5.75	5.66667	6.66667	6.05	6.2	5.66667	6	6.33333	7	6	5	6	7	5	6	5	4	6	5	5	4	4	4	4	7	6	7	6	6	5	6	5	5	5	5	5	4	5
966	87	5.17083	5.6	4.66667	4.75	5.66667	5.5	5.5	5.5	5	5.97222	6.25	6	5.66667	6.86667	6.8	7	6.66667	7	5.66667	4	6	6	6	6	5	5	4	4	6	5	4	6	6	5	7	5	5	5	7	6	5	4	5	5	5	5	5	5
967	87	5.97917	6	5.33333	6.25	6.33333	6.875	6.75	7	5.66667	6.44444	6	6.33333	7	6.33333	6	6.33333	6.33333	6.66667	6	6	6	6	6	6	5	5	6	7	5	6	7	7	6	6	7	7	6	7	7	7	7	7	6	7	5	5	5	6
968	87	5.75417	5.6	5.66667	6.75	5	5	5	5	6.16667	6.44444	6	7	6.33333	6.75	7	7	6	7	4.66667	5	6	7	5	5	6	6	5	6	7	7	7	5	4	6	5	5	4	6	5	5	5	5	6	7	6	6	6	6
969	87	4.67083	5.6	3.66667	4.75	4.66667	4.625	4.25	5	5.16667	6.91667	6.75	7	7	5.83333	6	5	6	6.33333	4.33333	6	5	5	6	6	4	3	4	4	4	6	5	5	5	4	5	4	4	4	7	4	4	5	5	4	7	6	6	3
970	87	6.50833	6.2	6.66667	6.5	6.66667	5.625	5.75	5.5	6	5.97222	6.25	6.33333	5.33333	5.91667	6	6	5.33333	6.33333	4.66667	7	7	5	7	5	7	7	6	5	7	7	7	6	7	7	5	7	6	5	6	5	6	5	6	6	5	6	6	7
971	87	5.97917	6	5.33333	6.25	6.33333	7	7	7	4.66667	6.08333	6.25	5.66667	6.33333	6.3	6.2	7	5.66667	6.33333	4.66667	6	6	7	6	5	6	4	6	7	7	5	6	7	6	6	7	7	7	7	7	7	7	7	6	5	5	4	4	4
972	87	4.67083	4.6	3.66667	4.75	5.66667	4.625	4.25	5	6.16667	6.41667	6.25	6	7	5.73333	5.6	6	5	6.33333	4.33333	6	4	4	5	4	4	3	4	5	5	4	5	6	6	5	4	4	4	5	5	6	4	5	7	6	6	7	6	5
973	87	4.17083	4.6	3.66667	3.75	4.66667	3.625	3.25	4	2.16667	3.61111	3.5	3.66667	3.66667	5.25	5	5.33333	5.33333	5.33333	4.33333	4	5	4	5	5	4	3	4	3	5	4	3	4	5	5	3	4	1	5	4	4	4	4	5	1	1	1	1	4
974	87	3.92083	3.6	3.66667	3.75	4.66667	3.125	3.25	3	4.5	4.13889	3.75	3.66667	5	5.13333	5.2	5.66667	5.33333	4.33333	4.66667	3	2	5	3	5	4	4	3	4	3	3	5	5	5	4	4	2	5	2	2	3	4	3	4	5	5	4	5	4
975	87	6.50833	6.2	6.66667	6.5	6.66667	5.875	6.25	5.5	6.83333	6.52778	6.25	7	6.33333	6.1	6.4	5.33333	6.33333	6.33333	6.66667	6	6	7	6	6	7	7	6	5	7	7	7	7	7	6	6	7	7	5	7	5	5	5	7	6	7	7	7	7
976	87	4.95	5.8	4	5	5	6	6.5	5.5	5.83333	5.16667	6.5	5.33333	3.66667	6.78333	6.8	6.33333	7	7	5	6	5	6	7	5	5	3	4	6	4	5	5	5	5	5	7	7	6	6	6	5	6	5	5	5	6	6	6	7
977	87	5.42083	5.6	5.66667	4.75	5.66667	4.75	5.25	4.25	6.5	6.16667	6.5	6.33333	5.66667	5.7	5.8	5.66667	6.33333	5	5	5	5	6	7	5	6	5	6	4	5	6	4	6	6	5	6	4	5	6	6	7	1	3	7	7	5	7	6	7
978	88	2.53333	3.8	1.66667	3	1.66667	4.5	4.5	4.5	3.5	4.08333	4.25	3.33333	4.66667	3.56667	4.6	2	3.33333	4.33333	4	3	4	4	4	4	1	2	2	4	3	2	3	1	3	1	4	5	5	4	5	3	4	6	3	4	3	3	5	3
979	88	1.83333	1	1.66667	3	1.66667	4.5	4.5	4.5	2.33333	3.25	3.75	3.66667	2.33333	3.61667	3.8	3.33333	3	4.33333	7	1	1	1	1	1	2	1	2	3	4	2	3	2	1	2	4	2	6	6	5	3	3	7	4	4	2	1	2	1
980	88	4.36667	3.8	5.66667	4	4	4.25	4.75	3.75	4.5	3.19444	3.25	4	2.33333	3.48333	3.6	3.33333	3.33333	3.66667	5.33333	5	2	3	5	4	5	6	6	4	4	4	4	4	5	3	5	5	4	5	4	4	4	3	5	5	4	4	4	5
981	88	5.42083	5.6	4.66667	5.75	5.66667	6	6.5	5.5	6.5	5.97222	5.25	6	6.66667	3.95	3.8	3.66667	4.66667	3.66667	5	6	6	5	6	5	5	4	5	5	6	6	6	5	6	6	6	7	7	6	6	5	6	5	7	7	6	6	6	7
982	88	3.5	4	3	4	3	3	2.75	3.25	4.66667	2.88889	3	2.66667	3	3.1	3.4	2.33333	3	3.66667	4.66667	4	4	3	6	3	3	3	3	5	3	4	4	3	3	3	3	3	3	2	6	2	2	3	4	6	5	5	4	4
983	88	5	4	5	6	5	6.75	6.75	6.75	6.83333	6.30556	6.25	6.66667	6	5.48333	5.6	5.66667	5.33333	5.33333	6.33333	5	3	3	4	5	5	6	4	6	6	6	6	6	3	6	6	7	7	7	7	7	6	7	7	7	7	6	7	7
984	88	3.92083	3.6	3.66667	3.75	4.66667	4.875	3.5	6.25	3.5	5.33333	5	6	5	4.1	4.4	3.66667	4.66667	3.66667	6.66667	4	4	3	4	3	4	4	3	3	3	5	4	5	5	4	4	3	3	4	6	7	6	6	5	4	4	2	3	3
985	88	3.1125	2.2	4	2.25	4	4.5	6	3	4.16667	4.02778	4.75	3.66667	3.66667	3.73333	3.6	4	3.33333	4	2.66667	3	2	1	1	4	4	5	3	2	3	3	1	5	3	4	6	7	6	5	1	3	4	4	5	4	3	3	5	5
986	88	4.42083	4.6	3.66667	4.75	4.66667	4.875	3.5	6.25	4.5	5.58333	5.75	5.33333	5.66667	3.18333	3.4	2.66667	3.33333	3.33333	3.66667	5	5	6	3	4	3	4	4	5	4	6	4	4	5	5	3	6	3	2	5	7	6	7	4	5	4	6	3	5
987	88	3.1125	2.2	4	2.25	4	5.375	4.5	6.25	4.16667	4.88889	5	6	3.66667	3.18333	3.4	3	3.33333	3	4.66667	2	3	2	2	2	4	3	5	3	2	1	3	3	4	5	3	5	5	5	7	5	6	7	5	5	4	4	4	3
988	89	5.3125	4	6	4.25	7	5	5.5	4.5	4.33333	5.16667	5.5	5.66667	4.33333	6.06667	6.6	5.66667	6	6	4.66667	3	4	7	3	3	6	5	7	3	5	5	4	7	7	7	6	4	7	5	5	4	4	5	5	4	4	4	5	4
989	89	6.28333	6.8	6	7	5.33333	5.25	4.75	5.75	6.33333	5.69444	5.75	5.33333	6	6.2	6.8	6.66667	4.66667	6.66667	5.66667	7	7	6	7	7	7	5	6	7	7	7	7	5	6	5	5	5	5	4	7	4	5	7	6	7	7	5	7	6
990	89	5.89583	7	7	4.25	5.33333	5.875	6.75	5	5.33333	5.63889	5.25	5.66667	6	6.38333	6.2	6.66667	6.33333	6.33333	6.66667	7	7	7	7	7	7	7	7	4	3	5	5	5	6	5	7	7	7	6	5	4	6	5	6	6	5	6	4	5
991	89	5.39583	5	6	5.25	5.33333	6.5	6	7	5.5	6.80556	6.75	6.66667	7	6.41667	7	6	6.33333	6.33333	6.66667	5	5	3	6	6	6	6	6	6	5	4	6	5	5	6	7	6	4	7	7	7	7	7	4	5	4	7	6	7
992	89	5.55833	5.4	4.66667	6.5	5.66667	5.25	6.25	4.25	5.83333	6.19444	6.25	6	6.33333	6.33333	6	6.33333	6.66667	6.33333	4.66667	5	7	5	5	5	5	4	5	6	7	7	6	5	6	6	6	6	6	7	2	4	7	4	3	5	7	7	7	6
993	89	5.37083	6.4	4.66667	4.75	5.66667	6.75	6.75	6.75	3.5	5.86111	6.25	4.33333	7	6.51667	6.4	6.66667	6.66667	6.33333	6.33333	6	6	6	7	7	4	5	5	5	6	4	4	6	5	6	6	7	7	7	7	7	7	6	3	5	3	4	3	3
994	89	5.39583	6	7	4.25	4.33333	2.625	3.75	1.5	5.5	5.80556	5.75	5.66667	6	5.6	5.4	6	5.66667	5.33333	7	5	6	7	7	5	7	7	7	4	4	5	4	5	3	5	4	4	3	4	1	2	1	2	6	6	6	5	5	5
995	89	6.37083	6.4	5.66667	6.75	6.66667	6.125	6.5	5.75	6.5	6.47222	6.75	6	6.66667	6.5	6	6	7	7	4.33333	6	6	7	7	6	5	5	7	6	7	7	7	6	7	7	6	7	7	6	5	6	5	7	6	7	6	7	7	6
996	89	6.425	6.2	6.33333	6.5	6.66667	5.375	5	5.75	6.66667	6.08333	6.25	5.66667	6.33333	6.3	6.2	6.66667	6	6.33333	5.66667	6	7	5	7	6	7	6	6	5	7	7	7	6	7	7	5	5	5	5	6	5	6	6	7	7	7	7	6	6
997	89	5.42083	4.6	5.66667	4.75	6.66667	5.875	6.75	5	3.66667	6.36111	6.75	6	6.33333	6.46667	6.2	6.33333	6.33333	7	5	5	4	5	4	5	5	6	6	5	4	6	4	7	7	6	6	7	7	7	6	7	3	4	4	3	4	3	3	5
998	89	5.37083	6.4	4.66667	4.75	5.66667	6	6.5	5.5	4.5	6.13889	5.75	6.33333	6.33333	6.43333	6.4	6	6.66667	6.66667	6	7	6	6	7	6	5	5	4	5	5	4	5	5	6	6	7	7	6	6	4	5	6	7	4	3	4	4	5	7
999	90	6.37083	6.4	5.66667	6.75	6.66667	6.125	6.5	5.75	6.5	6.47222	6.75	6.33333	6.33333	6.48333	6.6	6.33333	6.33333	6.66667	6	6	5	7	7	7	5	5	7	6	7	7	7	7	6	7	6	7	6	7	5	6	6	6	7	6	6	7	6	7
1000	90	5.45	4.8	5	6	6	1.875	2	1.75	5.66667	6.80556	6.75	7	6.66667	6.65	6.6	6.33333	6.66667	7	6.33333	6	4	4	6	4	4	5	6	6	7	6	5	5	6	7	3	2	2	1	2	2	2	1	7	6	6	5	5	5
1001	90	5.64583	7	7	4.25	4.33333	6.5	6	7	4	6.16667	6.5	5.66667	6.33333	6.51667	6.4	6.66667	6.33333	6.66667	4.66667	7	7	7	7	7	7	7	7	6	5	3	3	5	3	5	6	6	6	6	7	7	7	7	2	5	5	5	4	3
1002	90	5.12083	5.4	4.66667	4.75	5.66667	6.5	6	7	6	5.75	6.25	5.33333	5.66667	6.4	6.6	6	6.33333	6.66667	5.66667	4	6	7	5	5	5	5	4	5	5	5	4	6	7	4	6	6	6	6	7	7	7	7	6	6	6	6	6	6
1003	90	5.36667	4.8	6.66667	5	5	5.75	6.25	5.25	3.33333	6.02778	5.75	6	6.33333	6.4	6.6	6.33333	6	6.66667	6.66667	5	5	5	6	3	6	7	7	6	4	4	6	5	4	6	7	6	7	5	6	4	5	6	3	3	4	3	3	4
1004	90	6.25417	6.6	6.66667	6.75	5	6.75	6.75	6.75	6.33333	6.80556	6.75	6.66667	7	6.6	6.4	6.66667	6.66667	6.66667	6.66667	7	6	7	6	7	6	7	7	7	7	7	6	5	5	5	7	7	7	6	7	7	7	6	7	6	6	6	7	6
1005	90	5.34167	6.2	4.33333	4.5	6.33333	3.125	3.25	3	6.33333	4.16667	4.5	3.33333	4.66667	6.5	6	7	6.66667	6.33333	4.66667	5	7	7	5	7	6	3	4	5	5	4	4	6	7	6	3	7	1	2	1	3	1	7	4	7	7	6	7	7
1006	90	6.125	7	6.33333	5.5	5.66667	5.75	5.75	5.75	5.83333	6.69444	6.75	7	6.33333	6.36667	6.8	7	5.66667	6	4.66667	7	7	7	7	7	7	6	6	6	6	5	5	6	5	6	6	4	7	6	6	6	6	5	6	5	6	6	7	5
1007	90	5.64583	7	7	4.25	4.33333	5.25	6.25	4.25	4	6.27778	6.5	6	6.33333	6.35	6.4	6.33333	6.33333	6.33333	5.66667	7	7	7	7	7	7	7	7	3	5	5	4	5	3	5	5	7	7	6	3	3	4	7	2	4	5	5	3	5
1008	90	4.975	4.4	6.33333	4.5	4.66667	5.875	6.75	5	5.83333	5.27778	5.5	5.66667	4.66667	6.33333	6	6.33333	6.66667	6.33333	4	2	4	5	6	5	7	6	6	4	3	6	5	5	6	3	7	6	7	7	6	5	4	5	6	6	5	6	6	6
1009	90	6.00417	5.6	6.66667	6.75	5	6.75	6.75	6.75	6.66667	6.80556	6.75	6.66667	7	6.66667	6	7	6.66667	7	6.33333	4	5	6	7	6	7	7	6	6	7	7	7	5	5	5	7	7	6	7	7	7	7	6	7	7	7	5	7	7
1010	90	4.77917	4.2	4.33333	5.25	5.33333	4.5	5	4	5.5	6.11111	6	6	6.33333	6.25	6	6.66667	6	6.33333	5.66667	3	3	5	5	5	4	4	5	5	6	6	4	5	6	5	6	5	4	5	7	2	3	4	6	4	5	7	5	6
1011	91	5.77917	6.2	5.33333	6.25	5.33333	6.625	7	6.25	4.33333	6.63889	6.25	7	6.66667	6.75	7	6.66667	6.66667	6.66667	4.66667	7	6	7	5	6	6	5	5	7	6	6	6	5	6	5	7	7	7	7	5	7	7	6	5	5	3	3	6	4
1012	91	6.25417	5.6	6.66667	6.75	6	6.875	6.75	7	6.33333	6.80556	6.75	7	6.66667	5.96667	6.2	6	5.66667	6	7	7	6	7	4	4	7	7	6	6	7	7	7	5	7	6	6	7	7	7	7	7	7	7	7	4	7	7	6	7
1013	91	4.89167	4.4	5.33333	3.5	6.33333	4.75	5.25	4.25	4.66667	3.97222	4.25	4	3.66667	4.91667	5	5.66667	4.66667	4.33333	6	4	4	4	5	5	4	7	5	2	6	2	4	6	6	7	6	6	4	5	5	3	2	7	6	3	5	5	4	5
1014	91	5.97917	6	5.33333	6.25	6.33333	4.625	4.25	5	4.66667	4.77778	4	6.33333	4	4.36667	3.8	4.33333	5	4.33333	6	6	4	7	7	6	5	5	6	5	7	7	6	6	7	6	5	4	5	3	4	6	5	5	5	5	5	4	5	4
1015	91	5.9	5.6	6	6	6	6.375	6.25	6.5	4.5	6.58333	6.75	6.66667	6.33333	6.66667	7	7	5.66667	7	5.66667	6	6	6	5	5	7	6	5	7	6	6	5	6	7	5	7	6	7	5	7	7	6	6	3	5	6	3	5	5
1016	91	5.62083	6.4	4.66667	4.75	6.66667	3.125	3.75	2.5	4	4.11111	5	3	4.33333	4.18333	4.4	4.33333	4.66667	3.33333	6	7	7	6	7	5	5	5	4	5	4	5	5	6	7	7	5	3	3	4	5	2	2	1	5	3	5	3	4	4
1017	91	4.69583	4.2	6	4.25	4.33333	7	7	7	6.33333	6.02778	5.75	6.33333	6	6.81667	6.6	7	6.66667	7	5	5	4	3	4	5	6	5	7	3	5	5	4	3	5	5	7	7	7	7	7	7	7	7	7	5	7	6	7	6
1018	91	2.67083	3.6	2.66667	1.75	2.66667	4.25	5.75	2.75	3.66667	2.80556	3.75	2.66667	2	4.26667	4.4	4.66667	4.33333	3.66667	6	5	4	3	3	3	2	2	4	1	2	1	3	2	2	4	6	4	6	7	2	2	3	4	2	5	5	4	3	3
1019	91	4.67083	5.6	3.66667	3.75	5.66667	6.75	6.75	6.75	4.16667	4.86111	5.25	4	5.33333	5.48333	5.6	5.66667	5.66667	5	6	6	5	7	5	5	3	5	3	5	3	3	4	5	7	5	7	7	7	6	7	7	7	6	5	5	3	5	3	4
1020	91	4.725	4.4	5.33333	4.5	4.66667	2	2.75	1.25	2.33333	4.30556	3.25	4.33333	5.33333	3.91667	4	3.66667	4	4	5	4	3	5	5	5	5	5	6	6	3	5	4	5	5	4	4	3	1	3	2	1	1	1	1	3	3	2	2	3
1021	92	3.75	4	3	4	4	6.375	6.25	6.5	4.33333	6.91667	6.75	7	7	6.43333	6.4	7	6.66667	5.66667	7	3	4	3	6	4	2	3	4	4	3	4	5	4	3	5	7	6	6	6	7	6	6	7	3	3	5	5	5	5
1022	92	3.14167	2.4	2.33333	4.5	3.33333	3.875	3.5	4.25	4.33333	3.72222	3.5	4.33333	3.33333	2.88333	3.2	2.66667	2.66667	3	4.33333	3	2	3	1	3	3	2	2	4	4	4	6	3	3	4	5	3	4	2	4	6	1	6	5	4	4	5	3	5
1023	92	3.64167	3.4	3.33333	4.5	3.33333	5.75	5.25	6.25	4	6.13889	6.75	6.66667	5	4.76667	4.4	5	5.33333	4.33333	6.33333	3	4	3	3	4	2	4	4	4	4	5	5	3	3	4	4	5	6	6	7	7	6	5	3	5	5	3	4	4
1024	92	6.12083	6.4	5.66667	5.75	6.66667	3.125	3.75	2.5	4.83333	6	6	6	6	4.36667	3.8	4.66667	4.33333	4.66667	7	6	7	6	6	7	7	5	5	6	6	5	6	6	7	7	3	5	2	5	3	2	2	3	4	5	5	5	5	5
1025	92	6.17083	6.6	4.66667	6.75	6.66667	5	5.5	4.5	4.33333	5.83333	5.5	6	6	5.13333	5.2	5.66667	4.33333	5.33333	4.33333	7	7	6	7	6	4	4	6	6	7	7	7	6	7	7	6	6	5	5	2	5	7	4	4	4	4	6	4	4
1026	92	5.03333	3.8	5.66667	4	6.66667	4.75	4.75	4.75	4.5	6.66667	7	6.33333	6.66667	4.4	4.6	5	4.33333	3.66667	6	5	3	3	3	5	6	6	5	3	3	5	5	7	6	7	3	6	5	5	5	5	5	4	3	6	5	5	4	4
1027	92	5.17083	5.6	4.66667	4.75	5.66667	5	6	4	5	5.61111	5.5	6	5.33333	4.05	4.2	4	3.66667	4.33333	6.33333	6	6	5	6	5	5	5	4	5	4	6	4	5	6	6	6	6	6	6	5	4	4	3	4	4	5	6	5	6
1028	92	3.22083	2.8	3.66667	2.75	3.66667	4.125	4.25	4	4.5	1.22222	1	1.66667	1	3.4	3.6	4	3.33333	2.66667	4	3	3	3	2	3	4	4	3	2	3	3	3	2	5	4	4	4	5	4	5	4	4	3	4	4	4	5	5	5
1029	92	5	4	5	6	5	5	5.5	4.5	3.33333	5.22222	5	5.33333	5.33333	3.9	3.6	3.66667	5	3.33333	5	2	5	5	4	4	4	6	5	6	6	6	6	6	4	5	4	7	5	6	5	4	3	6	3	3	5	3	3	3
1030	92	5.95	5.8	5	6	7	4.125	3.25	5	5	6.05556	6.5	5.66667	6	3.81667	3.6	4	3.66667	4	6	7	5	5	5	7	5	5	5	6	6	6	6	7	7	7	4	3	3	3	6	7	3	4	4	4	6	6	6	4
1031	93	4.725	4.4	5.33333	4.5	4.66667	4	4	4	4.33333	1.91667	1.75	2.66667	1.33333	2.56667	2.6	2.33333	2.66667	2.66667	5	6	3	4	6	3	5	6	5	4	5	4	5	3	6	5	3	5	3	5	4	4	4	4	5	3	3	5	5	5
1032	93	4.02917	4.2	4.33333	3.25	4.33333	5.375	4.5	6.25	4	5.38889	4.5	6.66667	5	3.98333	4.6	3.33333	3.33333	4.66667	6.66667	3	4	4	5	5	4	5	4	3	4	3	3	4	5	4	4	3	7	4	7	5	7	6	3	5	3	4	5	4
1033	93	6.65	6.6	6	7	7	6	6.5	5.5	5.33333	6.41667	6.25	6.66667	6.33333	5	5	6	4	5	7	7	7	6	7	6	5	7	6	7	7	7	7	7	7	7	6	7	7	6	4	6	6	6	6	6	6	6	4	4
1034	93	5.875	7	5.33333	5.5	5.66667	3.125	3.25	3	4.83333	6.47222	6.75	6	6.66667	3.46667	3.2	3.66667	3.66667	3.33333	6.33333	7	7	7	7	7	6	5	5	6	6	5	5	6	5	6	4	2	4	3	2	2	4	4	5	6	6	4	4	4
1035	93	4.42083	4.6	4.66667	3.75	4.66667	6.5	6	7	5	6.63889	6.25	7	6.66667	6.35	6.4	6.66667	6.66667	5.66667	4.66667	3	5	6	4	5	5	5	4	3	3	4	5	4	5	5	6	6	6	6	7	7	7	7	4	4	6	6	4	6
1036	93	4.17083	4.6	3.66667	3.75	4.66667	5.5	5	6	4.16667	6.61111	6.5	6.66667	6.66667	5.81667	5.6	6.33333	5.33333	6	6.33333	5	5	5	5	3	3	5	3	3	4	4	4	5	5	4	6	4	5	5	6	6	6	6	3	4	5	4	4	5
1037	93	4.67083	4.6	4.66667	4.75	4.66667	5.5	5.5	5.5	4.66667	6.55556	7	7	5.66667	5.73333	5.6	5.33333	7	5	6	6	4	5	5	3	5	5	4	4	5	5	5	4	4	6	6	7	3	6	6	6	5	5	5	5	5	5	4	4
1038	93	3.8125	3	5	2.25	5	6.25	5.75	6.75	4	3.97222	4.25	3.66667	4	5.01667	4.4	5	6.33333	4.33333	6	3	3	2	4	3	5	5	5	3	2	2	2	4	5	6	7	5	5	6	7	6	7	7	5	3	3	5	3	5
1039	93	4.52917	4.2	4.33333	5.25	4.33333	4.75	5.25	4.25	3.83333	5.61111	5.5	6	5.33333	4.76667	5.4	4.66667	4	5	5.66667	3	5	5	4	4	5	3	5	5	6	5	5	5	4	4	6	5	5	5	4	4	5	4	4	5	3	3	5	3
1040	93	5.02917	4.2	4.33333	6.25	5.33333	5.375	4	6.75	4	6.47222	5.75	6.66667	7	5.75	5	6.33333	5.66667	6	4.66667	3	5	4	5	4	4	5	4	6	6	7	6	5	6	5	4	4	4	4	7	7	7	6	5	5	4	4	3	3
1041	93	5.36667	4.8	6.66667	5	5	6.75	6.75	6.75	3.5	4.91667	4.75	5	5	4.61667	4.8	4.33333	4.33333	5	5	6	4	6	5	3	6	7	7	5	3	6	6	5	5	5	6	7	7	7	7	7	7	6	4	3	3	5	3	3
1042	93	3.975	4.4	3.33333	4.5	3.66667	6	5.5	6.5	4.33333	4.19444	4.25	4.66667	3.66667	3.95	3.8	4	4	4	6.33333	3	4	5	5	5	3	3	4	5	4	4	5	4	4	3	5	6	6	5	6	6	7	7	4	4	4	4	6	4
1043	94	3.64167	2.4	5.33333	3.5	3.33333	5.125	3.75	6.5	3	4.05556	3.5	4	4.66667	3.68333	3.4	3.33333	4.66667	3.33333	5	2	2	2	4	2	6	5	5	3	4	4	3	4	3	3	4	6	2	3	7	6	6	7	4	4	4	2	2	2
1044	94	5.97917	6	5.33333	6.25	6.33333	6.125	7	5.25	4.66667	6.63889	6.25	6.66667	7	6.23333	6.6	5.66667	6	6.66667	4	6	6	6	7	5	5	5	6	7	6	6	6	7	6	6	7	7	7	7	5	5	6	5	5	5	4	5	3	6
1045	94	4.55417	3.8	4.66667	5.75	4	6	6	6	3.83333	6.77778	7	6.33333	7	6.3	6.2	6.33333	6	6.66667	4.66667	5	3	5	3	3	4	4	6	4	7	7	5	4	4	4	5	6	6	7	7	5	6	6	5	4	4	4	3	3
1046	94	4.61667	4.8	5.66667	4	4	1.75	1.75	1.75	7	5.77778	6	6	5.33333	3.83333	4	3.66667	3.66667	4	3	5	5	4	6	4	4	6	7	4	5	4	3	4	4	4	3	1	1	2	1	2	2	2	7	7	7	7	7	7
1047	94	5.725	5.4	6.33333	6.5	4.66667	4.5	5	4	4.16667	6.02778	5.75	6.66667	5.66667	4.11667	3.8	5	4	3.66667	5	6	5	6	5	5	6	7	6	6	7	7	6	4	4	6	7	7	2	4	4	4	4	4	5	4	3	4	4	5
1048	94	5.75	5	5	7	6	2.75	3	2.5	6.16667	5.19444	5.25	4.66667	5.66667	3.05	3.2	3	3.33333	2.66667	2	6	3	5	6	5	6	4	5	7	7	7	7	6	7	5	3	3	3	3	3	3	2	2	7	5	7	6	7	5
1049	94	4.34167	4.2	5.33333	2.5	5.33333	6.625	7	6.25	4.5	5.80556	5.75	6	5.66667	5.23333	4.6	5.66667	5.66667	5	5.66667	4	3	3	5	6	6	5	5	2	4	2	2	6	5	5	7	7	7	7	7	6	6	6	3	5	4	5	5	5
1050	94	2.32917	2.4	1.33333	3.25	2.33333	4.5	5	4	3.16667	2.61111	2.5	3	2.33333	2.93333	2.4	3	3.66667	2.66667	6.66667	2	3	2	2	3	1	2	1	3	3	3	4	2	1	4	6	6	2	6	4	3	4	5	3	3	4	3	3	3
1051	94	5.42083	5.6	4.66667	4.75	6.66667	5.25	5.25	5.25	3.66667	5.94444	5.5	6.66667	5.66667	4.38333	5.2	3.66667	4	4.66667	4	6	5	5	6	6	6	3	5	4	5	5	5	7	6	7	6	5	5	5	6	5	5	5	4	4	3	4	2	5
1052	94	3.95	4.8	3	4	4	6	5.5	6.5	5.66667	5.47222	5.75	5	5.66667	5.55	6.2	5.33333	5	5.66667	2.66667	6	6	4	2	6	3	2	4	4	3	5	4	4	4	4	6	5	5	6	6	7	7	6	5	7	7	5	5	5
1053	95	4	4	4	4	4	4.875	4.5	5.25	3.83333	2.33333	2	2	3	1.6	1.4	1.33333	2	1.66667	6.66667	4	4	4	4	4	4	4	4	4	3	3	6	4	3	5	5	5	3	5	5	5	6	5	3	5	5	4	3	3
1054	95	3	3	2	4	3	4.75	4.75	4.75	3.16667	1.41667	1.25	1.66667	1.33333	2.41667	2	3.33333	2	2.33333	7	3	3	3	3	3	1	2	3	5	5	3	3	2	3	4	6	4	4	5	4	4	4	7	2	4	5	4	2	2
1055	95	3.225	3.4	2.33333	4.5	2.66667	5.75	4.75	6.75	3.5	4.69444	4.75	4.33333	5	2.95	2.8	3	2.66667	3.33333	6.66667	3	3	4	4	3	2	3	2	5	4	4	5	3	2	3	5	4	3	7	7	7	7	6	3	4	3	3	4	4
1056	95	2.03333	2.8	1.66667	1	2.66667	3.75	4.75	2.75	1.5	2.05556	2.5	2	1.66667	2.21667	2.2	1.66667	2	3	7	3	3	4	2	2	1	2	2	1	1	1	1	1	4	3	5	5	4	5	4	3	2	2	1	2	1	2	1	2
1057	95	3.025	2.6	3.33333	3.5	2.66667	4	4.5	3.5	4.16667	1.72222	1.5	2	1.66667	2.2	1.8	2	2.66667	2.33333	4.66667	4	2	1	2	4	4	3	3	3	3	3	5	2	3	3	5	4	4	5	3	6	2	3	5	3	4	5	5	3
1058	95	2.0875	1.6	2.66667	1.75	2.33333	4.5	4	5	2.83333	2.52778	2.25	3	2.33333	2.45	2.8	2	1.33333	3.66667	6.66667	2	2	1	2	1	2	3	3	2	2	1	2	3	2	2	4	4	4	4	7	6	6	1	2	2	4	4	3	2
1059	95	4.19583	4.2	4	4.25	4.33333	5.125	4.25	6	4.16667	1.69444	1.75	1.66667	1.66667	1.58333	1	1.66667	1.66667	2	4.66667	5	4	4	3	5	5	3	4	4	5	4	4	3	5	5	5	4	4	4	6	6	6	6	2	3	5	5	5	5
1060	95	2.33333	3	1.66667	2	2.66667	3.875	3	4.75	3.16667	2.16667	2.5	2	2	1.26667	1.4	1	1.33333	1.33333	6.66667	3	3	3	3	3	1	2	2	2	2	2	2	2	3	3	4	4	2	2	4	6	4	5	4	4	3	2	4	2
1061	95	3.72083	3.8	3.66667	3.75	3.66667	4	4	4	4.16667	5.02778	4.75	5	5.33333	1.76667	1.4	2	1.66667	2	4	5	4	4	3	3	3	4	4	3	3	4	5	4	3	4	5	1	4	6	5	5	1	5	3	3	4	5	6	4
1062	95	3.275	3.6	3.33333	3.5	2.66667	5.5	6	5	4.5	4.33333	4	5	4	2.9	2.6	3	3	3	3	4	4	3	3	4	4	3	3	3	4	4	3	3	2	3	4	7	7	6	5	5	5	5	5	5	5	5	5	2
1063	96	4.27917	4.2	4.33333	4.25	4.33333	5.5	5	6	2.33333	5.80556	5.75	5.66667	6	5.91667	6	5.66667	6	6	4.66667	6	3	3	5	4	5	4	4	4	3	4	6	4	5	4	5	5	5	5	7	6	7	4	2	4	2	2	2	2
1064	96	4.36667	3.8	5.66667	4	4	4.75	5.25	4.25	5.5	5.88889	6	6	5.66667	5.58333	5	6.66667	5	5.66667	4.66667	3	5	4	3	4	6	5	6	5	3	5	3	3	5	4	5	5	5	6	4	4	4	5	5	5	5	6	6	6
1065	96	3.8625	3.2	4	4.25	4	6.5	6.5	6.5	4.5	5.25	5.75	5	5	5.25	5	5	5.66667	5.33333	6.66667	3	3	3	4	3	4	4	4	4	5	3	5	4	3	5	6	7	6	7	7	6	6	7	3	6	5	5	4	4
1066	96	4.27917	4.2	4.33333	4.25	4.33333	1.375	1.5	1.25	5.33333	5.80556	5.75	6.33333	5.33333	2.91667	3	2.66667	2.33333	3.66667	4.33333	3	5	5	3	5	4	5	4	4	4	5	4	4	5	4	1	1	3	1	2	1	1	1	4	5	5	6	6	6
1067	96	4.27917	4.2	4.33333	4.25	4.33333	5.5	5	6	6.33333	5.77778	6	6	5.33333	5.93333	5.4	5.66667	6.33333	6.33333	4	3	6	4	5	3	5	3	5	4	5	4	4	5	4	4	5	6	3	6	7	5	5	7	6	6	6	6	7	7
1068	96	5.67083	5.6	5.66667	4.75	6.66667	5	5	5	5	4.91667	5.75	5.33333	3.66667	4.16667	4	4.33333	4	4.33333	6	6	5	7	5	5	5	7	5	4	5	4	6	7	6	7	6	6	2	6	5	5	5	5	4	4	4	7	6	5
1069	96	3.59167	4.2	4.33333	2.5	3.33333	6.625	6.5	6.75	3.83333	5.66667	5	6	6	5.36667	5.8	5.33333	4.66667	5.66667	6.33333	3	4	4	5	5	4	4	5	3	1	3	3	3	4	3	7	7	5	7	7	7	7	6	3	5	3	4	3	5
1070	96	4.27917	4.2	4.33333	4.25	4.33333	4	3.5	4.5	6.33333	6.69444	6.75	7	6.33333	5.5	5	5.66667	5.66667	5.66667	5.66667	5	5	5	3	3	5	4	4	5	4	4	4	4	4	5	4	3	2	5	4	5	4	5	4	7	6	7	7	7
1071	96	5.27917	5.2	4.33333	6.25	5.33333	4.75	4.75	4.75	4.33333	6.08333	6.25	6	6	4.78333	3.8	5	5.66667	4.66667	5.33333	5	6	6	6	3	5	5	3	7	6	6	6	6	5	5	4	7	3	5	5	6	3	5	5	4	5	3	5	4
1072	96	5.25	4	5	6	6	4.375	4	4.75	5.16667	4.25	3.75	3.66667	5.33333	3.61667	3.8	3	4.66667	3	6.33333	5	3	4	4	4	5	5	5	6	6	6	6	6	6	6	3	4	4	5	6	5	4	4	6	6	5	5	5	4
1073	97	5.675	6.2	5.33333	5.5	5.66667	6.375	6.75	6	5	6.11111	6	6.33333	6	5.28333	5.8	5	5	5.33333	3.33333	6	6	6	7	6	5	5	6	4	7	6	5	7	4	6	7	7	7	6	6	6	6	6	6	4	5	4	5	6
1074	97	6.25417	5.6	6.66667	6.75	6	6.5	6.5	6.5	5.66667	6.66667	7	7	6	5.6	5.4	6.33333	5.66667	5	2.33333	5	6	5	6	6	7	7	6	6	7	7	7	6	6	6	7	7	5	7	7	5	7	7	4	6	6	6	6	6
1075	97	3.475	3.4	3.33333	3.5	3.66667	5.625	6.5	4.75	4.66667	6.63889	6.25	6.66667	7	6.2	5.8	6.33333	6	6.66667	2.33333	4	3	3	4	3	3	3	4	4	3	4	3	3	4	4	6	7	7	6	5	5	5	4	5	5	5	5	5	3
1076	97	4.05417	2.8	4.66667	5.75	3	5.125	3.75	6.5	4	5.08333	5.25	5	5	4.08333	4	3.33333	4.66667	4.33333	3	4	2	3	3	2	4	5	5	6	5	5	7	2	3	4	3	5	4	3	6	7	7	6	5	5	4	3	3	4
1077	97	3.5375	4.4	3.33333	1.75	4.66667	5.75	6.25	5.25	4.83333	5.80556	5.75	5.66667	6	5.86667	5.8	6.33333	5.66667	5.66667	2.66667	5	4	5	5	3	4	2	4	1	2	1	3	4	5	5	6	7	6	6	5	5	5	6	5	6	3	5	6	4
1078	97	3.5	4	3	4	3	4.5	5	4	3.83333	1.69444	1.75	2	1.33333	3.81667	3.6	3.66667	5	3	1.66667	2	4	5	3	6	2	4	3	3	4	4	5	2	4	3	5	4	6	5	4	4	4	4	3	5	4	4	3	4
1079	97	4.52917	4.2	4.33333	5.25	4.33333	6.25	6.25	6.25	4.33333	4.52778	4.25	4.66667	4.66667	5.6	5.4	5.33333	5.33333	6.33333	1	3	5	5	3	5	4	5	4	4	6	5	6	5	3	5	5	7	7	6	6	6	6	7	4	4	5	5	3	5
1080	97	3.00417	4.6	1.66667	3.75	2	5.875	5.5	6.25	3.66667	5.47222	5.75	5.33333	5.33333	5.95	4.8	6.66667	6	6.33333	2.66667	4	4	5	5	5	2	2	1	3	5	4	3	2	2	2	5	6	6	5	6	7	6	6	4	5	3	3	4	3
1081	97	3.92083	3.6	3.66667	3.75	4.66667	5.875	5.5	6.25	5.5	6.33333	6	7	6	5.13333	5.2	5.33333	4.66667	5.33333	3	4	5	2	4	3	2	4	5	3	3	4	5	4	4	6	5	6	7	4	6	6	7	6	5	5	5	6	6	6
1082	97	6.20417	6.4	5.66667	6.75	6	6.875	6.75	7	4	7	7	7	7	6.73333	6.6	7	6.33333	7	3	7	7	6	7	5	4	7	6	7	7	7	6	6	6	6	6	7	7	7	7	7	7	7	4	4	4	4	4	4
1083	98	5.89583	7	7	5.25	4.33333	5	5.5	4.5	6.33333	6.5	6.5	7	6	5.61667	5.8	5	6	5.66667	6.33333	7	7	7	7	7	7	7	7	4	6	6	5	4	4	5	5	7	5	5	6	4	4	4	6	6	6	6	7	7
1084	98	5.02917	5.2	4.33333	5.25	5.33333	6.5	6	7	3.83333	5.80556	5.75	5.66667	6	6	6	6	5.66667	6.33333	4.66667	6	6	6	4	4	5	4	4	5	6	5	5	5	6	5	7	3	7	7	7	7	7	7	4	3	4	3	4	5
1085	98	4.27917	3.2	4.33333	5.25	4.33333	4.25	4.75	3.75	3.33333	2.97222	3.25	3	2.66667	3.83333	4	4.66667	3	3.66667	5	3	4	3	4	2	3	5	5	5	6	4	6	3	5	5	4	5	4	6	4	3	1	7	4	4	4	4	2	2
1086	98	5.67083	6.6	4.66667	5.75	5.66667	4.375	4	4.75	7	6.36111	5.75	6.33333	7	5.55	5.2	6	5.33333	5.66667	6.66667	7	7	6	7	6	5	4	5	6	5	6	6	6	5	6	4	5	3	4	4	4	5	6	7	7	7	7	7	7
1087	98	6.425	6.2	6.33333	6.5	6.66667	5	5.5	4.5	5.66667	6.52778	6.25	6.66667	6.66667	6.61667	6.8	6.33333	6.33333	7	6.33333	6	6	7	7	5	6	7	6	7	7	6	6	6	7	7	5	5	6	6	6	5	4	3	5	5	7	6	6	5
1088	98	5.97917	6	5.33333	6.25	6.33333	5.5	6	5	4.66667	6.25	5.75	6	7	6.7	6.8	6.66667	6.33333	7	4	7	5	7	6	5	6	5	5	6	7	5	7	6	7	6	7	6	5	6	6	5	4	5	4	5	4	4	5	6
1089	98	4.69583	4.2	6	4.25	4.33333	3.375	3	3.75	6.33333	5.77778	6	6	5.33333	5.68333	5.4	5.66667	5.66667	6	5	4	4	5	4	4	6	6	6	4	5	3	5	3	5	5	4	1	2	5	3	4	4	4	7	6	6	6	7	6
1090	98	4.69583	4.2	6	4.25	4.33333	3.875	4	3.75	6.33333	6	6	6	6	5.11667	4.8	6.66667	4.33333	4.66667	6	5	4	6	3	3	4	7	7	4	4	4	5	5	4	4	5	4	3	4	5	4	3	3	5	6	6	7	7	7
1091	98	4.19583	4.2	5	3.25	4.33333	4.875	3.5	6.25	6.16667	4.08333	4.25	3	5	5.8	5.2	6	6.33333	5.66667	4	4	5	4	4	4	5	5	5	3	5	3	2	4	5	4	3	4	3	4	7	7	5	6	6	5	6	6	7	7
1092	98	3.92083	4.6	1.66667	4.75	4.66667	3	2.75	3.25	3.66667	3.86111	4.25	3.66667	3.66667	4.68333	4.4	4.66667	4.66667	5	7	4	5	4	5	5	3	1	1	4	5	5	5	5	5	4	3	1	5	2	4	3	3	3	3	3	5	3	3	5
1093	98	5.42083	6.6	4.66667	4.75	5.66667	3.125	3.75	2.5	3.66667	5.83333	5.5	5.33333	6.66667	4.6	4.4	4.66667	4.66667	4.66667	5	7	7	7	7	5	5	4	5	5	5	5	4	6	5	6	4	4	3	4	2	2	4	2	4	3	4	4	3	4
1094	98	4.17083	4.6	3.66667	3.75	4.66667	6	5.5	6.5	4.16667	5.97222	5.25	6.66667	6	6.78333	6.8	6.66667	6.66667	7	4.66667	5	4	5	5	4	3	5	3	5	3	4	3	5	4	5	6	5	5	6	7	7	6	6	3	4	4	5	4	5
1095	99	4.7	5.8	4	5	4	5.875	6.75	5	5.33333	6.02778	5.75	6.33333	6	6.21667	6.2	6	6.66667	6	5	7	6	6	5	5	4	5	3	5	5	6	4	5	3	4	7	7	7	6	6	7	3	4	5	5	5	5	5	7
1096	99	5	4	5	6	5	6.5	7	6	3.83333	6.69444	6.75	7	6.33333	6.31667	6.6	6.66667	6	6	6.66667	5	4	5	3	3	6	4	5	6	6	6	6	6	5	4	7	7	7	7	6	6	6	6	2	2	6	3	5	5
1097	99	4.89583	5	6	4.25	4.33333	5.5	5.5	5.5	4.66667	5.55556	6	5.66667	5	6.03333	5.8	6.66667	6	5.66667	5.33333	4	6	5	4	6	6	5	7	5	4	4	4	4	4	5	7	7	1	7	5	6	5	6	5	4	5	5	5	4
1098	99	6.00417	5.6	6.66667	5.75	6	4.375	4	4.75	6.66667	6.33333	6	6	7	5.86667	5.8	5.66667	6	6	4	4	7	7	4	6	6	7	7	7	6	6	4	7	5	6	5	1	6	4	5	4	5	5	7	7	7	7	6	6
1099	99	5.72083	3.8	5.66667	6.75	6.66667	5.375	5.25	5.5	7	5.88889	6	6	5.66667	5.98333	6.6	5.33333	5.66667	6.33333	6.66667	4	5	3	4	3	6	6	5	6	7	7	7	7	7	6	5	5	5	6	7	5	5	5	7	7	7	7	7	7
1100	99	4.89167	4.4	5.33333	3.5	6.33333	3.75	3.75	3.75	4.66667	3.38889	3.5	2.66667	4	5.61667	5.8	6	5.66667	5	5.33333	5	4	4	5	4	5	5	6	3	4	4	3	7	5	7	3	5	4	3	3	6	3	3	4	6	6	3	5	4
1101	99	5.42083	5.6	4.66667	5.75	5.66667	6.25	5.75	6.75	3.66667	5.69444	5.75	5	6.33333	6.18333	6.4	6.33333	6	6	5	5	6	5	5	7	6	4	4	6	6	6	5	5	5	7	7	6	3	7	6	7	7	7	3	4	3	5	4	3
1102	99	6.15	6.6	6	6	6	6.5	6	7	5.83333	6.38889	6.5	6	6.66667	6.38333	6.2	6.33333	6.33333	6.66667	5.33333	6	6	7	7	7	6	6	6	6	7	6	5	5	7	6	7	5	5	7	7	7	7	7	6	6	6	6	5	6
1103	99	4.75	4	4	6	5	4.75	4.75	4.75	4.5	5.91667	5.75	5.33333	6.66667	5.86667	5.8	6	6	5.66667	5.66667	4	4	4	3	5	4	3	5	6	6	6	6	5	5	5	4	6	4	5	5	4	5	5	5	4	4	4	4	6
1104	99	4.7	4.8	4	5	5	6.5	6	7	4.33333	5.02778	4.75	4.66667	5.66667	6.13333	6.2	6	5.33333	7	6.33333	4	5	5	5	5	4	4	4	5	5	5	5	5	6	4	6	6	7	5	7	7	7	7	5	5	4	5	3	4
1105	99	6.4	6.6	6	6	7	6.375	6.25	6.5	6.66667	6.69444	6.75	7	6.33333	6.28333	6.8	6.33333	6	6	6.66667	6	7	6	7	7	4	7	7	6	6	6	6	7	7	7	6	7	5	7	7	5	7	7	5	7	7	7	7	7
1106	100	3.75	3	4	4	4	4.75	5.25	4.25	4.33333	1.61111	1.5	1	2.33333	3.8	3.2	4.33333	4	3.66667	5	3	3	3	3	3	4	4	4	5	4	4	3	4	3	5	5	6	5	5	5	6	3	3	3	5	5	5	5	3
1107	100	2.975	3.4	2.33333	3.5	2.66667	3.25	4.25	2.25	4.5	2.66667	3	3	2	3.53333	3.8	2.66667	4	3.66667	3.66667	3	4	2	4	4	2	3	2	5	3	3	3	2	3	3	4	5	3	5	3	3	1	2	4	4	4	4	5	6
1108	100	6.15	6.6	6	6	6	5.375	5	5.75	4.33333	6.02778	5.75	6.33333	6	5.51667	5.4	5.33333	6	5.33333	4.66667	7	7	7	7	5	7	4	7	6	6	7	5	5	7	6	5	5	5	5	7	5	4	7	4	4	4	6	4	4
1109	100	4.64583	6	5	3.25	4.33333	5.5	5.5	5.5	5.16667	5.58333	5.75	5	6	5.43333	5.4	5.33333	4.33333	6.66667	3.66667	5	6	7	7	5	4	5	6	3	4	4	2	5	5	3	6	6	5	5	6	4	5	7	6	5	4	6	5	5
1110	100	5.5	4	5	7	6	5.25	4.75	5.75	4.83333	5.19444	5.25	5.33333	5	4.1	3.4	5	4	4	3.66667	3	4	5	4	4	5	5	5	7	7	7	7	6	6	6	5	5	5	4	7	4	6	6	5	4	6	4	5	5
1111	100	2.89167	2.4	2.33333	3.5	3.33333	6	6	6	4	6.08333	6.25	5.66667	6.33333	5.91667	6	5.33333	6.33333	6	1.33333	3	2	2	2	3	3	1	3	3	4	4	3	4	2	4	5	7	6	6	6	6	6	6	4	3	5	5	3	4
1112	100	5.50417	5.6	5.66667	5.75	5	4	4	4	4.83333	5.97222	6.25	5	6.66667	4.7	4.8	4.66667	5	4.33333	5.33333	6	5	5	7	5	5	7	5	5	7	6	5	5	6	4	6	1	5	4	2	5	4	5	6	5	5	4	4	5
1113	100	3.5	4	3	4	3	3.125	3.75	2.5	4.33333	1.75	1.25	2.66667	1.33333	3.38333	3.2	3.66667	3	3.66667	2.66667	4	4	5	4	3	4	2	3	4	3	4	5	4	2	3	4	1	5	5	4	3	1	2	4	5	3	4	5	5
1114	100	6.06667	5.6	6.66667	6	6	5.625	5.75	5.5	4.66667	6.11111	6	6.33333	6	4.73333	4.6	4.66667	5.33333	4.33333	3.66667	6	5	5	5	7	6	7	7	6	6	6	6	5	7	6	6	6	6	5	5	7	4	6	4	6	4	6	4	4
1115	100	4.61667	4.8	5.66667	4	4	4.75	5.25	4.25	4.5	4.38889	4.5	4.33333	4.33333	4.51667	4.4	4.33333	4.33333	5	3.33333	5	4	4	6	5	6	5	6	3	5	4	4	5	4	3	7	7	3	4	6	4	1	6	4	4	4	5	5	5
1116	100	4.2	4.8	4	4	4	5.375	5.75	5	4.16667	6.47222	6.75	6.33333	6.33333	5.76667	5.4	6.33333	6	5.33333	6	5	5	4	5	5	3	5	4	4	3	3	6	5	4	3	7	5	5	6	5	5	5	5	5	3	3	5	5	4
1117	101	4.59167	5.2	5.33333	2.5	5.33333	5.5	5.5	5.5	4	5.80556	5.75	6	5.66667	4.21667	4.2	3.66667	4.66667	4.33333	6.66667	6	6	5	4	5	5	6	5	3	3	2	2	5	6	5	5	5	6	6	6	5	6	5	4	4	4	5	2	5
1118	101	3.86667	3.8	5.66667	3	3	3.875	3	4.75	4.5	5.38889	5.5	5.33333	5.33333	4.15	4.6	4.66667	3.33333	4	3.66667	3	4	3	5	4	6	4	7	2	2	4	4	3	3	3	4	3	2	3	5	4	5	5	4	5	5	4	5	4
1119	101	3.17083	2.6	3.66667	2.75	3.66667	2.875	2	3.75	2.33333	2.52778	2.25	2	3.33333	3.33333	3	4	3	3.33333	5	4	1	3	3	2	3	3	5	3	2	3	3	4	4	3	2	2	2	2	4	3	4	4	4	2	2	2	1	3
1120	101	4.34167	5.2	4.33333	2.5	5.33333	5.5	5.5	5.5	3.5	6.16667	6.5	6	6	4.43333	4.4	4.33333	4.33333	4.66667	2.33333	6	5	5	5	5	4	5	4	2	3	2	3	6	5	5	6	5	6	5	5	5	6	6	2	5	3	4	4	3
1121	101	2.45	2.8	2	2	3	4	4	4	2.5	1.97222	2.25	2	1.66667	3.4	3.6	2.66667	3.66667	3.66667	6.66667	3	3	2	3	3	1	3	2	2	2	2	2	4	2	3	4	4	4	4	4	3	2	7	4	3	3	1	1	3
1122	101	5.925	6.2	6.33333	5.5	5.66667	5.75	5.75	5.75	5.5	6.58333	6.75	6.66667	6.33333	5.61667	5.8	5.66667	5.66667	5.33333	3.33333	7	7	6	6	5	6	7	6	5	6	5	6	5	7	5	6	7	4	6	5	6	6	6	6	5	5	6	5	6
1123	101	5.36667	4.8	6.66667	5	5	5.625	4.25	7	3.5	5.05556	4.5	7	3.66667	3.95	3.8	4	4	4	4.66667	4	5	5	5	5	6	7	7	4	5	6	5	5	5	5	5	6	2	4	7	7	7	7	2	4	3	5	4	3
1124	101	4.59167	5.2	5.33333	4.5	3.33333	5	5.5	4.5	4	6.41667	6.25	6	7	5.25	5	5.33333	5.66667	5	4.66667	6	5	5	6	4	7	5	4	5	3	5	5	3	4	3	6	5	5	6	5	5	3	5	4	5	4	3	4	4
1125	101	6.12083	6.4	5.66667	5.75	6.66667	6.25	6.25	6.25	4.83333	5.72222	5.5	5.66667	6	4.68333	4.4	4.33333	4	6	4	7	6	7	6	6	5	6	6	5	6	6	6	7	7	6	7	6	6	6	6	6	6	7	5	4	5	5	6	4
1126	101	5.36667	4.8	6.66667	5	5	5.625	4.25	7	3.5	5.02778	4.75	5	5.33333	3.85	4.4	3.33333	3.66667	4	4.66667	5	6	4	5	4	7	6	7	5	5	5	5	5	5	5	4	5	3	5	7	7	7	7	4	4	2	4	3	4
1127	101	4.25	3	4	5	5	7	7	7	4.33333	6.80556	6.75	7	6.66667	6.48333	6.6	6.33333	6.33333	6.66667	6	3	3	3	2	4	5	3	4	4	4	5	7	5	5	5	7	7	7	7	7	7	7	7	5	3	5	4	5	4
1128	101	4.59167	5.2	5.33333	4.5	3.33333	5.5	5.5	5.5	5	4.41667	5.25	2.66667	5.33333	3.65	3.6	3.66667	4	3.33333	3.33333	5	7	5	5	4	5	6	5	2	5	6	5	2	4	4	6	3	7	6	6	6	5	5	5	3	6	5	6	5
1129	101	5.925	5.2	6.33333	5.5	6.66667	5.75	5.75	5.75	5.5	5.55556	6	5	5.66667	4.15	4.6	3.66667	4	4.33333	4.33333	4	5	5	6	6	7	6	6	6	4	6	6	7	7	6	6	6	5	6	6	6	7	4	5	7	5	6	4	6
1130	102	1.70833	2	1.33333	1.5	2	4.125	4.25	4	4	1.5	1.5	1.33333	1.66667	2.88333	3.2	2.66667	2.66667	3	6.33333	3	2	1	2	2	1	2	1	1	2	1	2	2	1	3	4	4	6	3	5	4	4	3	4	4	4	4	4	4
1131	102	4.55417	3.8	5.66667	5.75	3	3.875	4	3.75	3.83333	2.27778	2.5	2.66667	1.66667	2.96667	3.2	3	3.33333	2.33333	5.66667	4	5	3	3	4	6	6	5	5	5	7	6	3	3	3	5	5	3	3	4	4	3	4	4	4	3	5	3	4
1132	102	1.05	1.2	1	1	1	3.875	3.5	4.25	4	2.11111	2	3	1.33333	2.9	3.6	2	2.66667	3.33333	5.33333	1	1	2	1	1	1	1	1	1	1	1	1	1	1	1	2	7	3	2	6	5	3	3	4	4	4	4	4	4
1133	102	3.92083	3.6	3.66667	3.75	4.66667	4.25	4.75	3.75	4.5	5.77778	6	5.33333	6	2.58333	3	3	2.66667	1.66667	4.33333	4	3	4	3	4	5	3	3	5	3	2	5	6	3	5	5	5	5	4	4	4	4	3	3	5	4	6	6	3
1134	102	5.47083	3.8	4.66667	6.75	6.66667	4	4.5	3.5	5.66667	6.41667	6.25	7	6	3.66667	4	3.33333	3.66667	3.66667	6.33333	4	3	5	2	5	5	5	4	6	7	7	7	6	7	7	5	4	5	4	5	2	3	4	6	6	6	4	6	6
1135	102	2.05833	1.4	2.33333	2.5	2	6.5	6.5	6.5	4.33333	2.33333	3	2.33333	1.66667	3.5	3	3.33333	4.33333	3.33333	4.33333	2	1	2	1	1	3	2	2	3	2	2	3	2	2	2	7	6	6	7	6	7	6	7	5	5	3	4	4	5
1136	102	4.17083	4.6	3.66667	3.75	4.66667	5.375	4.5	6.25	4.16667	5.47222	5.75	5.33333	5.33333	2.86667	2.8	3	3.66667	2	6.66667	3	5	6	4	5	3	5	3	5	3	3	4	4	5	5	4	4	5	5	6	6	6	7	3	5	4	3	5	5
1137	102	2.30833	2.4	2.33333	2.5	2	6.5	6.5	6.5	3.66667	5.83333	6.5	6	5	4.36667	3.8	4.66667	4	5	4.33333	3	2	3	2	2	1	3	3	2	3	3	2	2	2	2	6	6	7	7	7	6	6	7	3	4	3	5	3	4
1138	102	5.47083	3.8	4.66667	6.75	6.66667	4	4.5	3.5	4.16667	6.88889	7	6.66667	7	3.75	4	3.33333	4	3.66667	3.33333	5	3	5	3	3	5	5	4	6	7	7	7	6	7	7	3	6	5	4	4	3	3	4	5	4	4	4	4	4
1139	102	3.72083	3.8	3.66667	3.75	3.66667	2.875	2.5	3.25	4.16667	4.44444	5	5	3.33333	3.01667	3.4	3.66667	3	2	6.66667	5	4	3	3	4	4	4	3	4	3	3	5	3	4	4	3	2	1	4	3	3	4	3	4	5	4	4	5	3
1140	102	1.75833	2.2	1.33333	1.5	2	4.125	4.25	4	4.16667	1.72222	1.5	2.33333	1.33333	2.95	2.8	2.66667	3	3.33333	4.66667	2	3	2	2	2	1	2	1	1	1	3	1	2	1	3	4	5	3	5	4	4	4	4	4	4	4	5	4	4
1141	102	4.2	5.8	3	4	4	6	6	6	5.16667	4.63889	4.25	4.33333	5.33333	3.88333	3.2	4.33333	4	4	6.33333	6	5	4	7	7	4	2	3	5	4	3	4	3	4	5	6	6	6	6	6	6	6	6	5	5	5	6	5	5
1142	103	4.77917	4.2	4.33333	5.25	5.33333	6.375	6.75	6	6.5	6.69444	6.75	6.33333	7	6.21667	6.2	6.33333	5.66667	6.66667	2.66667	3	5	5	5	3	5	3	5	5	5	6	5	5	6	5	7	6	7	7	5	7	6	6	7	7	7	6	6	6
1143	103	4.975	6.4	3.33333	6.5	3.66667	3.75	3.75	3.75	6.83333	6.36111	6.75	6.33333	6	3.73333	3.6	3.33333	3.66667	4.33333	3.66667	6	6	6	7	7	3	4	3	6	7	6	7	4	4	3	3	4	4	4	3	4	4	4	7	7	7	7	6	7
1144	103	5.14167	5.4	6.33333	5.5	3.33333	6.5	7	6	4	6	6	5.66667	6.33333	6.03333	5.8	6.33333	5.66667	6.33333	3	4	6	5	5	7	6	7	6	5	6	5	6	4	3	3	7	7	7	7	7	5	5	7	5	4	4	3	4	4
1145	103	3.03333	3.8	3.66667	3	1.66667	2.75	3	2.5	4.16667	3.80556	3.75	3.66667	4	3.58333	4	3.33333	2.66667	4.33333	3.33333	5	3	4	4	3	3	3	5	3	2	3	4	1	2	2	2	4	2	4	3	3	2	2	5	4	5	4	5	2
1146	103	3.86667	3.8	5.66667	3	3	5.5	5.5	5.5	4.5	4.69444	3.75	4.66667	5.66667	4.8	5.2	4.66667	4.66667	4.66667	3.66667	4	3	4	3	5	5	6	6	4	4	3	1	2	2	5	6	5	4	7	5	6	7	4	5	4	3	6	4	5
1147	103	4.475	5.4	3.33333	5.5	3.66667	6.625	7	6.25	6.66667	6.69444	6.75	6.33333	7	6.38333	6.2	6.33333	6.66667	6.33333	3.66667	5	5	5	7	5	3	4	3	5	5	5	7	5	3	3	7	7	7	7	6	6	7	6	7	7	7	7	6	6
1148	103	4.02917	3.2	4.33333	4.25	4.33333	2.75	3.25	2.25	4	4.52778	4.25	4.66667	4.66667	3.73333	3.6	3	4	4.33333	3	3	3	4	3	3	3	5	5	4	4	5	4	4	3	6	5	3	2	3	2	3	2	2	4	4	4	4	4	4
1149	103	4.5	4	4	5	5	5	5	5	4.83333	6.88889	7	7	6.66667	4.65	4.6	4.66667	4.66667	4.66667	3.33333	5	4	4	3	4	4	5	3	5	6	6	3	6	5	4	5	6	5	4	5	6	7	2	6	5	6	3	3	6
1150	103	4.44583	3.2	5	4.25	5.33333	4.625	4.25	5	3.66667	5.80556	5.75	6	5.66667	3.83333	4	4.33333	4	3	3	2	4	4	3	3	5	5	5	3	4	4	6	6	5	5	5	3	4	5	5	5	5	5	4	3	4	4	4	3
1151	103	4.2	4.8	3	5	4	5	5.5	4.5	6.16667	6.19444	6.25	6.33333	6	5.3	5.2	5	5.33333	5.66667	3.33333	3	3	6	7	5	3	3	3	4	5	6	5	3	4	5	6	6	6	4	1	7	6	4	6	6	7	6	6	6
1152	104	3.14167	3.4	3.33333	2.5	3.33333	2.875	3	2.75	4.33333	2.16667	2.5	2	2	3.53333	3.8	3.66667	4	2.66667	4.33333	3	4	4	3	3	4	2	4	3	2	3	2	4	3	3	4	2	2	4	5	1	1	4	3	4	5	5	4	5
1153	104	4.25	3	4	5	5	4.5	5.5	3.5	6.16667	6.88889	7	6.66667	7	5.88333	6.2	5.66667	6	5.66667	4.66667	3	3	2	3	4	3	4	5	5	4	5	6	5	5	5	5	5	5	7	5	5	2	2	6	5	5	7	7	7
1154	104	6.45	5.8	6	7	7	3.25	4.25	2.25	5.66667	6.47222	6.75	6.66667	6	4.06667	3.6	4.33333	3.33333	5	7	7	4	6	6	6	7	5	6	7	7	7	7	7	7	7	5	5	3	4	2	3	3	1	5	7	5	6	5	6
1155	104	4.25	3	4	5	5	4.5	5.5	3.5	6.16667	3.86111	4.25	3	4.33333	4.56667	4.6	4.33333	4.33333	5	4.66667	2	3	3	2	5	4	3	5	5	5	5	5	6	4	5	5	5	7	5	4	3	3	4	5	5	6	7	7	7
1156	104	3.5	4	3	4	3	3.375	4	2.75	4.66667	4.91667	5.75	5.33333	3.66667	3.5	3	4.66667	3	3.33333	4.66667	3	4	3	5	5	2	3	4	5	3	4	4	2	2	5	5	4	5	2	7	1	1	2	4	4	5	5	4	6
1157	104	6.45	6.8	6	6	7	3.25	4.25	2.25	6.66667	5.97222	6.25	5.33333	6.33333	3.75	4	4	3.33333	3.66667	6	7	7	6	7	7	6	7	5	7	7	5	5	7	7	7	4	4	3	6	3	3	2	1	7	6	6	7	7	7
1158	104	3.92083	3.6	3.66667	3.75	4.66667	6.25	5.75	6.75	4.5	6.11111	6	6	6.33333	6.51667	6.4	6.66667	6.66667	6.33333	6.33333	3	4	4	4	3	3	5	3	3	3	5	4	5	5	4	6	6	6	5	6	7	7	7	5	4	4	4	4	6
1159	104	4.67083	5.6	3.66667	4.75	4.66667	6.75	6.75	6.75	6.16667	6.69444	6.75	6.33333	7	6.66667	7	7	6	6.66667	5.33333	5	7	7	5	4	3	3	5	5	3	5	6	4	5	5	7	6	7	7	6	7	7	7	6	6	7	6	6	6
1160	104	3.225	4.4	2.33333	3.5	2.66667	4.75	4.75	4.75	3.5	3.72222	4.5	4.33333	2.33333	4.65	4.6	5	4.33333	4.66667	4	5	5	5	3	4	3	2	2	4	4	4	2	3	3	2	5	2	6	6	5	6	6	2	2	5	3	3	4	4
1161	104	4.77917	4.2	4.33333	6.25	4.33333	5.25	6.25	4.25	4.5	6.25	5.75	6.33333	6.66667	6	6	5	6.33333	6.66667	4.66667	3	5	5	3	5	4	5	4	5	7	7	6	5	4	4	7	6	6	6	4	5	4	4	3	4	4	6	6	4
1162	104	3.7	3.8	3	4	4	3.875	3.5	4.25	3.16667	2.52778	3.25	2.33333	2	3.01667	2.4	3.33333	3.33333	3	6	3	3	5	4	4	3	3	3	4	5	3	4	5	3	4	4	4	1	5	5	6	5	1	2	4	3	5	2	3
[truncated: 34 more columns]

## Sheet: 聚合数据
				报告
				平均值
				GROUP	BX1	BX2	BX3	BX4	BX1_1	BX1_2	BX1_3	BX1_4	BX1_5	BX2_1	BX2_2	BX2_3	BX3_1	BX3_2	BX3_3	BX3_4	BX4_1	BX4_2	BX4_3	BM1	BM2	BM3	BM4	BM5	BM6	BW1	BW2	BW3
				1	4.58	4.999	4.725	4.433	4.6	4.6	4.5	4.4	4.8	5	5.2	4.8	4.9	4.9	4.5	4.6	4.6	4.5	4.2	4.4	4.4	4.2	5	4.8	4.2	4.7	4.7	4.6
				2	4.6364	4.6064	4.8409	4.1527	4.36	4.18	4.64	4.64	5.36	4.45	4.82	4.55	4.82	4.73	4.91	4.91	4.09	4.27	4.09	4.18	3.91	4.09	4.27	4.18	4.27	4.82	4.64	4.36
				3	3.6909	3.9691	4.0909	4.1209	3.27	4	3.73	3.73	3.73	4.09	4.09	3.73	3.91	4.36	3.82	4.27	4.18	4.09	4.09	4.09	4.27	4.36	4.73	4.36	4.82	4.91	4.45	5
				4	4.0364	3.4864	4	3.7891	4.18	3.73	4.27	3.91	4.09	3.45	3.64	3.36	3.82	4.27	3.64	4.27	3.73	4	3.64	4.55	3.91	4.36	4.73	4.27	4.36	5.91	6.18	5.91
				5	5.1231	5.3854	4.9038	5.3331	5.23	4.85	5.15	5.38	5	5	5.85	5.31	4.92	4.85	4.54	5.31	5.46	5	5.54	5.31	5.31	5.38	5.15	5.54	5.46	2.69	2.77	2.38
				6	5.2727	5.6991	5.7955	5.6673	5.36	4.91	5.64	5.64	4.82	5.82	5.82	5.45	5.45	5.64	6	6.09	5.55	5.64	5.82	5.73	5.27	5.55	5.73	5.45	5.55	5.91	5.73	5.91
				7	2.5818	2.5445	2.9091	2.9382	2.82	2.73	2.27	2.64	2.45	2.27	2.55	2.82	2.82	2.73	3.27	2.82	3.09	3.09	2.64	3.64	3.27	3.64	3.45	3.09	3.45	5.18	4.91	5.36
				8	5.2909	4.8173	4.75	5.09	5.55	5	5.18	5.45	5.27	4.82	4.91	4.73	4.36	5.09	4.64	4.91	5.18	5.18	4.91	4.64	5.18	4.91	5.55	5.27	5	5.64	5.55	5.45
				9	5.8	5.6958	6.1667	6.2233	5.67	5.83	5.58	6.08	5.83	5.67	5.75	5.67	6	6.42	6.25	6	6.33	6.08	6.25	5	5.58	5.42	4.83	5.08	5.33	5.92	6.08	6.08
				10	3.75	3.8342	4.0208	3.9442	3.92	3.75	3.5	3.75	3.83	3.5	3.92	4.08	4.17	3.92	4.25	3.75	3.58	4.08	4.17	3	3.17	3	3.08	2.92	3.08	6.08	5.92	5.92
				11	4.9	4.298	4.875	4.467	5.3	4.6	4.5	5.2	4.9	4.1	4.5	4.3	4.9	4.9	4.9	4.8	4.4	4.7	4.3	4.6	4.2	4.2	4.7	4.8	4.9	5.4	5.5	5.7
				12	5.2364	5.4545	5.5	5.5755	5.09	4.73	5.64	5.36	5.36	5.45	5.36	5.55	5.73	5.18	5.36	5.73	5.18	5.73	5.82	5.55	5.45	5.55	5	5.64	5.55	5.73	5.45	5.27
				13	5.1538	5.1023	5.0577	4.7423	5.15	5	5.46	5.08	5.08	5.15	5.23	4.92	4.92	5.31	4.77	5.23	4.31	5.08	4.85	5.15	4.92	5	4.69	4.62	5.08	5.62	5.69	5.85
				14	4.54	4.566	4.45	4.066	5	4.2	4.2	4.9	4.4	4.7	4.3	4.7	4.6	3.9	4.8	4.5	4.5	4	3.7	4.1	4.7	4.2	4.2	3.7	4.2	4.2	4.1	4.7
				15	4.2364	4.3027	4.0682	3.8773	4.36	3.91	3.82	4.45	4.64	4.55	4.09	4.27	4.36	4	3.91	4	4.09	3.73	3.82	4	4.45	4.09	3.82	4.36	4.55	4.73	4.55	4.64
				16	3.88	3.367	3.275	3.468	3.7	3.9	3.7	3.7	4.4	3.5	3.3	3.3	3.4	3.3	3	3.4	3.8	3.1	3.5	3.9	3.9	3.5	3.6	3.8	3.6	5.4	5.7	5.1
				17	4.6833	4.0275	4.6667	4.3892	4.75	4.58	4.67	4.67	4.75	3.75	3.83	4.5	4.33	4.67	4.83	4.83	4.25	4.58	4.33	5.33	4.83	5.08	4.92	4.75	5.42	2.67	2.75	2.83
				18	4.64	5.099	4.25	4.799	4.8	4.6	4.4	4.8	4.6	5.1	5.2	5	4.9	4.1	4	4	5.1	4.7	4.6	3.6	4	3.3	3.1	3	3.3	3.2	2.7	2.9
				19	2.88	2.866	2.75	2.699	3.1	2.7	2.6	3.2	2.8	2.6	2.6	3.4	3.1	2.6	2.4	2.9	2.4	2.6	3.1	2.6	3.1	2.7	3.2	2.8	3.1	6.2	5.7	5.7
				20	3.5167	3.1675	3.5625	3.4458	3.75	3.33	3.83	3.5	3.17	3.33	3	3.17	3.83	3.58	3.58	3.25	3.83	3.25	3.25	3.92	4	3.83	3.67	3.42	3.33	5.67	5.5	6.08
				21	3.6364	2.8791	3.2273	3.5155	3.91	3.27	3.91	3.64	3.45	2.91	3	2.73	3.36	3.18	3.18	3.18	3.64	3.45	3.45	3.27	3.82	3.45	3.45	3.18	3.36	5.27	5	5.18
				22	4.2	4.3	4.2	4.466	4	4.1	4.6	4.2	4.1	4	4.5	4.4	4.2	4	4.3	4.3	4.3	4.6	4.5	4.7	4.6	5	5.3	4.5	4.4	4.6	5	4.7
				23	3.5571	4.2143	3.4286	4.2614	3.5	3.71	3.07	3.79	3.71	4.14	4.29	4.21	3.07	3.36	3.43	3.86	4	4.43	4.36	4.07	4.43	4.07	4.43	4.36	4.43	4.71	4.64	4.71
				24	4.44	4.833	4.8	5	4.5	4.7	4.7	4.1	4.2	4.7	4.9	4.9	4.5	5.3	4.8	4.6	4.8	5.3	4.9	5.1	4.6	4.9	4.9	4.8	4.5	3.8	4.3	4.1
				25	3.98	4.533	3.9	3.699	4.2	3.8	4.2	3.8	3.9	4.5	4.5	4.6	3.7	3.9	3.8	4.2	3.6	3.9	3.6	4.3	4.1	3.7	3.9	3.8	4.3	5.3	5.6	5.3
				26	4.94	4.833	4.875	4.501	4.6	5.1	5.2	4.6	5.2	4.7	4.5	5.3	4.7	5.3	4.7	4.8	5	4.3	4.2	5	4.8	5.2	4.9	4.9	4.9	4.3	4.3	4.2
				27	5.5077	5.8208	5.4038	5.3077	5.08	5.77	5.69	5.38	5.62	5.85	5.77	5.85	5.69	5.15	5.23	5.54	5.15	5.31	5.46	4.77	4.77	5.38	5.23	4.92	5.15	2.54	2.85	2.77
				28	4.9455	4.5755	4.8182	5.3636	5.09	5.27	5.18	4.73	4.45	4.27	4.64	4.82	4.55	4.82	5	4.91	5.45	5.27	5.36	4.73	4.45	4	4.45	4.73	4.36	2.45	2.45	2.36
				29	4.18	4.6	4.25	5.134	4.3	4.2	4.5	4.1	3.8	4.7	4.9	4.2	4.1	4.2	4.4	4.3	5.3	5.3	4.8	3.6	4.4	4.4	4.1	4.1	4.6	3.6	3.8	4.1
				30	3.9273	3.8491	4.1591	4.3355	3.91	4	4.09	3.82	3.82	3.82	3.73	4	4.27	4.27	4	4.09	4.64	4.18	4.18	3.82	4.45	4.27	4.64	3.73	3.73	5	4.64	5.09
				31	3.64	4.033	3.95	4.133	4	3.5	3.5	3.8	3.4	3.9	4	4.2	4.2	4.1	3.5	4	4.3	3.9	4.2	4.3	4.6	3.9	3.2	4.3	4.1	5.9	6	6.2
				32	4.9273	4.3945	5.2955	4.8791	4.82	4.64	5.18	5.09	4.91	4.36	4.45	4.36	5	5.09	5.45	5.64	4.91	5	4.73	4.27	5	4.18	5.09	5.18	4.64	3.73	4.55	4.09
				33	5.3231	4.8462	5.2115	5.5131	5.54	5.15	5.38	5.15	5.38	5.15	4.77	4.62	5	5.15	5.23	5.46	5.54	5.46	5.54	4.85	4.85	5.08	4.92	4.77	5	4.85	4.92	4.62
				34	5.1636	5.7873	5.4091	5.3927	5	5	5.36	5.27	5.18	5.82	5.55	6	5.45	5.82	5.36	5	5.55	5.55	5.09	5	5.27	5.09	5.91	5.36	5.45	3	2.27	2.55
				35	4.5692	4.64	4.5769	5.0254	4.77	4.46	4.69	4.85	4.08	4.92	4.31	4.69	4.85	4.54	4.15	4.77	5.15	5	4.92	5	4.92	5	4.62	4.31	4.77	3	3.23	2.77
				36	4.44	4.065	3.975	4.199	4.3	4.7	4.5	4.3	4.4	4.3	3.8	4.1	4.1	4.1	3.9	3.8	3.9	4.4	4.3	4.4	3.9	3.8	4.2	4.5	4.7	5.1	4.9	5.3
				37	4.3333	4.3867	4.875	4.3617	4.42	4	4.17	4.42	4.67	4.42	4.17	4.58	4.67	5.08	4.92	4.83	4.5	4.25	4.33	4.92	5.17	4.75	4.75	4.5	4.58	4.58	4.5	4.42
				38	4.3833	3.7492	4	4.055	4.58	3.83	4.58	4.58	4.33	3.67	3.5	4.08	4	3.92	4.25	3.83	4.08	3.92	4.17	4	4.17	3.83	4.42	4.33	4	5.5	5.5	5.17
				39	5.1167	5.6392	5.2917	5.5267	5.25	5.5	5.25	4.92	4.67	5.58	5.58	5.75	5.25	5.25	5.58	5.08	5.83	5.42	5.33	5.92	5.75	5.58	5.75	5.42	5.83	5.25	5	5.25
				40	4.9091	5.0609	5.9091	5.3336	4.73	4.91	4.91	5	5	5	5	5.18	5.82	5.91	5.91	6	5.45	5.45	5.09	5.36	5.18	5.18	5.09	5.18	5.45	4.55	4	3.91
				41	4.48	4.299	5	4.834	4.7	4.9	4.4	4.4	4	4.3	4.2	4.4	4.8	5	5.1	5.1	4.9	4.6	5	4.5	4.4	4.3	4.3	4.4	4.4	4.6	4.1	4.4
[truncated: 64 more rows]

## Sheet: Mplus_data
ID	GROUP	BX1	BX2	BX3	BX4	WX1	WX2	WM1	WM2	WM3	Y1	Y2	Y3	Y4	BX1_1	BX1_2	BX1_3	BX1_4	BX1_5	BX2_1	BX2_2	BX2_3	BX3_1	BX3_2	BX3_3	BX3_4	BX4_1	BX4_2	BX4_3	WX1_1	WX1_2	WX1_3	WX1_4	WX2_1	WX2_2	WX2_3	WX2_4	BM1	BM2	BM3	BM4	BM5	BM6	WM1_1	WM1_2	WM1_3	WM1_4	WM2_1	WM2_2
[truncated: 1,162 more rows]
[truncated: 28 more columns]

[truncated: 2 more sheets: Mplus_data1, Mplus_data2]
